# Supplementary material for: Radiation–Induced Signaling Results in Mitochondrial Impairment in Mouse Heart at 4 Weeks after Exposure to X-Rays
Source: PLoS One. 2011 Dec 8;6(12):e27811. doi: 10.1371/journal.pone.0027811 (PMC3234240; doi:10.1371/journal.pone.0027811)
Supplement: Information S2 — LC/MS-MS Experimental Settings, mass spectrometry identification of 2D spots, ICPL quantification data (Proteome Discoverer 1.2) and Ingenuity Pathway Analysis. (XLS) [file pone.0027811.s002.xls]

## Sheet: Maldi data_DIGE
	Q9D083
	Mascot Score Histogram
	Protein score is -10*Log(P), where P is the probability that the observed match is a random event.
	Protein scores greater than 61 are significant (p<0.05).
	Protein scores are derived from ions scores as a non-probabilistic basis for ranking protein hits.
		Accession	Mass	Score	Description
	1	Q9D0M3	35533	208	Cytochrome c1, heme protein, mitochondrial n=2 Tax=Mus musculus RepID=CY1_MOUSE
	Results List
	1.	Q9D0M3 Mass: 35533 Score: 208 Expect: 1.2e-016 Matches: 16
		Cytochrome c1, heme protein, mitochondrial n=2 Tax=Mus musculus RepID=CY1_MOUSE
		Observed	Mr(expt)	Mr(calc)	ppm	Start		End	Miss	Ions	Peptide
		972.5903	971.5830	971.5916	-8.83	318	-	325	1	---	R.KLAYRPPK.-
		1263.5752	1262.5679	1262.5428	19.9	276	-	285	0	---	R.WASEPEHDHR.K
		1298.7103	1297.7030	1297.6990	3.10	100	-	111	0	---	R.GLLSSLDHTSIR.R
		1454.8037	1453.7964	1453.8001	-2.54	100	-	112	1	---	R.GLLSSLDHTSIRR.G
		1534.7231	1533.7158	1533.7133	1.62	134	-	146	0	---	R.HLVGVCYTEEEAK.A
		1547.7322	1546.7249	1546.7389	-9.03	276	-	287	2	---	R.WASEPEHDHRKR.M
		1670.8694	1669.8621	1669.8787	-9.96	187	-	202	0	77	R.AANNGALPPDLSYIVR.A
		1670.8694	1669.8621	1669.8787	-9.95	187	-	202	0	---	R.AANNGALPPDLSYIVR.A
		1838.9771	1837.9698	1837.9942	-13.27	292	-	307	0	18	K.MLLMMGLLLPLTYAMK.R
		1838.9771	1837.9698	1837.9942	-13.24	292	-	307	0	---	K.MLLMMGLLLPLTYAMK.R
		1854.9501	1853.9428	1853.9891	-24.95	292	-	307	0	---	K.MLLMMGLLLPLTYAMK.R + Oxidation (M)
		1864.8994	1863.8921	1863.9155	-12.55	171	-	186	0	---	K.LSDYFPKPYPNPEAAR.A
		1864.8994	1863.8921	1863.9155	-12.54	171	-	186	0	38	K.LSDYFPKPYPNPEAAR.A
		2634.1199	2633.1126	2633.1738	-23.21	147	-	170	0	---	K.ALAEEVEVQDGPNDDGEMFMRPGK.L
		2650.1621	2649.1548	2649.1687	-5.23	147	-	170	0	---	K.ALAEEVEVQDGPNDDGEMFMRPGK.L + Oxidation (M)
		2654.1975	2653.1902	2653.2483	-21.88	205	-	228	0	---	R.HGGEDYVFSLLTGYCEPPTGVSLR.E
	No match to: 933.4793, 981.5611, 995.5128, 998.5536, 1000.5722, 1013.6176, 1028.5854, 1034.1349, 1045.5361, 1050.0974, 1052.0940, 1052.6212, 1066.0759, 1179.5826, 1189.7720, 1277.7085, 1307.6688, 1475.7499, 1481.6946, 1558.6969, 1570.6770, 1638.8480, 1638.8480, 1707.7740, 1719.8798, 1818.8641, 1820.8521, 1820.8521, 1834.9081, 1836.8447, 1846.9042, 1849.9143, 1851.8911, 1852.8877, 1861.9493, 1869.…
	Protein View
	Match to: Q9D0M3 Score: 208 Expect: 1.2e-016
	Cytochrome c1, heme protein, mitochondrial n=2 Tax=Mus musculus RepID=CY1_MOUSE
	Nominal mass (Mr): 35533; Calculated pI value: 9.24
	NCBI BLAST search of Q9D0M3 against nr
	Unformatted sequence string for pasting into other applications
	Taxonomy: Mus musculus
	Fixed modifications: Carbamidomethyl (C)
	Variable modifications: Oxidation (M)
	Cleavage by Trypsin: cuts C-term side of KR unless next residue is P
	Sequence Coverage: 43%
	Matched peptides shown in Bold Red
	1 MAAAAASLRR TVLGPRGVGL PGASAPGLLG GARSRQLPLR TPQAVSLSSK
	51 SGPSRGRKVM LSALGMLAAG GAGLAVALHS AVSASDLELH PPSYPWSHRG
	101 LLSSLDHTSI RRGFQVYKQV CSSCHSMDYV AYRHLVGVCY TEEEAKALAE
	151 EVEVQDGPND DGEMFMRPGK LSDYFPKPYP NPEAARAANN GALPPDLSYI
	201 VRARHGGEDY VFSLLTGYCE PPTGVSLREG LYFNPYFPGQ AIGMAPPIYT
	251 EVLEYDDGTP ATMSQVAKDV ATFLRWASEP EHDHRKRMGL KMLLMMGLLL
	301 PLTYAMKRHK WSVLKSRKLA YRPPK
	Start - End Observed Mr(expt) Mr(calc) ppm Miss Sequence
	100 - 111 1298.7103 1297.7030 1297.6990 3 0 R.GLLSSLDHTSIR.R (No match)
	100 - 112 1454.8037 1453.7964 1453.8001 -3 1 R.GLLSSLDHTSIRR.G (No match)
	134 - 146 1534.7231 1533.7158 1533.7133 2 0 R.HLVGVCYTEEEAK.A (No match)
	147 - 170 2634.1199 2633.1126 2633.1738 -23 0 K.ALAEEVEVQDGPNDDGEMFMRPGK.L (No match)
	147 - 170 2650.1621 2649.1548 2649.1687 -5 0 K.ALAEEVEVQDGPNDDGEMFMRPGK.L Oxidation (M) (No match)
	171 - 186 1864.8994 1863.8921 1863.9155 -13 0 K.LSDYFPKPYPNPEAAR.A (No match)
	171 - 186 1864.8994 1863.8921 1863.9155 -13 0 K.LSDYFPKPYPNPEAAR.A (Ions score 38)
	187 - 202 1670.8694 1669.8621 1669.8787 -10 0 R.AANNGALPPDLSYIVR.A (Ions score 77)
	187 - 202 1670.8694 1669.8621 1669.8787 -10 0 R.AANNGALPPDLSYIVR.A (No match)
	205 - 228 2654.1975 2653.1902 2653.2483 -22 0 R.HGGEDYVFSLLTGYCEPPTGVSLR.E (No match)
	276 - 285 1263.5752 1262.5679 1262.5428 20 0 R.WASEPEHDHR.K (No match)
	276 - 287 1547.7322 1546.7249 1546.7389 -9 2 R.WASEPEHDHRKR.M (No match)
	292 - 307 1838.9771 1837.9698 1837.9942 -13 0 K.MLLMMGLLLPLTYAMK.R (Ions score 18)
	292 - 307 1838.9771 1837.9698 1837.9942 -13 0 K.MLLMMGLLLPLTYAMK.R (No match)
	292 - 307 1854.9501 1853.9428 1853.9891 -25 0 K.MLLMMGLLLPLTYAMK.R Oxidation (M) (No match)
	318 - 325 972.5903 971.5830 971.5916 -9 1 R.KLAYRPPK.- (No match)
	Top Score : 201 for Q9D0M3, Cytochrome c1, heme protein, mitochondrial n=2 Tax=Mus musculus RepID=CY1_MOUSE
	Mascot Score Histogram
	Protein score is -10*Log(P), where P is the probability that the observed match is a random event.
	Protein scores greater than 61 are significant (p<0.05).
	Protein scores are derived from ions scores as a non-probabilistic basis for ranking protein hits.
		Accession	Mass	Score	Description
	1	Q9D0M3	35533	201	Cytochrome c1, heme protein, mitochondrial n=2 Tax=Mus musculus RepID=CY1_MOUSE
	2	UPI0001552B2F	7206	38	PREDICTED: hypothetical protein n=1 Tax=Mus musculus RepID=UPI0001552B2F
	Results List
	1.	Q9D0M3 Mass: 35533 Score: 201 Expect: 6.2e-016 Matches: 11
		Cytochrome c1, heme protein, mitochondrial n=2 Tax=Mus musculus RepID=CY1_MOUSE
		Observed	Mr(expt)	Mr(calc)	ppm	Start		End	Miss	Ions	Peptide
		1263.5769	1262.5696	1262.5428	21.2	276	-	285	0	---	R.WASEPEHDHR.K
		1298.7002	1297.6929	1297.6990	-4.69	100	-	111	0	---	R.GLLSSLDHTSIR.R
		1534.7336	1533.7263	1533.7133	8.47	134	-	146	0	---	R.HLVGVCYTEEEAK.A
		1670.8879	1669.8806	1669.8787	1.13	187	-	202	0	---	R.AANNGALPPDLSYIVR.A
		1670.8879	1669.8807	1669.8787	1.15	187	-	202	0	76	R.AANNGALPPDLSYIVR.A
		1839.0011	1837.9938	1837.9942	-0.18	292	-	307	0	22	K.MLLMMGLLLPLTYAMK.R
		1839.0011	1837.9938	1837.9942	-0.18	292	-	307	0	---	K.MLLMMGLLLPLTYAMK.R
		1864.9187	1863.9114	1863.9155	-2.19	171	-	186	0	56	K.LSDYFPKPYPNPEAAR.A
		1864.9187	1863.9114	1863.9155	-2.19	171	-	186	0	---	K.LSDYFPKPYPNPEAAR.A
		2634.1726	2633.1653	2633.1738	-3.20	147	-	170	0	---	K.ALAEEVEVQDGPNDDGEMFMRPGK.L
		2654.2214	2653.2141	2653.2483	-12.87	205	-	228	0	---	R.HGGEDYVFSLLTGYCEPPTGVSLR.E
	No match to: 973.5626, 1028.1005, 1030.1355, 1034.0986, 1036.1121, 1045.5588, 1050.0946, 1050.0946, 1052.1005, 1066.0789, 1066.0789, 1068.1151, 1082.0442, 1084.0643, 1090.5768, 1145.7646, 1294.0942, 1404.6854, 1475.7922, 1552.8019, 1570.6770, 1693.8689, 1707.7849, 1708.7776, 1719.8535, 1795.8060, 1804.8506, 1813.9791, 1820.8783, 1820.8783, 1837.9198, 1846.8997, 1850.8774, 1853.9291, 1876.9165, 18…
	Cytochrome c1, heme protein, mitochondrial n=2 Tax=Mus musculus RepID=CY1_MOUSE
	Nominal mass (Mr): 35533; Calculated pI value: 9.24
	NCBI BLAST search of Q9D0M3 against nr
	Unformatted sequence string for pasting into other applications
	Taxonomy: Mus musculus
	Fixed modifications: Carbamidomethyl (C)
	Variable modifications: Oxidation (M)
	Cleavage by Trypsin: cuts C-term side of KR unless next residue is P
	Sequence Coverage: 40%
	Matched peptides shown in Bold Red
	1 MAAAAASLRR TVLGPRGVGL PGASAPGLLG GARSRQLPLR TPQAVSLSSK
	51 SGPSRGRKVM LSALGMLAAG GAGLAVALHS AVSASDLELH PPSYPWSHRG
	101 LLSSLDHTSI RRGFQVYKQV CSSCHSMDYV AYRHLVGVCY TEEEAKALAE
	151 EVEVQDGPND DGEMFMRPGK LSDYFPKPYP NPEAARAANN GALPPDLSYI
	201 VRARHGGEDY VFSLLTGYCE PPTGVSLREG LYFNPYFPGQ AIGMAPPIYT
	251 EVLEYDDGTP ATMSQVAKDV ATFLRWASEP EHDHRKRMGL KMLLMMGLLL
	301 PLTYAMKRHK WSVLKSRKLA YRPPK
	Start - End Observed Mr(expt) Mr(calc) ppm Miss Sequence
	100 - 111 1298.7002 1297.6929 1297.6990 -5 0 R.GLLSSLDHTSIR.R (No match)
	134 - 146 1534.7336 1533.7263 1533.7133 8 0 R.HLVGVCYTEEEAK.A (No match)
	147 - 170 2634.1726 2633.1653 2633.1738 -3 0 K.ALAEEVEVQDGPNDDGEMFMRPGK.L (No match)
	171 - 186 1864.9187 1863.9114 1863.9155 -2 0 K.LSDYFPKPYPNPEAAR.A (Ions score 56)
	171 - 186 1864.9187 1863.9114 1863.9155 -2 0 K.LSDYFPKPYPNPEAAR.A (No match)
	187 - 202 1670.8879 1669.8806 1669.8787 1 0 R.AANNGALPPDLSYIVR.A (No match)
	187 - 202 1670.8879 1669.8807 1669.8787 1 0 R.AANNGALPPDLSYIVR.A (Ions score 76)
	205 - 228 2654.2214 2653.2141 2653.2483 -13 0 R.HGGEDYVFSLLTGYCEPPTGVSLR.E (No match)
	276 - 285 1263.5769 1262.5696 1262.5428 21 0 R.WASEPEHDHR.K (No match)
	292 - 307 1839.0011 1837.9938 1837.9942 -0 0 K.MLLMMGLLLPLTYAMK.R (Ions score 22)
	292 - 307 1839.0011 1837.9938 1837.9942 -0 0 K.MLLMMGLLLPLTYAMK.R (No match)
	Top Score : 193 for P41216, Long-chain-fatty-acid--CoA ligase 1 n=1 Tax=Mus musculus RepID=ACSL1_MOUSE
	Mascot Score Histogram
	Protein score is -10*Log(P), where P is the probability that the observed match is a random event.
	Protein scores greater than 61 are significant (p<0.05).
	Protein scores are derived from ions scores as a non-probabilistic basis for ranking protein hits.
		Accession	Mass	Score	Description
	1	P41216	78900	193	Long-chain-fatty-acid--CoA ligase 1 n=1 Tax=Mus musculus RepID=ACSL1_MOUSE
	2	Q6GTG6	78928	193	Acyl-CoA synthetase long-chain family member 1 n=1 Tax=Mus musculus RepID=Q6GTG6_MOUSE
	3	UPI0000023827	79011	193	acyl-CoA synthetase long-chain family member 1 n=1 Tax=Mus musculus RepID=UPI0000023827
	4	Q5F2C8	42433	46	Acyl-CoA synthetase long-chain family member 6 (Fragment) n=1 Tax=Mus musculus RepID=Q5F2C8_MOUSE
	Results List
	1.	P41216 Mass: 78900 Score: 193 Expect: 3.9e-015 Matches: 24
		Long-chain-fatty-acid--CoA ligase 1 n=1 Tax=Mus musculus RepID=ACSL1_MOUSE
		Observed	Mr(expt)	Mr(calc)	ppm	Start		End	Miss	Ions	Peptide
		929.5129	928.5056	928.4767	31.2	2	-	8	0	---	M.EVHELFR.Y
		979.5188	978.5115	978.5175	-6.06	389	-	396	0	---	R.WLLDFASK.R
		986.5303	985.5230	985.5266	-3.66	12	-	19	0	---	R.MPELIDIR.Q
		1017.4512	1016.4439	1016.4386	5.24	92	-	99	0	---	R.TMYDGFQR.G
		1017.4512	1016.4439	1016.4386	5.27	92	-	99	0	---	R.TMYDGFQR.G
		1052.5565	1051.5492	1051.5451	3.93	342	-	350	0	---	K.IGFFQGDIR.L
		1052.5565	1051.5492	1051.5451	3.95	342	-	350	0	16	K.IGFFQGDIR.L
		1234.6936	1233.6863	1233.6830	2.73	378	-	388	1	---	R.IFGQANTSLKR.W
		1295.6075	1294.6002	1294.5976	2.04	617	-	627	0	---	R.GLQGSFEELCR.N
		1295.6075	1294.6003	1294.5976	2.07	617	-	627	0	---	R.GLQGSFEELCR.N
		1365.8289	1364.8216	1364.8180	2.61	358	-	369	0	44	K.VLQPTIFPVVPR.L
		1365.8289	1364.8216	1364.8180	2.64	358	-	369	0	---	K.VLQPTIFPVVPR.L
		1458.7158	1457.7085	1457.7045	2.75	100	-	113	0	---	R.GIQVSNNGPCLGSR.K
		1535.7797	1534.7724	1534.8256	-34.64	513	-	526	2	---	K.GANVFKGYLKDPAR.T
		1552.7753	1551.7680	1551.7721	-2.65	114	-	125	0	---	R.KPNQPYEWISYK.E
		1709.8848	1708.8775	1708.8706	4.06	224	-	238	0	7	K.IIVIMDSYGSDLVER.G
		1709.8848	1708.8775	1708.8706	4.08	224	-	238	0	---	K.IIVIMDSYGSDLVER.G
		1716.8788	1715.8715	1715.8764	-2.82	126	-	141	0	---	K.EVAELAECIGSGLIQK.G
		1861.0643	1860.0570	1860.0543	1.47	431	-	448	0	---	R.LMITGAAPVSATVLTFLR.T
		1861.0643	1860.0571	1860.0543	1.49	431	-	448	0	33	R.LMITGAAPVSATVLTFLR.T
		2018.9858	2017.9785	2017.9714	3.55	286	-	303	0	---	K.GAMITHQNIINDCSGFIK.A
		2176.1218	2175.1145	2175.0735	18.8	74	-	91	1	---	R.SAVLEDDKLLVYYYDDVR.T
		2176.1218	2175.1146	2175.0735	18.9	74	-	91	1	2	R.SAVLEDDKLLVYYYDDVR.T
		2235.2163	2234.2090	2234.2311	-9.86	656	-	676	0	---	K.GIAVHPELFSIDNGLLTPTLK.A
	No match to: 963.5242, 969.5726, 1013.6458, 1034.1064, 1045.5645, 1050.0894, 1066.0613, 1102.5363, 1102.5363, 1117.6077, 1163.6194, 1237.5951, 1262.6858, 1404.6913, 1475.7616, 1544.7522, 1563.8195, 1570.6770, 1584.8716, 1604.8546, 1794.8140, 1840.8491, 1922.9996, 1940.9583, 1993.9768, 2035.0575, 2221.1572, 2222.2529, 2230.1877, 2236.2329, 2239.1484, 2260.1409, 2299.1602, 2691.2915, 2695.2866, 274…
	Match to: P41216 Score: 193 Expect: 3.9e-015
	Long-chain-fatty-acid--CoA ligase 1 n=1 Tax=Mus musculus RepID=ACSL1_MOUSE
	Nominal mass (Mr): 78900; Calculated pI value: 6.81
	NCBI BLAST search of P41216 against nr
	Unformatted sequence string for pasting into other applications
	Taxonomy: Mus musculus
	Fixed modifications: Carbamidomethyl (C)
	Variable modifications: Oxidation (M)
	Cleavage by Trypsin: cuts C-term side of KR unless next residue is P
	Sequence Coverage: 31%
	Matched peptides shown in Bold Red
	1 MEVHELFRYF RMPELIDIRQ YVRTLPTNTL MGFGAFAALT TFWYATRPKA
	51 LKPPCDLSMQ SVEIAGTTDG IRRSAVLEDD KLLVYYYDDV RTMYDGFQRG
	101 IQVSNNGPCL GSRKPNQPYE WISYKEVAEL AECIGSGLIQ KGFKPCSEQF
	151 IGLFSQNRPE WVIVEQGCFS YSMVVVPLYD TLGADAITYI VNKAELSVIF
	201 ADKPEKAKLL LEGVENKLTP CLKIIVIMDS YGSDLVERGK KCGVEIISLK
	251 ALEDLGRVNR VKPKPPEPED LAIICFTSGT TGNPKGAMIT HQNIINDCSG
	301 FIKATESAFI ASTDDVLISF LPLAHMFETV VECVMLCHGA KIGFFQGDIR
	351 LLMDDLKVLQ PTIFPVVPRL LNRMFDRIFG QANTSLKRWL LDFASKRKEA
	401 DVRSGIVRNN SLWDKLIFHK IQSSLGGKVR LMITGAAPVS ATVLTFLRTA
	451 LGCQFYEGYG QTECTAGCCL SLPGDWTAGH VGAPMPCNYV KLVDVEEMNY
	501 LASKGEGEVC VKGANVFKGY LKDPARTAEA LDKDGWLHTG DIGKWLPNGT
	551 LKIIDRKKHI FKLAQGEYIA PEKIENIYLR SEAVAQVFVH GESLQAFLIA
	601 VVVPDVESLP SWAQKRGLQG SFEELCRNKD INKAILDDLL KLGKEAGLKP
	651 FEQVKGIAVH PELFSIDNGL LTPTLKAKRP ELRNYFRSQI DELYATIKI
	Start - End Observed Mr(expt) Mr(calc) ppm Miss Sequence
	2 - 8 929.5129 928.5056 928.4767 31 0 M.EVHELFR.Y (No match)
	12 - 19 986.5303 985.5230 985.5266 -4 0 R.MPELIDIR.Q (No match)
	74 - 91 2176.1218 2175.1145 2175.0735 19 1 R.SAVLEDDKLLVYYYDDVR.T (No match)
	74 - 91 2176.1218 2175.1146 2175.0735 19 1 R.SAVLEDDKLLVYYYDDVR.T (Ions score 2)
	92 - 99 1017.4512 1016.4439 1016.4386 5 0 R.TMYDGFQR.G (No match)
	92 - 99 1017.4512 1016.4439 1016.4386 5 0 R.TMYDGFQR.G (No match)
	100 - 113 1458.7158 1457.7085 1457.7045 3 0 R.GIQVSNNGPCLGSR.K (No match)
	114 - 125 1552.7753 1551.7680 1551.7721 -3 0 R.KPNQPYEWISYK.E (No match)
	126 - 141 1716.8788 1715.8715 1715.8764 -3 0 K.EVAELAECIGSGLIQK.G (No match)
	224 - 238 1709.8848 1708.8775 1708.8706 4 0 K.IIVIMDSYGSDLVER.G (Ions score 7)
	224 - 238 1709.8848 1708.8775 1708.8706 4 0 K.IIVIMDSYGSDLVER.G (No match)
	286 - 303 2018.9858 2017.9785 2017.9714 4 0 K.GAMITHQNIINDCSGFIK.A (No match)
	342 - 350 1052.5565 1051.5492 1051.5451 4 0 K.IGFFQGDIR.L (No match)
	342 - 350 1052.5565 1051.5492 1051.5451 4 0 K.IGFFQGDIR.L (Ions score 16)
	358 - 369 1365.8289 1364.8216 1364.8180 3 0 K.VLQPTIFPVVPR.L (Ions score 44)
	358 - 369 1365.8289 1364.8216 1364.8180 3 0 K.VLQPTIFPVVPR.L (No match)
	378 - 388 1234.6936 1233.6863 1233.6830 3 1 R.IFGQANTSLKR.W (No match)
	389 - 396 979.5188 978.5115 978.5175 -6 0 R.WLLDFASK.R (No match)
	431 - 448 1861.0643 1860.0570 1860.0543 1 0 R.LMITGAAPVSATVLTFLR.T (No match)
	431 - 448 1861.0643 1860.0571 1860.0543 1 0 R.LMITGAAPVSATVLTFLR.T (Ions score 33)
	513 - 526 1535.7797 1534.7724 1534.8256 -35 2 K.GANVFKGYLKDPAR.T (No match)
	617 - 627 1295.6075 1294.6002 1294.5976 2 0 R.GLQGSFEELCR.N (No match)
	617 - 627 1295.6075 1294.6003 1294.5976 2 0 R.GLQGSFEELCR.N (No match)
	656 - 676 2235.2163 2234.2090 2234.2311 -10 0 K.GIAVHPELFSIDNGLLTPTLK.A (No match)
	Top Score : 120 for Q9CRF4, Putative uncharacterized protein (Fragment) n=1 Tax=Mus musculus RepID=Q9CRF4_MOUSE
	Mascot Score Histogram
	Protein score is -10*Log(P), where P is the probability that the observed match is a random event.
	Protein scores greater than 61 are significant (p<0.05).
	Protein scores are derived from ions scores as a non-probabilistic basis for ranking protein hits.
	Protein Summary Report
	1.	Q9CRF4 Mass: 29394 Score: 120 Expect: 7.8e-008 Matches: 8
		Putative uncharacterized protein (Fragment) n=1 Tax=Mus musculus RepID=Q9CRF4_MOUSE
		Observed	Mr(expt)	Mr(calc)	ppm	Start		End	Miss	Ions	Peptide
		1631.7692	1630.7619	1630.7297	19.8	111	-	124	0	---	R.MISSYVGENAEFER.Q
		2159.1226	2158.1153	2158.1382	-10.63	84	-	104	0	65	K.DLTAVSNNAGVDNFGLGLLLR.S
		2159.1226	2158.1153	2158.1382	-10.61	84	-	104	0	---	K.DLTAVSNNAGVDNFGLGLLLR.S
		2217.1206	2216.1133	2216.1325	-8.64	125	-	144	0	---	R.QFLSGELEVELTPQGTLAER.I
		2217.1206	2216.1133	2216.1325	-8.63	125	-	144	0	14	R.QFLSGELEVELTPQGTLAER.I
		2378.1960	2377.1887	2377.1954	-2.81	191	-	211	0	---	R.EFNGQHFILEEAITGDFALVK.A
		2585.2708	2584.2635	2584.2810	-6.75	147	-	173	0	---	R.AGGAGVPAFYTSTGYGTLVQEGGSPIK.Y
		2836.4983	2835.4910	2835.4542	13.0	237	-	263	0	---	K.AAGTTVVEVEEIVDIGSFAPEDIHIPK.I
	No match to: 925.7101, 943.5449, 969.6246, 1044.1002, 1046.0909, 1050.0935, 1057.7097, 1066.0681, 1068.0736, 1083.0706, 1101.7799, 1129.5601, 1145.7736, 1173.8079, 1189.7928, 1217.8397, 1233.8307, 1249.8336, 1277.8521, 1306.8595, 1321.8734, 1347.7759, 1404.6727, 1534.8176, 1570.6770, 1579.7722, 1793.8625, 1795.8309, 1839.8821, 1960.8737, 2132.1160, 2200.0964, 2200.0964, 2213.0967, 2225.1594, 2230…
	Match to: Q9CRF4 Score: 120 Expect: 7.8e-008
	Putative uncharacterized protein (Fragment) n=1 Tax=Mus musculus RepID=Q9CRF4_MOUSE
	Nominal mass (Mr): 29394; Calculated pI value: 8.97
	NCBI BLAST search of Q9CRF4 against nr
	Unformatted sequence string for pasting into other applications
	Taxonomy: Mus musculus
	Fixed modifications: Carbamidomethyl (C)
	Variable modifications: Oxidation (M)
	Cleavage by Trypsin: cuts C-term side of KR unless next residue is P
	Sequence Coverage: 47%
	Matched peptides shown in Bold Red
	1 MAALKLLSSG LRLGASARSS RGALHKGCVC YFSVSTRHHT KFYTDPVEAV
	51 KDIPNGATLL VGGFGLCGIP ENLIGALLKT GVKDLTAVSN NAGVDNFGLG
	101 LLLRSKQIKR MISSYVGENA EFERQFLSGE LEVELTPQGT LAERIRAGGA
	151 GVPAFYTSTG YGTLVQEGGS PIKYNKDGSV AIASKPREVR EFNGQHFILE
	201 EAITGDFALV KAWKADRAGN VIFRKSARNF NLPMCKAAGT TVVEVEEIVD
	251 IGSFAPEDIH IPKIYVHRLI KG
	Start - End Observed Mr(expt) Mr(calc) ppm Miss Sequence
	84 - 104 2159.1226 2158.1153 2158.1382 -11 0 K.DLTAVSNNAGVDNFGLGLLLR.S (Ions score 65)
	84 - 104 2159.1226 2158.1153 2158.1382 -11 0 K.DLTAVSNNAGVDNFGLGLLLR.S (No match)
	111 - 124 1631.7692 1630.7619 1630.7297 20 0 R.MISSYVGENAEFER.Q (No match)
	125 - 144 2217.1206 2216.1133 2216.1325 -9 0 R.QFLSGELEVELTPQGTLAER.I (No match)
	125 - 144 2217.1206 2216.1133 2216.1325 -9 0 R.QFLSGELEVELTPQGTLAER.I (Ions score 14)
	147 - 173 2585.2708 2584.2635 2584.2810 -7 0 R.AGGAGVPAFYTSTGYGTLVQEGGSPIK.Y (No match)
	191 - 211 2378.1960 2377.1887 2377.1954 -3 0 R.EFNGQHFILEEAITGDFALVK.A (No match)
	237 - 263 2836.4983 2835.4910 2835.4542 13 0 K.AAGTTVVEVEEIVDIGSFAPEDIHIPK.I (No match)

## Sheet: 2 Gy quantification
Accession	# AAs	MW [kDa]	calc. pI	Description	ΣCoverage	Σ# PSMs	Σ# Peptides	A4: Area	B4: Area	C4: Area	Heavy/Light	Heavy/Light Counts	Heavy/Light Variability [%]	Score A2	Coverage A2	# PSM A2	# Peptides A2	Score B2	Coverage B2	# PSM B2	# Peptides B2	Score C2	Coverage C2	# PSM C2	# Peptides C2
Hbb-b2	147	15.7382	7.69385	MGI (curated)|Hemoglobin subunit beta-1 (Hemoglobin beta-1 chain)(Beta-1-globin)(Hemoglobin beta-major chain) [Source:UniProtKB/Swiss-Prot;Acc:P02088]|7|ENSMUSG00000052305|ENSMUST00000023934	27.21	33	2	2.51415e+09	2.93686e+09	2.64256e+09	65.2569	-;1;-		93.8785	27.21	7	2	265.993	27.21	15	2	210.949	27.21	11	2
	A2	B2	C2	Sequence	Protein Accessions	# Proteins	# Protein Groups	Activation Type	Modifications	IonScore	Exp Value	Δ Score	Rank	Identity High	Homology Threshold	QuanResultID	# Missing Channels	# Single-Peak Channels	Area	Quan Channel	Quan Info	Quan Usage	Heavy/Light	Light	Heavy	Charge	m/z [Da]	MH+ [Da]	ΔM [ppm]	RT [min]	First Scan	Last Scan	MS Order	Ions Matched	Spectrum File	Annotation
		High		VHLTDAEkAAVSGLWGkVNADEVGGEALGR	Hbb-b2	1	1	CID	K8(ICPL:13C(6)), K17(ICPL:13C(6))	56.39	7.81839e-05		2	34		4292			2086947680	Heavy	Unique	Used	65.2569	3.97285e+07	2086947680	4	818.668	3271.65	-0.831311	112.122	14414	14414	MS2	17/320	ZBA3426A14MA3__014-0_2Gy3_slice_2.RAW
	High			LLVVYPWTQR		1	0	CID		30.94	0.00547657	1	1	27							Indistinguishable Channels	Not Used				2	637.866	1274.73	-0.461366	83.0956	9941	9941	MS2	8/74	ZBA3426A12MA3__012-0_2Gy2_slice_2.RAW
	High			LLVVYPWTQR		1	0	CID		49.63	7.40472e-05	1	1	27	19				3.6842e+09		Indistinguishable Channels	Not Used				2	637.867	1274.73	0.113206	81.842	9760	9760	MS2	9/74	ZBA3426A12MA3__012-0_2Gy2_slice_2.RAW
	High			LLVVYPWTQR		1	0	CID		40.64	0.000586825	1	1	27	18				3.6842e+09		Indistinguishable Channels	Not Used				2	637.867	1274.73	0.208968	81.31	9683	9683	MS2	5/74	ZBA3426A12MA3__012-0_2Gy2_slice_2.RAW
	Medium			LLVVYPWTQR		1	0	CID		18.63	0.09322	1	1	27					3.6842e+09		Indistinguishable Channels	Not Used				2	637.867	1274.73	0.30473	80.8365	9613	9613	MS2	4/74	ZBA3426A12MA3__012-0_2Gy2_slice_2.RAW
	Low			vHLTDAEKAAVSGLWGkVNADEVGGEALGR		1	0	CID	N-Term(ICPL:13C(6)), K17(ICPL:13C(6))	16.53	0.744809	0.235294	1	33	26				1344090360		Inconsistently Labeled	Not Used				4	818.669	3271.65	0.288035	112.92	14158	14158	MS2	13/320	ZBA3426A12MA3__012-0_2Gy2_slice_2.RAW
	Low			VHLTDAEkAAVSGLWGkVNADEVGGEALGR		1	0	CID	K8(ICPL:13C(6)), K17(ICPL:13C(6))	13.15	1.62198		2	33	26	2184	1		1344090360	Heavy	Excluded by Method	Not Used			260503968	4	818.669	3271.65	0.288035	112.92	14158	14158	MS2	12/320	ZBA3426A12MA3__012-0_2Gy2_slice_2.RAW
	Medium			vHLTDAEkAAVSGLWGkVNADEVGGEALGR		1	0	CID	N-Term(ICPL:13C(6)), K8(ICPL:13C(6)), K17(ICPL:13C(6))	30.67	0.0297821	1	1	34	19	2440	1		5.07563e+08	Heavy	Excluded by Method	Not Used			103568000	4	846.43	3382.7	0.901802	135.172	16911	16911	MS2	25/320	ZBA3426A12MA3__012-0_2Gy2_slice_2.RAW
		High		LLVVYPWTQR	Hbb-b2	1	1	CID		42.9	0.000356439	1	1	27	17				3.78678e+09		Indistinguishable Channels	Not Used				2	637.866	1274.72	-1.1317	81.8585	10143	10143	MS2	5/74	ZBA3426A14MA3__014-0_2Gy3_slice_2.RAW
		Medium		LLVVYPWTQR	Hbb-b2	1	1	CID		17.82	0.112333	1	1	27					97670701		Indistinguishable Channels	Not Used				2	637.866	1274.72	-0.748653	81.1602	9409	9409	MS2	4/74	ZBA3426A13MA3__013-0_2Gy3_slice_1.RAW
		High		LLVVYPWTQR	Hbb-b2	1	1	CID		52.9	3.48746e-05	1	1	27	20				3.78678e+09		Indistinguishable Channels	Not Used				2	637.866	1274.73	-0.269842	80.5847	9954	9954	MS2	8/74	ZBA3426A14MA3__014-0_2Gy3_slice_2.RAW
		High		LLVVYPWTQR	Hbb-b2	1	1	CID		35.63	0.00185998	1	1	27					97670701		Indistinguishable Channels	Not Used				2	637.866	1274.73	0.0174439	81.7009	9481	9481	MS2	8/74	ZBA3426A13MA3__013-0_2Gy3_slice_1.RAW
		High		LLVVYPWTQR	Hbb-b2	1	1	CID		32.37	0.00394012	1	1	27					3.78678e+09		Indistinguishable Channels	Not Used				2	637.867	1274.73	0.208968	79.4957	9797	9797	MS2	8/74	ZBA3426A14MA3__014-0_2Gy3_slice_2.RAW
		High		LLVVYPWTQR	Hbb-b2	1	1	CID		49.47	7.68261e-05	1	1	27	19				3.78678e+09		Indistinguishable Channels	Not Used				2	637.867	1274.73	0.400492	80.0211	9873	9873	MS2	9/74	ZBA3426A14MA3__014-0_2Gy3_slice_2.RAW
		High		VHLTDAEkAAVSGLWGkVNADEVGGEALGR	Hbb-b2	1	1	CID	K8(ICPL:13C(6)), K17(ICPL:13C(6))	86.12	8.07554e-08	0.0930233	1	34	19	4289		1	1069143288	Heavy	Excluded by Method	Not Used		2.67389e+06	211073648	3	1091.22	3271.65	-1.48015	111.718	14360	14360	MS2	29/320	ZBA3426A14MA3__014-0_2Gy3_slice_2.RAW
		High		vHLTDAEKAAVSGLWGkVNADEVGGEALGR	Hbb-b2	1	1	CID	N-Term(ICPL:13C(6)), K17(ICPL:13C(6))	77.98	5.26225e-07		2	34	19				1069143288		Inconsistently Labeled	Not Used				3	1091.22	3271.65	-1.48015	111.718	14360	14360	MS2	18/320	ZBA3426A14MA3__014-0_2Gy3_slice_2.RAW
		High		vHLTDAEkAAVSGLWGKVNADEVGGEALGR	Hbb-b2	1	1	CID	N-Term(ICPL:13C(6)), K8(ICPL:13C(6))	37.65	0.00567769		3	34	19				1069143288		Inconsistently Labeled	Not Used				3	1091.22	3271.65	-1.48015	111.718	14360	14360	MS2	11/320	ZBA3426A14MA3__014-0_2Gy3_slice_2.RAW
		High		vHLTDAEKAAVSGLWGkVNADEVGGEALGR	Hbb-b2	1	1	CID	N-Term(ICPL:13C(6)), K17(ICPL:13C(6))	71.09	2.64921e-06	0.211268	1	34					2086947680		Inconsistently Labeled	Not Used				4	818.668	3271.65	-0.831311	112.122	14414	14414	MS2	19/320	ZBA3426A14MA3__014-0_2Gy3_slice_2.RAW
		Low		vHLTDAEkAAVSGLWGKVNADEVGGEALGR	Hbb-b2	1	1	CID	N-Term(ICPL:13C(6)), K8(ICPL:13C(6))	18.72	0.457211		3	34					2086947680		Inconsistently Labeled	Not Used				4	818.668	3271.65	-0.831311	112.122	14414	14414	MS2	13/320	ZBA3426A14MA3__014-0_2Gy3_slice_2.RAW
		High		VHLTDAEkAAVSGLWGkVNADEVGGEALGR	Hbb-b2	1	1	CID	K8(ICPL:13C(6)), K17(ICPL:13C(6))	38.14	0.00511027	0.184211	1	34	17	1660	1		90280124	Heavy	Excluded by Method	Not Used			18782684	4	818.669	3271.66	0.511904	112.498	13512	13512	MS2	15/320	ZBA3426A13MA3__013-0_2Gy3_slice_1.RAW
		Medium		vHLTDAEKAAVSGLWGkVNADEVGGEALGR	Hbb-b2	1	1	CID	N-Term(ICPL:13C(6)), K17(ICPL:13C(6))	30.95	0.0267574		2	34	17				90280124		Inconsistently Labeled	Not Used				4	818.669	3271.66	0.511904	112.498	13512	13512	MS2	15/320	ZBA3426A13MA3__013-0_2Gy3_slice_1.RAW
		Low		vHLTDAEkAAVSGLWGKVNADEVGGEALGR	Hbb-b2	1	1	CID	N-Term(ICPL:13C(6)), K8(ICPL:13C(6))	11.26	2.4914		3	34	17				90280124		Inconsistently Labeled	Not Used				4	818.669	3271.66	0.511904	112.498	13512	13512	MS2	20/320	ZBA3426A13MA3__013-0_2Gy3_slice_1.RAW
			High	LLVVYPWTQR		1	0	CID		43.65	0.000299906	1	1	27					120857166		Indistinguishable Channels	Not Used				2	637.866	1274.72	-1.03594	78.3858	8527	8527	MS2	5/74	ZBA3426A9MA3__009-0_2Gy1_slice_1.RAW
			High	LLVVYPWTQR		1	0	CID		36.86	0.00140123	1	1	27					4.47527e+09		Indistinguishable Channels	Not Used				2	637.866	1274.72	-0.844415	78.6586	9658	9658	MS2	7/74	ZBA3426A10MA3__010-0_2Gy1_slice_2.RAW
			Medium	LLVVYPWTQR		1	0	CID		21.63	0.0467207	1	1	27					120857166		Indistinguishable Channels	Not Used				2	637.866	1274.72	-0.652891	79.4844	8668	8668	MS2	4/74	ZBA3426A9MA3__009-0_2Gy1_slice_1.RAW
			High	LLVVYPWTQR		1	0	CID		31.68	0.00461858	1	1	27	15				4.47527e+09		Indistinguishable Channels	Not Used				2	637.866	1274.73	-0.365604	77.1023	9433	9433	MS2	8/74	ZBA3426A10MA3__010-0_2Gy1_slice_2.RAW
			High	LLVVYPWTQR		1	0	CID		44.09	0.000265161	1	1	27	18				120857166		Indistinguishable Channels	Not Used				2	637.866	1274.73	-0.269842	78.9445	8598	8598	MS2	5/74	ZBA3426A9MA3__009-0_2Gy1_slice_1.RAW
			High	LLVVYPWTQR		1	0	CID		44.14	0.000262125	1	1	27					4.47527e+09		Indistinguishable Channels	Not Used				2	637.867	1274.73	0.208968	78.1184	9579	9579	MS2	5/74	ZBA3426A10MA3__010-0_2Gy1_slice_2.RAW
			High	LLVVYPWTQR		1	0	CID		52.49	3.49455e-05	1	1	26	16				4.47527e+09		Indistinguishable Channels	Not Used				2	637.867	1274.73	0.687778	77.59	9502	9502	MS2	8/74	ZBA3426A10MA3__010-0_2Gy1_slice_2.RAW
			High	VHLTDAEkAAVSGLWGkVNADEVGGEALGR		1	0	CID	K8(ICPL:13C(6)), K17(ICPL:13C(6))	37.13	0.00626433	0.540541	1	33		2400	1		809858304	Heavy	Excluded by Method	Not Used			160860992	3	1091.22	3271.66	1.87788	110.275	14072	14072	MS2	15/320	ZBA3426A10MA3__010-0_2Gy1_slice_2.RAW
			High	vHLTDAEKAAVSGLWGkVNADEVGGEALGR		1	0	CID	N-Term(ICPL:13C(6)), K17(ICPL:13C(6))	37.13	0.00626433	0.540541	2	33					809858304		Inconsistently Labeled	Not Used				3	1091.22	3271.66	1.87788	110.275	14072	14072	MS2	15/320	ZBA3426A10MA3__010-0_2Gy1_slice_2.RAW
			Low	vHLTDAEkAAVSGLWGKVNADEVGGEALGR		1	0	CID	N-Term(ICPL:13C(6)), K8(ICPL:13C(6))	17.44	0.583276		3	33					809858304		Inconsistently Labeled	Not Used				3	1091.22	3271.66	1.87788	110.275	14072	14072	MS2	12/320	ZBA3426A10MA3__010-0_2Gy1_slice_2.RAW
			High	vHLTDAEkAAVSGLWGkVNADEVGGEALGR		1	0	CID	N-Term(ICPL:13C(6)), K8(ICPL:13C(6)), K17(ICPL:13C(6))	62.43	2.02589e-05	1	1	34	21	2689	1		448094826	Heavy	Excluded by Method	Not Used			88738528	3	1128.23	3382.68	-3.55094	132.672	16827	16827	MS2	12/320	ZBA3426A10MA3__010-0_2Gy1_slice_2.RAW
Mdn1	5589	629.945	5.71924	MGI (curated)|midasin [Source:RefSeq peptide;Acc:NP_001074861]|4|ENSMUSG00000058006|ENSMUST00000071642	0.14	1	1	106985957	0	0	11.9051	1;-;-		23.63	0.14	1	1
	A2	B2	C2	Sequence	Protein Accessions	# Proteins	# Protein Groups	Activation Type	Modifications	IonScore	Exp Value	Δ Score	Rank	Identity High	Homology Threshold	QuanResultID	# Missing Channels	# Single-Peak Channels	Area	Quan Channel	Quan Info	Quan Usage	Heavy/Light	Light	Heavy	Charge	m/z [Da]	MH+ [Da]	ΔM [ppm]	RT [min]	First Scan	Last Scan	MS Order	Ions Matched	Spectrum File	Annotation
	Medium			LLLEkVER	Mdn1	1	1	CID	K5(ICPL:13C(6))	23.63	0.0171237	0.416667	1	24		471			106985957	Heavy	Unique	Used	11.9051	1.02152e+07	97491018	2	555.834	1110.66	-0.596195	39.4725	3391	3391	MS2	4/68	ZBA3426A12MA3__012-0_2Gy2_slice_2.RAW
Atp5c1	274	30.2368	8.83643	MGI (curated)|ATP synthase subunit gamma, mitochondrial Precursor (F-ATPase gamma subunit) [Source:UniProtKB/Swiss-Prot;Acc:Q91VR2]|2|ENSMUSG00000025781|ENSMUST00000114896	38.32	267	6	2.52826e+09	3.47202e+09	2.7067e+09	3.32254	1;3;1	1.82874	1353.49	37.96	78	5	2119.5	37.96	101	5	1898.86	38.32	88	6
	A2	B2	C2	Sequence	Protein Accessions	# Proteins	# Protein Groups	Activation Type	Modifications	IonScore	Exp Value	Δ Score	Rank	Identity High	Homology Threshold	QuanResultID	# Missing Channels	# Single-Peak Channels	Area	Quan Channel	Quan Info	Quan Usage	Heavy/Light	Light	Heavy	Charge	m/z [Da]	MH+ [Da]	ΔM [ppm]	RT [min]	First Scan	Last Scan	MS Order	Ions Matched	Spectrum File	Annotation
	High			ATLkDITR		1	0	CID	K4(ICPL:13C(6))	33.48	0.0045772	1	1	28	15	580			4.86768e+08	Heavy	Unique	Used	3.39196	179014170	4.86768e+08	2	514.794	1028.58	-2.2927	42.2633	3810	3810	MS2	5/74	ZBA3426A12MA3__012-0_2Gy2_slice_2.RAW
		High		ATLkDITR		1	0	CID	K4(ICPL)	44.75	0.000276346	1	1	28		2602			1.95344e+08	Light	Unique	Used	3.29665	1.95344e+08	5.18389e+08	2	511.784	1022.56	-2.31852	37.0433	3513	3513	MS2	6/74	ZBA3426A14MA3__014-0_2Gy3_slice_2.RAW
		Medium		ATLkDITR		1	0	CID	K4(ICPL:13C(6))	26.4	0.0229087	1	1	29	18	399			7.61403e+07	Heavy	Unique	Used	3.12227	3.01092e+07	7.5675e+07	2	514.794	1028.58	-1.6993	37.8409	3340	3340	MS2	5/74	ZBA3426A13MA3__013-0_2Gy3_slice_1.RAW
		High		ATLkDITR		1	0	CID	K4(ICPL:13C(6))	32.05	0.00623735	1	1	29	16	2618			1.10143e+08	Heavy	Unique	Used	3.31933	41221617	1.10143e+08	3	343.533	1028.58	-0.139889	36.6848	3459	3459	MS2	5/74	ZBA3426A14MA3__014-0_2Gy3_slice_2.RAW
			High	ATLkDITR	Atp5c1	1	1	CID	K4(ICPL:13C(6))	29.72	0.0108793	1	1	28		548			3.77695e+08	Heavy	Unique	Used	3.27902	1.44161e+08	3.77695e+08	2	514.794	1028.58	-2.76741	35.1792	3258	3258	MS2	6/74	ZBA3426A10MA3__010-0_2Gy1_slice_2.RAW
	Low			ATLkDITR		1	0	CID	K4(ICPL)	17.56	0.144695	1	1	27	17	580			1.79226e+08	Light	Redundant	Not Used	3.39196	179014170	4.86768e+08	2	511.784	1022.56	-2.25883	42.4064	3833	3833	MS2	5/74	ZBA3426A12MA3__012-0_2Gy2_slice_2.RAW
	High			ATLkDITR		1	0	CID	K4(ICPL)	29.75	0.00873884	1	1	27		580			1.79226e+08	Light	Redundant	Not Used	3.39196	179014170	4.86768e+08	2	511.784	1022.56	-1.84101	42.9084	3905	3905	MS2	5/74	ZBA3426A12MA3__012-0_2Gy2_slice_2.RAW
	High			ATLkDITR		1	0	CID	K4(ICPL:13C(6))	31.09	0.00778037	1	1	28		580			4.86768e+08	Heavy	Redundant	Not Used	3.39196	179014170	4.86768e+08	2	514.794	1028.58	-1.6993	42.7766	3884	3884	MS2	5/74	ZBA3426A12MA3__012-0_2Gy2_slice_2.RAW
	Medium			ATLkDITR		1	0	CID	K4(ICPL:13C(6))	21.15	0.0763525	1	1	28	20	580			4.86768e+08	Heavy	Redundant	Not Used	3.39196	179014170	4.86768e+08	2	514.795	1028.58	-1.10591	43.2833	3961	3961	MS2	5/74	ZBA3426A12MA3__012-0_2Gy2_slice_2.RAW
	High			aTLkDITR		1	0	CID	N-Term(ICPL), K4(ICPL)	43.38	0.000573998	1	1	29		1366	1		2424869660	Light	Excluded by Method	Not Used		1346792704		2	564.295	1127.58	-1.11018	71.1197	8188	8188	MS2	7/74	ZBA3426A12MA3__012-0_2Gy2_slice_2.RAW
	High			aTLkDITR		1	0	CID	N-Term(ICPL), K4(ICPL)	36.87	0.00241567	1	1	29							No Quan Values	Not Used				2	564.295	1127.58	-0.785403	74.3683	8667	8667	MS2	7/74	ZBA3426A12MA3__012-0_2Gy2_slice_2.RAW
	High			aTLkDITR		1	0	CID	N-Term(ICPL), K4(ICPL)	42.9	0.000610305	1	1	29	17	1366	1		2424869660	Light	Excluded by Method	Not Used		1346792704		2	564.296	1127.58	-0.35237	71.6231	8263	8263	MS2	6/74	ZBA3426A12MA3__012-0_2Gy2_slice_2.RAW
	High			aTLkDITR		1	0	CID	N-Term(ICPL), K4(ICPL)	40.65	0.00111499	1	1	29		1366	1		2424869660	Light	Excluded by Method	Not Used		1346792704		2	564.296	1127.58	0.0806636	73.2547	8502	8502	MS2	6/74	ZBA3426A12MA3__012-0_2Gy2_slice_2.RAW
	High			aTLkDITR		1	0	CID	N-Term(ICPL), K4(ICPL)	46.62	0.000282013	0.702128	1	29		1366	1		2424869660	Light	Excluded by Method	Not Used		1346792704		2	564.296	1127.58	0.0806636	72.1675	8341	8341	MS2	7/74	ZBA3426A12MA3__012-0_2Gy2_slice_2.RAW
	High			aTLkDITR		1	0	CID	N-Term(ICPL), K4(ICPL)	44.84	0.000424883	1	1	29	20	1366	1		2424869660	Light	Excluded by Method	Not Used		1346792704		2	564.296	1127.58	0.0806636	72.6923	8417	8417	MS2	7/74	ZBA3426A12MA3__012-0_2Gy2_slice_2.RAW
	High			aTLkDITR		1	0	CID	N-Term(ICPL), K4(ICPL)	51.46	9.25273e-05	0.803922	1	29		1366	1		2424869660	Light	Excluded by Method	Not Used		1346792704		2	564.296	1127.58	0.188922	73.7964	8584	8584	MS2	7/74	ZBA3426A12MA3__012-0_2Gy2_slice_2.RAW
	High			aTLkDITR		1	0	CID	N-Term(ICPL:13C(6)), K4(ICPL:13C(6))	57.05	1.77518e-05	1	1	28		1364	1		1.73336e+09	Heavy	Excluded by Method	Not Used			1105534464	2	570.315	1139.62	-1.18345	70.9791	8167	8167	MS2	7/74	ZBA3426A12MA3__012-0_2Gy2_slice_2.RAW
	High			aTLkDITR		1	0	CID	N-Term(ICPL:13C(6)), K4(ICPL:13C(6))	44.98	0.000293861	1	1	28	15	1364	1		1.73336e+09	Heavy	Excluded by Method	Not Used			1105534464	2	570.316	1139.62	-0.647875	71.4724	8239	8239	MS2	7/74	ZBA3426A12MA3__012-0_2Gy2_slice_2.RAW
	High			aTLkDITR		1	0	CID	N-Term(ICPL:13C(6)), K4(ICPL:13C(6))	49.92	0.000100331	1	1	28		1364	1		1.73336e+09	Heavy	Excluded by Method	Not Used			1105534464	2	570.316	1139.62	-0.540761	72.5532	8397	8397	MS2	7/74	ZBA3426A12MA3__012-0_2Gy2_slice_2.RAW
	High			aTLkDITR		1	0	CID	N-Term(ICPL:13C(6)), K4(ICPL:13C(6))	54.82	3.24666e-05	1	1	28	17	1364	1		1.73336e+09	Heavy	Excluded by Method	Not Used			1105534464	2	570.316	1139.62	-0.326531	72.0483	8323	8323	MS2	7/74	ZBA3426A12MA3__012-0_2Gy2_slice_2.RAW
	High			THSDQFLVSFkDVGR		3	0	CID	K11(ICPL)	87.22	2.74074e-08	1	1	30	19	1444			457414830	Light	Redundant	Not Used	1.19906	457414830	439676864	2	920.951	1840.89	-1.52113	74.3534	8664	8664	MS2	10/154	ZBA3426A12MA3__012-0_2Gy2_slice_2.RAW
	High			THSDQFLVSFkDVGR		3	0	CID	K11(ICPL)	91.38	1.048e-08	1	1	30		1444			457414830	Light	Not Unique	Not Used	1.19906	457414830	439676864	2	920.951	1840.9	-1.18958	74.8867	8742	8742	MS2	10/154	ZBA3426A12MA3__012-0_2Gy2_slice_2.RAW
	High			THSDQFLVSFkDVGR		3	0	CID	K11(ICPL)	38.56	0.00199918	1	1	30	24	1448			262561458	Light	Not Unique	Not Used	1.19969	262561458	2.52512e+08	4	460.98	1840.9	-0.342152	75.265	8799	8799	MS2	9/154	ZBA3426A12MA3__012-0_2Gy2_slice_2.RAW
	Low			THSDQFLVSFkDVGR		3	0	CID	K11(ICPL)	19.83	0.151308	1	1	30	19	1448			262561458	Light	Redundant	Not Used	1.19969	262561458	2.52512e+08	4	460.98	1840.9	-0.275842	74.69	8714	8714	MS2	6/154	ZBA3426A12MA3__012-0_2Gy2_slice_2.RAW
	High			THSDQFLVSFkDVGR		3	0	CID	K11(ICPL)	48.21	0.000219717	1	1	30	22	1445			2953040264	Light	Redundant	Not Used	1.19244	2953040264	2822849920	3	614.304	1840.9	-0.235383	75.7479	8871	8871	MS2	8/154	ZBA3426A12MA3__012-0_2Gy2_slice_2.RAW
	High			THSDQFLVSFkDVGR		3	0	CID	K11(ICPL)	59.1	1.79619e-05	1	1	30		1445			2953040264	Light	Redundant	Not Used	1.19244	2953040264	2822849920	3	614.304	1840.9	0.0630132	75.2382	8795	8795	MS2	9/154	ZBA3426A12MA3__012-0_2Gy2_slice_2.RAW
	High			THSDQFLVSFkDVGR		3	0	CID	K11(ICPL)	54.83	4.94922e-05	1	1	30	21	1445			2953040264	Light	Redundant	Not Used	1.19244	2953040264	2822849920	3	614.305	1840.9	0.659805	74.682	8712	8712	MS2	10/154	ZBA3426A12MA3__012-0_2Gy2_slice_2.RAW
	High			THSDQFLVSFkDVGR		3	0	CID	K11(ICPL:13C(6))	58.94	2.45076e-05	1	1	31	24	1444			439676864	Heavy	Redundant	Not Used	1.19906	457414830	439676864	2	923.961	1846.91	-1.97201	74.2942	8656	8656	MS2	9/154	ZBA3426A12MA3__012-0_2Gy2_slice_2.RAW
	High			THSDQFLVSFkDVGR		3	0	CID	K11(ICPL:13C(6))	79.23	2.19694e-07	1	1	31	22	1444			439676864	Heavy	Redundant	Not Used	1.19906	457414830	439676864	2	923.961	1846.92	-1.37716	74.7661	8727	8727	MS2	9/154	ZBA3426A12MA3__012-0_2Gy2_slice_2.RAW
	High			THSDQFLVSFkDVGR		3	0	CID	K11(ICPL:13C(6))	55.59	4.85862e-05	1	1	31		1444			439676864	Heavy	Redundant	Not Used	1.19906	457414830	439676864	2	923.961	1846.92	-1.24497	75.3549	8814	8814	MS2	8/154	ZBA3426A12MA3__012-0_2Gy2_slice_2.RAW
	High			THSDQFLVSFkDVGR		3	0	CID	K11(ICPL:13C(6))	35.6	0.00490253	0.472222	1	31		1448			2.52512e+08	Heavy	Redundant	Not Used	1.19969	262561458	2.52512e+08	4	462.484	1846.92	-0.995156	74.3402	8663	8663	MS2	9/154	ZBA3426A12MA3__012-0_2Gy2_slice_2.RAW
	High			THSDQFLVSFkDVGR		3	0	CID	K11(ICPL:13C(6))	46.16	0.000426101	1	1	31	19	1445			2822849920	Heavy	Redundant	Not Used	1.19244	2953040264	2822849920	3	616.31	1846.92	-0.525216	74.3266	8660	8660	MS2	9/154	ZBA3426A12MA3__012-0_2Gy2_slice_2.RAW
	Medium			THSDQFLVSFkDVGR		3	0	CID	K11(ICPL:13C(6))	27.75	0.0299667	1	1	31	16						No Quan Values	Not Used				3	616.311	1846.92	-0.227793	76.8688	9035	9035	MS2	8/154	ZBA3426A12MA3__012-0_2Gy2_slice_2.RAW
	High			THSDQFLVSFkDVGR		3	0	CID	K11(ICPL:13C(6))	66.23	4.4192e-06	1	1	31	22	1445			2822849920	Heavy	Not Unique	Not Used	1.19244	2953040264	2822849920	3	616.311	1846.92	0.367054	75.8428	8885	8885	MS2	9/154	ZBA3426A12MA3__012-0_2Gy2_slice_2.RAW
	High			MTAMDNASkNASDMIDkLTLTFNR		3	0	CID	K9(ICPL), K17(ICPL)	59.77	1.30744e-05	1	1	29		2315			1441100516	Light	Redundant	Not Used	0.970383	1422057492	1106226076	3	966.778	2898.32	-0.759381	125.693	15786	15786	MS2	20/258	ZBA3426A12MA3__012-0_2Gy2_slice_2.RAW
	High			MTAMDNASkNASDMIDkLTLTFNR		3	0	CID	K9(ICPL), K17(ICPL)	63.71	5.27742e-06	1	1	29	21	2315			1441100516	Light	Redundant	Not Used	0.970383	1422057492	1106226076	3	966.778	2898.32	-0.633028	124.614	15656	15656	MS2	13/258	ZBA3426A12MA3__012-0_2Gy2_slice_2.RAW
	High			MTAMDNASkNASDMIDkLTLTFNR		3	0	CID	K9(ICPL), K17(ICPL)	63.94	5.16666e-06	1	1	29	17	2315			1441100516	Light	Not Unique	Not Used	0.970383	1422057492	1106226076	3	966.779	2898.32	-0.380322	125.111	15715	15715	MS2	11/258	ZBA3426A12MA3__012-0_2Gy2_slice_2.RAW
	Medium			MTAMDNASkNASDMIDkLTLTFNR		3	0	CID	K9(ICPL), K17(ICPL)	24.71	0.0447936	1	1	29		2321			1.5829e+09	Light	Redundant	Not Used	0.955335	1581658023	1.2113e+09	4	725.336	2898.32	0.62586	125.45	15756	15756	MS2	23/258	ZBA3426A12MA3__012-0_2Gy2_slice_2.RAW
	Medium			MTAMDNASkNASDMIDkLTLTFNR		3	0	CID	K9(ICPL), K17(ICPL)	20.89	0.0998013	1	1	29		2321			1.5829e+09	Light	Redundant	Not Used	0.955335	1581658023	1.2113e+09	4	725.336	2898.32	0.710095	126.018	15822	15822	MS2	15/258	ZBA3426A12MA3__012-0_2Gy2_slice_2.RAW
	Medium			MTAMDNASkNASDMIDkLTLTFNR		3	0	CID	K9(ICPL), K17(ICPL)	26.58	0.0274732	1	1	29		2321			1.5829e+09	Light	Redundant	Not Used	0.955335	1581658023	1.2113e+09	4	725.337	2898.33	1.21551	124.434	15632	15632	MS2	16/258	ZBA3426A12MA3__012-0_2Gy2_slice_2.RAW
	High			MTAMDNASkNASDMIDkLTLTFNR		3	0	CID	K9(ICPL), K17(ICPL)	40.77	0.00107204	1	1	29	16	2321			1.5829e+09	Light	Not Unique	Not Used	0.955335	1581658023	1.2113e+09	4	725.337	2898.33	1.38397	124.94	15692	15692	MS2	20/258	ZBA3426A12MA3__012-0_2Gy2_slice_2.RAW
	High			MTAMDNASkNASDMIDkLTLTFNR		3	0	CID	K9(ICPL:13C(6)), K17(ICPL:13C(6))	60.89	1.40536e-05	1	1	31	18	2315			1106226076	Heavy	Redundant	Not Used	0.970383	1422057492	1106226076	3	970.792	2910.36	-0.684664	124.564	15650	15650	MS2	11/258	ZBA3426A12MA3__012-0_2Gy2_slice_2.RAW
	High			MTAMDNASkNASDMIDkLTLTFNR		3	0	CID	K9(ICPL:13C(6)), K17(ICPL:13C(6))	53.67	7.43098e-05	0.796296	1	31		2315			1106226076	Heavy	Redundant	Not Used	0.970383	1422057492	1106226076	3	970.792	2910.36	-0.558834	125.081	15711	15711	MS2	11/258	ZBA3426A12MA3__012-0_2Gy2_slice_2.RAW
	Low			MTAMDNASkNASDMIDkLTLTFNR		3	0	CID	K9(ICPL:13C(6)), K17(ICPL:13C(6))	16.14	0.421987	1	1	31		2315			1106226076	Heavy	Redundant	Not Used	0.970383	1422057492	1106226076	3	970.792	2910.36	-0.495919	125.615	15775	15775	MS2	15/258	ZBA3426A12MA3__012-0_2Gy2_slice_2.RAW
	Medium			MTAMDNASkNASDMIDkLTLTFNR		3	0	CID	K9(ICPL:13C(6)), K17(ICPL:13C(6))	28.48	0.0246916	1	1	31	17	2315			1106226076	Heavy	Redundant	Not Used	0.970383	1422057492	1106226076	3	970.792	2910.36	-0.370089	124.056	15585	15585	MS2	8/258	ZBA3426A12MA3__012-0_2Gy2_slice_2.RAW
	Low			MTAMDNASkNASDMIDkLTLTFNR		3	0	CID	K9(ICPL:13C(6)), K17(ICPL:13C(6))	18.2	0.2679	1	1	31		2321			1.2113e+09	Heavy	Redundant	Not Used	0.955335	1581658023	1.2113e+09	4	728.346	2910.36	0.212498	125.003	15700	15700	MS2	18/258	ZBA3426A12MA3__012-0_2Gy2_slice_2.RAW
	Medium			MTAMDNASkNASDMIDkLTLTFNR		3	0	CID	K9(ICPL:13C(6)), K17(ICPL:13C(6))	26.83	0.0366222	1	1	31	18	2321			1.2113e+09	Heavy	Redundant	Not Used	0.955335	1581658023	1.2113e+09	4	728.346	2910.36	0.296384	125.528	15767	15767	MS2	6/258	ZBA3426A12MA3__012-0_2Gy2_slice_2.RAW
	Low			MTAMDNASkNASDMIDkLTLTFNR		3	0	CID	K9(ICPL:13C(6)), K17(ICPL:13C(6))	16.3	0.416101	1	1	31		2315			1106226076	Heavy	Redundant	Not Used	0.970383	1422057492	1106226076	3	970.793	2910.36	0.636551	126.214	15846	15846	MS2	7/258	ZBA3426A12MA3__012-0_2Gy2_slice_2.RAW
	Medium			MTAMDNASkNASDMIDkLTLTFNR		3	0	CID	K9(ICPL:13C(6)), K17(ICPL:13C(6))	22.98	0.0911336	1	1	31	24	2321			1.2113e+09	Heavy	Redundant	Not Used	0.955335	1581658023	1.2113e+09	4	728.347	2910.36	0.88359	124.509	15642	15642	MS2	10/258	ZBA3426A12MA3__012-0_2Gy2_slice_2.RAW
	Low			MTAmDNASkNASDMIDkLTLTFNR		3	0	CID	M4(Oxidation), K9(ICPL), K17(ICPL)	15	0.322552	1	1	28		2278			443949022	Light	Redundant	Not Used	0.96601	443949022	343794054	3	972.109	2914.31	-1.04187	119.656	15041	15041	MS2	8/258	ZBA3426A12MA3__012-0_2Gy2_slice_2.RAW
	Low			mTAMDNASkNASDMIDkLTLTFNR		3	0	CID	M1(Oxidation), K9(ICPL), K17(ICPL)	14.84	0.334657	1	2	28		2278			443949022	Light	Redundant	Not Used	0.96601	443949022	343794054	3	972.109	2914.31	-1.04187	119.656	15041	15041	MS2	7/258	ZBA3426A12MA3__012-0_2Gy2_slice_2.RAW
	Low			mTAMDNASkNASDMIDkLTLTFNR		3	0	CID	M1(Oxidation), K9(ICPL), K17(ICPL)	16.21	0.254888	0.0625	1	28	14	2278			443949022	Light	Redundant	Not Used	0.96601	443949022	343794054	3	972.11	2914.32	-0.539233	120.885	15202	15202	MS2	9/258	ZBA3426A12MA3__012-0_2Gy2_slice_2.RAW
	Low			MTAmDNASkNASDMIDkLTLTFNR		3	0	CID	M4(Oxidation), K9(ICPL), K17(ICPL)	15.44	0.304333		2	28	14	2278			443949022	Light	Redundant	Not Used	0.96601	443949022	343794054	3	972.11	2914.32	-0.539233	120.885	15202	15202	MS2	9/258	ZBA3426A12MA3__012-0_2Gy2_slice_2.RAW
	High			mTAMDNASkNASDMIDkLTLTFNR		3	0	CID	M1(Oxidation), K9(ICPL), K17(ICPL)	40.47	0.000946787	0.225	1	28	20	2278			443949022	Light	Not Unique	Not Used	0.96601	443949022	343794054	3	972.11	2914.32	-0.287914	120.181	15109	15109	MS2	29/258	ZBA3426A12MA3__012-0_2Gy2_slice_2.RAW
	High			MTAmDNASkNASDMIDkLTLTFNR		3	0	CID	M4(Oxidation), K9(ICPL), K17(ICPL)	31.46	0.00753794		2	28	20	2278			443949022	Light	Redundant	Not Used	0.96601	443949022	343794054	3	972.11	2914.32	-0.287914	120.181	15109	15109	MS2	19/258	ZBA3426A12MA3__012-0_2Gy2_slice_2.RAW
	Low			MTAMDNASkNASDmIDkLTLTFNR		3	0	CID	K9(ICPL), M14(Oxidation), K17(ICPL)	14.26	0.395597		3	28	20	2278			443949022	Light	Redundant	Not Used	0.96601	443949022	343794054	3	972.11	2914.32	-0.287914	120.181	15109	15109	MS2	7/258	ZBA3426A12MA3__012-0_2Gy2_slice_2.RAW
	Low			mTAMDNASkNASDMIDkLTLTFNR		3	0	CID	M1(Oxidation), K9(ICPL), K17(ICPL)	14.03	0.446764	0.0714286	1	29		2276			392287962	Light	Redundant	Not Used	0.998489	392287962	314001600	4	729.335	2914.32	0.524257	120.022	15086	15086	MS2	15/258	ZBA3426A12MA3__012-0_2Gy2_slice_2.RAW
	Low			MTAmDNASkNASDMIDkLTLTFNR		3	0	CID	M4(Oxidation), K9(ICPL), K17(ICPL)	12.91	0.5782		2	29		2276			392287962	Light	Redundant	Not Used	0.998489	392287962	314001600	4	729.335	2914.32	0.524257	120.022	15086	15086	MS2	19/258	ZBA3426A12MA3__012-0_2Gy2_slice_2.RAW
	Low			MTAMDNASkNASDmIDkLTLTFNR		3	0	CID	K9(ICPL), M14(Oxidation), K17(ICPL)	12.39	0.651746		3	29		2276			392287962	Light	Redundant	Not Used	0.998489	392287962	314001600	4	729.335	2914.32	0.524257	120.022	15086	15086	MS2	9/258	ZBA3426A12MA3__012-0_2Gy2_slice_2.RAW
	Low			MTAMDNASkNASDmIDkLTLTFNR		3	0	CID	K9(ICPL), M14(Oxidation), K17(ICPL)	11.27	0.847219	1	1	29	17	2276			392287962	Light	Redundant	Not Used	0.998489	392287962	314001600	4	729.335	2914.32	0.775575	119.529	15023	15023	MS2	8/258	ZBA3426A12MA3__012-0_2Gy2_slice_2.RAW
	Low			mTAMDNASkNASDMIDkLTLTFNR		3	0	CID	M1(Oxidation), K9(ICPL:13C(6)), K17(ICPL:13C(6))	16.17	0.396136	0.125	1	30	14	2278			3.49222e+08	Heavy	Redundant	Not Used	0.96601	443949022	343794054	3	976.123	2926.36	-0.716116	120.079	15095	15095	MS2	11/258	ZBA3426A12MA3__012-0_2Gy2_slice_2.RAW
	Low			MTAmDNASkNASDMIDkLTLTFNR		3	0	CID	M4(Oxidation), K9(ICPL:13C(6)), K17(ICPL:13C(6))	14.17	0.627833		2	30	14	2278			3.49222e+08	Heavy	Redundant	Not Used	0.96601	443949022	343794054	3	976.123	2926.36	-0.716116	120.079	15095	15095	MS2	5/258	ZBA3426A12MA3__012-0_2Gy2_slice_2.RAW
	Medium			mTAMDNASkNASDMIDkLTLTFNR		3	0	CID	M1(Oxidation), K9(ICPL:13C(6)), K17(ICPL:13C(6))	22.52	0.0904009	0.130435	1	30	16	2276			314001600	Heavy	Not Unique	Not Used	0.998489	392287962	314001600	4	732.345	2926.36	0.697568	119.808	15058	15058	MS2	8/258	ZBA3426A12MA3__012-0_2Gy2_slice_2.RAW
	Low			MTAmDNASkNASDMIDkLTLTFNR		3	0	CID	M4(Oxidation), K9(ICPL:13C(6)), K17(ICPL:13C(6))	20.37	0.148311		2	30	16	2276			314001600	Heavy	Redundant	Not Used	0.998489	392287962	314001600	4	732.345	2926.36	0.697568	119.808	15058	15058	MS2	17/258	ZBA3426A12MA3__012-0_2Gy2_slice_2.RAW
	Low			MTAMDNASkNASDmIDkLTLTFNR		3	0	CID	K9(ICPL:13C(6)), M14(Oxidation), K17(ICPL:13C(6))	10.53	1.42946		3	30	16	2276			314001600	Heavy	Redundant	Not Used	0.998489	392287962	314001600	4	732.345	2926.36	0.697568	119.808	15058	15058	MS2	15/258	ZBA3426A12MA3__012-0_2Gy2_slice_2.RAW
	Low			MTAmDNASkNASDmIDkLTLTFNR		3	0	CID	M4(Oxidation), K9(ICPL), M14(Oxidation), K17(ICPL)	10.02	0.751531	1	1	27	18	2179			74985616	Light	Not Unique	Not Used	1.08793	74985616	65397440	4	733.334	2930.31	0.173816	112.86	14150	14150	MS2	4/258	ZBA3426A12MA3__012-0_2Gy2_slice_2.RAW
	Low			mTAMDNASkNASDmIDkLTLTFNR		3	0	CID	M1(Oxidation), K9(ICPL), M14(Oxidation), K17(ICPL)	10.02	0.751531	1	2	27	18	2179			74985616	Light	Redundant	Not Used	1.08793	74985616	65397440	4	733.334	2930.31	0.173816	112.86	14150	14150	MS2	4/258	ZBA3426A12MA3__012-0_2Gy2_slice_2.RAW
	High			LkSIkNIQkITkSMkMVAAAkYAR		3	0	CID	K2(ICPL), K5(ICPL), K9(ICPL), K12(ICPL), K15(ICPL), K21(ICPL)	37.44	0.00506648	1	1	33		2465		1	810334151	Light	Excluded by Method	Not Used		107338424	93073352	4	838.687	3351.73	-0.188995	139.021	17284	17284	MS2	20/248	ZBA3426A12MA3__012-0_2Gy2_slice_2.RAW
	High			LkSIkNIQkITkSMkMVAAAkYAR		3	0	CID	K2(ICPL), K5(ICPL), K9(ICPL), K12(ICPL), K15(ICPL), K21(ICPL)	45.88	0.000726906	1	1	33	19	2465		1	810334151	Light	Excluded by Method	Not Used		107338424	93073352	4	838.688	3351.73	0.393726	140.043	17393	17393	MS2	21/248	ZBA3426A12MA3__012-0_2Gy2_slice_2.RAW
	High			LkSIkNIQkITkSMkMVAAAkYAR		3	0	CID	K2(ICPL), K5(ICPL), K9(ICPL), K12(ICPL), K15(ICPL), K21(ICPL)	45.37	0.000811674	1	1	33	17	2465		1	810334151	Light	Excluded by Method	Not Used		107338424	93073352	4	838.688	3351.73	0.830767	139.533	17339	17339	MS2	10/248	ZBA3426A12MA3__012-0_2Gy2_slice_2.RAW
	Low			LkSIkNIQkITkSMkmVAAAkYAR		3	0	CID	K2(ICPL), K5(ICPL), K9(ICPL), K12(ICPL), K15(ICPL), M16(Oxidation), K21(ICPL)	20.9	0.270673	0.142857	1	33		2425		2	6266657	Light	Excluded by Method	Not Used		6266657	5.25548e+06	4	842.684	3367.71	-3.24532	133.602	16755	16755	MS2	20/248	ZBA3426A12MA3__012-0_2Gy2_slice_2.RAW
	Low			LkSIkNIQkITkSmkMVAAAkYAR		3	0	CID	K2(ICPL), K5(ICPL), K9(ICPL), K12(ICPL), M14(Oxidation), K15(ICPL), K21(ICPL)	18.5	0.470375		2	33		2425		2	6266657	Light	Excluded by Method	Not Used		6266657	5.25548e+06	4	842.684	3367.71	-3.24532	133.602	16755	16755	MS2	13/248	ZBA3426A12MA3__012-0_2Gy2_slice_2.RAW
	High			VYGTGSLALYEkADIkAPEDkkkHLIIGVSSDR		3	0	CID	K12(ICPL), K16(ICPL), K21(ICPL), K22(ICPL), K23(ICPL)	86.58	9.4508e-08	1	1	35	25	2236		1	118564343	Light	Excluded by Method	Not Used		8455879	7.90252e+06	3	1376.36	4127.06	-2.61353	116.76	14672	14672	MS2	19/354	ZBA3426A12MA3__012-0_2Gy2_slice_2.RAW
	Low			VYGTGSLALYEkADIkAPEDkkkHLIIGVSSDR		3	0	CID	K12(ICPL), K16(ICPL), K21(ICPL), K22(ICPL), K23(ICPL)	23.13	0.206237	1	1	34	18						No Quan Values	Not Used				4	1032.52	4127.06	-1.95128	120.436	15144	15144	MS2	10/354	ZBA3426A12MA3__012-0_2Gy2_slice_2.RAW
	High			VYGTGSLALYEkADIkAPEDkkkHLIIGVSSDR		3	0	CID	K12(ICPL), K16(ICPL), K21(ICPL), K22(ICPL), K23(ICPL)	38.55	0.00586475	1	1	34	21						No Quan Values	Not Used				4	1032.52	4127.06	-1.47803	118.764	14921	14921	MS2	10/354	ZBA3426A12MA3__012-0_2Gy2_slice_2.RAW
	High			VYGTGSLALYEkADIkAPEDkkkHLIIGVSSDR		3	0	CID	K12(ICPL), K16(ICPL), K21(ICPL), K22(ICPL), K23(ICPL)	46.51	0.000950385	1	1	34	18	2226			2.20686e+09	Light	Redundant	Not Used	0.621113	2118129856	1054646064	4	1032.52	4127.06	-0.886472	117.718	14792	14792	MS2	16/354	ZBA3426A12MA3__012-0_2Gy2_slice_2.RAW
	High			VYGTGSLALYEkADIkAPEDkkkHLIIGVSSDR		3	0	CID	K12(ICPL), K16(ICPL), K21(ICPL), K22(ICPL), K23(ICPL)	60.38	3.926e-05	1	1	35	23	2226			2.20686e+09	Light	Not Unique	Not Used	0.621113	2118129856	1054646064	4	1032.52	4127.06	-0.768159	117.199	14729	14729	MS2	14/354	ZBA3426A12MA3__012-0_2Gy2_slice_2.RAW
	High			VYGTGSLALYEkADIkAPEDkkkHLIIGVSSDR		3	0	CID	K12(ICPL), K16(ICPL), K21(ICPL), K22(ICPL), K23(ICPL)	38.51	0.0060388	1	1	35	24	2226			2.20686e+09	Light	Redundant	Not Used	0.621113	2118129856	1054646064	4	1032.52	4127.06	-0.768159	116.165	14595	14595	MS2	8/354	ZBA3426A12MA3__012-0_2Gy2_slice_2.RAW
	High			VYGTGSLALYEkADIkAPEDkkkHLIIGVSSDR		3	0	CID	K12(ICPL), K16(ICPL), K21(ICPL), K22(ICPL), K23(ICPL)	42.21	0.002561	1	1	34	21	2226			2.20686e+09	Light	Redundant	Not Used	0.621113	2118129856	1054646064	4	1032.52	4127.06	-0.531535	116.672	14661	14661	MS2	12/354	ZBA3426A12MA3__012-0_2Gy2_slice_2.RAW
	High			VYGTGSLALYEkADIkAPEDkkkHLIIGVSSDR		3	0	CID	K12(ICPL), K16(ICPL), K21(ICPL), K22(ICPL), K23(ICPL)	51.32	0.00031324	1	1	34	21	2226			2.20686e+09	Light	Redundant	Not Used	0.621113	2118129856	1054646064	4	1032.52	4127.07	-0.294911	118.231	14854	14854	MS2	13/354	ZBA3426A12MA3__012-0_2Gy2_slice_2.RAW
	Low			VYGTGSLALYEkADIkAPEDkkkHLIIGVSSDR		3	0	CID	K12(ICPL), K16(ICPL), K21(ICPL), K22(ICPL), K23(ICPL)	12.49	2.36728	0.0833333	1	34	25	2237		1	513464580	Light	Excluded by Method	Not Used		54637020	38406436	5	826.219	4127.07	0.189868	116.914	14692	14692	MS2	8/354	ZBA3426A12MA3__012-0_2Gy2_slice_2.RAW
	Low			VYGTGSLALYEkADIkAPEDkkkHLIIGVSSDR		3	0	CID	K12(ICPL), K16(ICPL), K21(ICPL), K22(ICPL), K23(ICPL)	11.46	2.99374	1	1	34	22						No Quan Values	Not Used				4	1032.52	4127.07	0.41496	119.78	15055	15055	MS2	9/354	ZBA3426A12MA3__012-0_2Gy2_slice_2.RAW
		Low		ATLkDITR		1	0	CID	K4(ICPL)	16.67	0.177604	1	1	28		399			3.01092e+07	Light	Redundant	Not Used	3.12227	3.01092e+07	7.5675e+07	2	511.784	1022.56	-2.49759	38.1588	3384	3384	MS2	6/74	ZBA3426A13MA3__013-0_2Gy3_slice_1.RAW
		Low		ATLkDITR		1	0	CID	K4(ICPL)	13.97	0.298646	1	1	27	14	2602			1.95344e+08	Light	Redundant	Not Used	3.29665	1.95344e+08	5.18389e+08	2	511.785	1022.56	-1.06506	35.9686	3356	3356	MS2	5/74	ZBA3426A14MA3__014-0_2Gy3_slice_2.RAW
		Medium		ATLkDITR		1	0	CID	K4(ICPL:13C(6))	26.66	0.022009	1	1	29		2602			5.18389e+08	Heavy	Redundant	Not Used	3.29665	1.95344e+08	5.18389e+08	2	514.794	1028.58	-2.41138	36.8861	3488	3488	MS2	6/74	ZBA3426A14MA3__014-0_2Gy3_slice_2.RAW
		Medium		ATLkDITR		1	0	CID	K4(ICPL:13C(6))	28.88	0.0132008	1	1	29	19	2602			5.18389e+08	Heavy	Redundant	Not Used	3.29665	1.95344e+08	5.18389e+08	2	514.794	1028.58	-2.17402	38.0164	3658	3658	MS2	5/74	ZBA3426A14MA3__014-0_2Gy3_slice_2.RAW
		Medium		ATLkDITR		1	0	CID	K4(ICPL:13C(6))	19.69	0.10901	1	1	29	15	399			7.61403e+07	Heavy	Redundant	Not Used	3.12227	3.01092e+07	7.5675e+07	2	514.794	1028.58	-1.81798	38.4076	3418	3418	MS2	5/74	ZBA3426A13MA3__013-0_2Gy3_slice_1.RAW
		Low		ATLkDITR		1	0	CID	K4(ICPL:13C(6))	13.29	0.468813	1	1	29	15	2602			5.18389e+08	Heavy	Redundant	Not Used	3.29665	1.95344e+08	5.18389e+08	2	514.794	1028.58	-1.6993	37.4198	3568	3568	MS2	5/74	ZBA3426A14MA3__014-0_2Gy3_slice_2.RAW
		Medium		ATLkDITR		1	0	CID	K4(ICPL:13C(6))	21.19	0.0756525	1	1	29		399			7.61403e+07	Heavy	Redundant	Not Used	3.12227	3.01092e+07	7.5675e+07	2	514.795	1028.58	-1.10591	37.2884	3268	3268	MS2	5/74	ZBA3426A13MA3__013-0_2Gy3_slice_1.RAW
		High		ATLkDITR		1	0	CID	K4(ICPL:13C(6))	30.48	0.00890888	1	1	29	14	2602			5.18389e+08	Heavy	Redundant	Not Used	3.29665	1.95344e+08	5.18389e+08	2	514.795	1028.58	-0.749877	36.3734	3412	3412	MS2	5/74	ZBA3426A14MA3__014-0_2Gy3_slice_2.RAW
		High		aTLkDITR		1	0	CID	N-Term(ICPL), K4(ICPL)	59.05	1.47475e-05	1	1	29		3394	1		2.63357e+09	Light	Excluded by Method	Not Used		1462555648		2	564.295	1127.58	-0.893661	69.3408	8323	8323	MS2	7/74	ZBA3426A14MA3__014-0_2Gy3_slice_2.RAW
		High		aTLkDITR		1	0	CID	N-Term(ICPL), K4(ICPL)	34.53	0.00414036	1	1	29	21	1017	1		567687824	Light	Excluded by Method	Not Used		332995872		2	564.295	1127.58	-0.785403	69.891	7875	7875	MS2	6/74	ZBA3426A13MA3__013-0_2Gy3_slice_1.RAW
		High		aTLkDITR		1	0	CID	N-Term(ICPL), K4(ICPL)	43.1	0.000582837	1	1	29	20	1017	1		567687824	Light	Excluded by Method	Not Used		332995872		2	564.296	1127.58	-0.460628	69.354	7801	7801	MS2	7/74	ZBA3426A13MA3__013-0_2Gy3_slice_1.RAW
		High		aTLkDITR		1	0	CID	N-Term(ICPL), K4(ICPL)	52.41	6.83199e-05	1	1	29		3394	1		2.63357e+09	Light	Excluded by Method	Not Used		1462555648		2	564.296	1127.58	-0.35237	68.8114	8248	8248	MS2	7/74	ZBA3426A14MA3__014-0_2Gy3_slice_2.RAW
		High		aTLkDITR		1	0	CID	N-Term(ICPL), K4(ICPL)	39.53	0.00132601	1	1	29		3394	1		2.63357e+09	Light	Excluded by Method	Not Used		1462555648		2	564.296	1127.58	-0.35237	70.3838	8470	8470	MS2	7/74	ZBA3426A14MA3__014-0_2Gy3_slice_2.RAW
		High		aTLkDITR		1	0	CID	N-Term(ICPL), K4(ICPL)	46.5	0.000289914	1	1	30	16	3394	1		2.63357e+09	Light	Excluded by Method	Not Used		1462555648		2	564.296	1127.58	0.188922	68.2598	8170	8170	MS2	6/74	ZBA3426A14MA3__014-0_2Gy3_slice_2.RAW
		High		aTLkDITR		1	0	CID	N-Term(ICPL), K4(ICPL)	44.03	0.000512	1	1	30	16						No Quan Values	Not Used				2	564.296	1127.58	0.188922	71.7185	8667	8667	MS2	7/74	ZBA3426A14MA3__014-0_2Gy3_slice_2.RAW
		High		aTLkDITR		1	0	CID	N-Term(ICPL), K4(ICPL)	59.1	1.5932e-05	1	1	30							No Quan Values	Not Used				2	564.296	1127.58	0.405438	71.0587	8569	8569	MS2	7/74	ZBA3426A14MA3__014-0_2Gy3_slice_2.RAW
		High		aTLkDITR		1	0	CID	N-Term(ICPL:13C(6)), K4(ICPL:13C(6))	53.14	4.3676e-05	1	1	28	17	3378	1		1.85773e+09	Heavy	Excluded by Method	Not Used			1172021248	2	570.315	1139.62	-1.18345	69.2666	8313	8313	MS2	7/74	ZBA3426A14MA3__014-0_2Gy3_slice_2.RAW
		High		aTLkDITR		1	0	CID	N-Term(ICPL:13C(6)), K4(ICPL:13C(6))	43.93	0.000364118	1	1	28	16	3378	1		1.85773e+09	Heavy	Excluded by Method	Not Used			1172021248	2	570.315	1139.62	-1.07633	69.7746	8384	8384	MS2	7/74	ZBA3426A14MA3__014-0_2Gy3_slice_2.RAW
		High		aTLkDITR		1	0	CID	N-Term(ICPL:13C(6)), K4(ICPL:13C(6))	47.16	0.000173078	1	1	28	16	998	1	1	250043232	Heavy	Excluded by Method	Not Used			250043232	2	570.315	1139.62	-0.862104	70.1444	7910	7910	MS2	7/74	ZBA3426A13MA3__013-0_2Gy3_slice_1.RAW
		High		aTLkDITR		1	0	CID	N-Term(ICPL:13C(6)), K4(ICPL:13C(6))	51.66	6.72104e-05	1	1	29	16	3378	1		1.85773e+09	Heavy	Excluded by Method	Not Used			1172021248	2	570.316	1139.62	-0.540761	68.7559	8239	8239	MS2	7/74	ZBA3426A14MA3__014-0_2Gy3_slice_2.RAW
		High		aTLkDITR		1	0	CID	N-Term(ICPL:13C(6)), K4(ICPL:13C(6))	51.44	7.07027e-05	1	1	29	17	998	1	1	250043232	Heavy	Excluded by Method	Not Used			250043232	2	570.316	1139.62	-0.540761	69.5884	7834	7834	MS2	7/74	ZBA3426A13MA3__013-0_2Gy3_slice_1.RAW
		High		aTLkDITR		1	0	CID	N-Term(ICPL:13C(6)), K4(ICPL:13C(6))	39.3	0.00115727	1	1	29	19	998	1	1	250043232	Heavy	Excluded by Method	Not Used			250043232	2	570.316	1139.62	-0.433646	68.527	7683	7683	MS2	7/74	ZBA3426A13MA3__013-0_2Gy3_slice_1.RAW
		High		aTLkDITR		1	0	CID	N-Term(ICPL:13C(6)), K4(ICPL:13C(6))	48.34	0.000147288	1	1	29	17	998	1	1	250043232	Heavy	Excluded by Method	Not Used			250043232	2	570.316	1139.62	-0.219417	69.0666	7758	7758	MS2	7/74	ZBA3426A13MA3__013-0_2Gy3_slice_1.RAW
		High		aTLkDITR		1	0	CID	N-Term(ICPL:13C(6)), K4(ICPL:13C(6))	51.63	7.0081e-05	1	1	29	16	3378	1		1.85773e+09	Heavy	Excluded by Method	Not Used			1172021248	2	570.316	1139.62	-0.112302	68.1927	8159	8159	MS2	7/74	ZBA3426A14MA3__014-0_2Gy3_slice_2.RAW
		High		aTLkDITR		1	0	CID	N-Term(ICPL:13C(6)), K4(ICPL:13C(6))	42.91	0.000521915	1	1	29		3378	1		1.85773e+09	Heavy	Excluded by Method	Not Used			1172021248	2	570.316	1139.62	-0.112302	67.7182	8088	8088	MS2	7/74	ZBA3426A14MA3__014-0_2Gy3_slice_2.RAW
		High		THSDQFLVSFkDVGR	Atp5c1	3	1	CID	K11(ICPL)	61.93	9.26548e-06	1	1	30	19	3485			4.45865e+08	Light	Redundant	Not Used	1.19399	4.45865e+08	428536956	2	920.951	1840.89	-1.65375	73.9685	8995	8995	MS2	20/154	ZBA3426A14MA3__014-0_2Gy3_slice_2.RAW
		High		THSDQFLVSFkDVGR	Atp5c1	3	1	CID	K11(ICPL)	60.25	1.34057e-05	1	1	30	17	3485			4.45865e+08	Light	Redundant	Not Used	1.19399	4.45865e+08	428536956	2	920.951	1840.9	-1.38851	73.2159	8885	8885	MS2	10/154	ZBA3426A14MA3__014-0_2Gy3_slice_2.RAW
		High		THSDQFLVSFkDVGR	Atp5c1	3	1	CID	K11(ICPL)	70.91	1.16778e-06	1	1	30		1086			1.02217e+08	Light	Redundant	Not Used	1.10528	1.0092e+08	89790862	2	920.951	1840.9	-1.18958	73.6951	8404	8404	MS2	10/154	ZBA3426A13MA3__013-0_2Gy3_slice_1.RAW
		High		THSDQFLVSFkDVGR	Atp5c1	3	1	CID	K11(ICPL)	74.79	4.77928e-07	1	1	30	19	3485			4.45865e+08	Light	Redundant	Not Used	1.19399	4.45865e+08	428536956	2	920.951	1840.9	-1.12327	72.6817	8808	8808	MS2	9/154	ZBA3426A14MA3__014-0_2Gy3_slice_2.RAW
		High		THSDQFLVSFkDVGR	Atp5c1	3	1	CID	K11(ICPL)	33	0.00726721	1	1	30	23	3490			3.69642e+08	Light	Not Unique	Not Used	1.19377	3.69642e+08	355211503	4	460.98	1840.9	-0.740014	73.5843	8938	8938	MS2	10/154	ZBA3426A14MA3__014-0_2Gy3_slice_2.RAW
		Medium		THSDQFLVSFkDVGR	Atp5c1	3	1	CID	K11(ICPL)	24.47	0.0516259	1	1	30	24	3490			3.69642e+08	Light	Redundant	Not Used	1.19377	3.69642e+08	355211503	4	460.98	1840.9	-0.673704	72.9789	8850	8850	MS2	8/154	ZBA3426A14MA3__014-0_2Gy3_slice_2.RAW
		High		THSDQFLVSFkDVGR	Atp5c1	3	1	CID	K11(ICPL)	76.13	3.49826e-07	1	1	30	24	1086			1.02217e+08	Light	Not Unique	Not Used	1.10528	1.0092e+08	89790862	2	920.952	1840.9	-0.393854	74.2454	8480	8480	MS2	10/154	ZBA3426A13MA3__013-0_2Gy3_slice_1.RAW
		High		THSDQFLVSFkDVGR	Atp5c1	3	1	CID	K11(ICPL)	59.24	1.72134e-05	1	1	30	16	1083			697981338	Light	Not Unique	Not Used	1.14307	697981338	642244770	3	614.304	1840.9	-0.0364522	73.9725	8443	8443	MS2	9/154	ZBA3426A13MA3__013-0_2Gy3_slice_1.RAW
		High		THSDQFLVSFkDVGR	Atp5c1	3	1	CID	K11(ICPL)	66.61	3.21953e-06	1	1	30	18	3492			4103282864	Light	Not Unique	Not Used	1.18873	4103282864	3926442576	3	614.304	1840.9	0.361409	73.6951	8955	8955	MS2	9/154	ZBA3426A14MA3__014-0_2Gy3_slice_2.RAW
		High		THSDQFLVSFkDVGR	Atp5c1	3	1	CID	K11(ICPL)	50.6	0.000128467	1	1	30		3492			4103282864	Light	Redundant	Not Used	1.18873	4103282864	3926442576	3	614.304	1840.9	0.460874	73.1789	8878	8878	MS2	8/154	ZBA3426A14MA3__014-0_2Gy3_slice_2.RAW
		High		THSDQFLVSFkDVGR	Atp5c1	3	1	CID	K11(ICPL:13C(6))	60.36	1.72584e-05	1	1	31		3485			428536956	Heavy	Redundant	Not Used	1.19399	4.45865e+08	428536956	2	923.961	1846.91	-2.23639	74.6282	9093	9093	MS2	9/154	ZBA3426A14MA3__014-0_2Gy3_slice_2.RAW
		High		THSDQFLVSFkDVGR	Atp5c1	3	1	CID	K11(ICPL:13C(6))	82.04	1.1597e-07	1	1	31	24	3485			428536956	Heavy	Not Unique	Not Used	1.19399	4.45865e+08	428536956	2	923.961	1846.91	-1.77373	72.5989	8796	8796	MS2	10/154	ZBA3426A14MA3__014-0_2Gy3_slice_2.RAW
		High		THSDQFLVSFkDVGR	Atp5c1	3	1	CID	K11(ICPL:13C(6))	79.75	1.94903e-07	1	1	31		3485			428536956	Heavy	Redundant	Not Used	1.19399	4.45865e+08	428536956	2	923.961	1846.92	-1.37716	73.1227	8870	8870	MS2	9/154	ZBA3426A14MA3__014-0_2Gy3_slice_2.RAW
		High		THSDQFLVSFkDVGR	Atp5c1	3	1	CID	K11(ICPL:13C(6))	67.72	2.97518e-06	1	1	31	22	1086			89790862	Heavy	Redundant	Not Used	1.10528	1.0092e+08	89790862	2	923.961	1846.92	-1.24497	74.1392	8466	8466	MS2	10/154	ZBA3426A13MA3__013-0_2Gy3_slice_1.RAW
		High		THSDQFLVSFkDVGR	Atp5c1	3	1	CID	K11(ICPL:13C(6))	70.75	1.48086e-06	1	1	31	21	1086			89790862	Heavy	Redundant	Not Used	1.10528	1.0092e+08	89790862	2	923.961	1846.92	-1.24497	73.6219	8394	8394	MS2	9/154	ZBA3426A13MA3__013-0_2Gy3_slice_1.RAW
		Medium		THSDQFLVSFkDVGR	Atp5c1	3	1	CID	K11(ICPL:13C(6))	23.19	0.0853926	0.26087	1	31		3490			3.55976e+08	Heavy	Redundant	Not Used	1.19377	3.69642e+08	355211503	4	462.484	1846.92	-1.19344	72.6685	8807	8807	MS2	7/154	ZBA3426A14MA3__014-0_2Gy3_slice_2.RAW
		High		THSDQFLVSFkDVGR	Atp5c1	3	1	CID	K11(ICPL:13C(6))	66.47	4.00127e-06	1	1	31	23	3492			3938442300	Heavy	Redundant	Not Used	1.18873	4103282864	3926442576	3	616.311	1846.92	-0.326934	72.868	8834	8834	MS2	9/154	ZBA3426A14MA3__014-0_2Gy3_slice_2.RAW
		High		THSDQFLVSFkDVGR	Atp5c1	3	1	CID	K11(ICPL:13C(6))	33.98	0.00713901	0.558824	1	31		1090			5.35505e+07	Heavy	Not Unique	Not Used	1.14628	5.80347e+07	5.35505e+07	4	462.485	1846.92	-0.26812	73.7805	8417	8417	MS2	10/154	ZBA3426A13MA3__013-0_2Gy3_slice_1.RAW
		High		THSDQFLVSFkDVGR	Atp5c1	3	1	CID	K11(ICPL:13C(6))	44.97	0.000568379	1	1	31	23						No Quan Values	Not Used				3	616.311	1846.92	-0.128651	75.2331	9182	9182	MS2	15/154	ZBA3426A14MA3__014-0_2Gy3_slice_2.RAW
		Medium		THSDQFLVSFkDVGR	Atp5c1	3	1	CID	K11(ICPL:13C(6))	29.71	0.0194033	1	1	31	15	1083			6.43937e+08	Heavy	Redundant	Not Used	1.14307	697981338	642244770	3	616.311	1846.92	0.0696308	73.4535	8373	8373	MS2	8/154	ZBA3426A13MA3__013-0_2Gy3_slice_1.RAW
		High		THSDQFLVSFkDVGR	Atp5c1	3	1	CID	K11(ICPL:13C(6))	53.69	7.76027e-05	1	1	31	20	3492			3938442300	Heavy	Redundant	Not Used	1.18873	4103282864	3926442576	3	616.311	1846.92	0.168772	73.7631	8966	8966	MS2	13/154	ZBA3426A14MA3__014-0_2Gy3_slice_2.RAW
		High		THSDQFLVSFkDVGR	Atp5c1	3	1	CID	K11(ICPL:13C(6))	41.68	0.00123275	1	1	31	21	1083			6.43937e+08	Heavy	Redundant	Not Used	1.14307	697981338	642244770	3	616.311	1846.92	0.168772	74.357	8495	8495	MS2	19/154	ZBA3426A13MA3__013-0_2Gy3_slice_1.RAW
		High		THSDQFLVSFkDVGR	Atp5c1	3	1	CID	K11(ICPL:13C(6))	34.3	0.00689198	1	1	31	20	3492			3938442300	Heavy	Redundant	Not Used	1.18873	4103282864	3926442576	3	616.311	1846.92	0.466195	74.6869	9101	9101	MS2	9/154	ZBA3426A14MA3__014-0_2Gy3_slice_2.RAW
		High		MTAMDNASkNASDMIDkLTLTFNR	Atp5c1	3	1	CID	K9(ICPL), K17(ICPL)	39.15	0.00136821	1	1	29		4472			1.95515e+07	Light	Not Unique	Not Used	0.965703	1.95515e+07	1.51987e+07	2	1449.66	2898.31	-4.2084	124.415	16011	16011	MS2	8/258	ZBA3426A14MA3__014-0_2Gy3_slice_2.RAW
		Medium		MTAMDNASkNASDMIDkLTLTFNR	Atp5c1	3	1	CID	K9(ICPL), K17(ICPL)	21.17	0.0920422	1	1	30							No Quan Values	Not Used				3	966.778	2898.32	-1.26479	126.297	16244	16244	MS2	8/258	ZBA3426A14MA3__014-0_2Gy3_slice_2.RAW
		High		MTAMDNASkNASDMIDkLTLTFNR	Atp5c1	3	1	CID	K9(ICPL), K17(ICPL)	63.06	6.05531e-06	1	1	30	19	1793			3.67883e+08	Light	Not Unique	Not Used	0.903677	3.6737e+08	2.67239e+08	3	966.778	2898.32	-0.885734	124.653	15057	15057	MS2	13/258	ZBA3426A13MA3__013-0_2Gy3_slice_1.RAW
		High		MTAMDNASkNASDMIDkLTLTFNR	Atp5c1	3	1	CID	K9(ICPL), K17(ICPL)	51.23	9.34161e-05	1	1	30	16	4466			3.06763e+09	Light	Redundant	Not Used	0.935857	3066849986	2.31039e+09	3	966.778	2898.32	-0.633028	124.297	15995	15995	MS2	12/258	ZBA3426A14MA3__014-0_2Gy3_slice_2.RAW
		High		MTAMDNASkNASDMIDkLTLTFNR	Atp5c1	3	1	CID	K9(ICPL), K17(ICPL)	50.87	0.00010149	1	1	30	17	4466			3.06763e+09	Light	Redundant	Not Used	0.935857	3066849986	2.31039e+09	3	966.778	2898.32	-0.633028	124.802	16057	16057	MS2	22/258	ZBA3426A14MA3__014-0_2Gy3_slice_2.RAW
		High		MTAMDNASkNASDMIDkLTLTFNR	Atp5c1	3	1	CID	K9(ICPL), K17(ICPL)	61.2	9.67186e-06	1	1	30	17	4466			3.06763e+09	Light	Redundant	Not Used	0.935857	3066849986	2.31039e+09	3	966.778	2898.32	-0.569852	123.813	15939	15939	MS2	24/258	ZBA3426A14MA3__014-0_2Gy3_slice_2.RAW
		Low		MTAMDNASkNASDMIDkLTLTFNR	Atp5c1	3	1	CID	K9(ICPL), K17(ICPL)	15.94	0.323447	1	1	30	15	4466			3.06763e+09	Light	Redundant	Not Used	0.935857	3066849986	2.31039e+09	3	966.778	2898.32	-0.506675	125.518	16149	16149	MS2	18/258	ZBA3426A14MA3__014-0_2Gy3_slice_2.RAW
		Medium		MTAMDNASkNASDMIDkLTLTFNR	Atp5c1	3	1	CID	K9(ICPL), K17(ICPL)	28.95	0.0165555	1	1	30		1801			5.17284e+08	Light	Redundant	Not Used	0.909488	5.17284e+08	3.78712e+08	4	725.336	2898.32	-0.0480209	125.016	15103	15103	MS2	23/258	ZBA3426A13MA3__013-0_2Gy3_slice_1.RAW
		Low		MTAMDNASkNASDMIDkLTLTFNR	Atp5c1	3	1	CID	K9(ICPL), K17(ICPL)	11.17	0.996806	1	1	30	24	4431			6.13802e+07	Light	Not Unique	Not Used	0.693027	50938038	2.84168e+07	4	725.336	2898.32	0.204685	121.119	15607	15607	MS2	6/258	ZBA3426A14MA3__014-0_2Gy3_slice_2.RAW
		High		MTAMDNASkNASDMIDkLTLTFNR	Atp5c1	3	1	CID	K9(ICPL), K17(ICPL)	41.28	0.000983046	1	1	30		1801			5.17284e+08	Light	Not Unique	Not Used	0.909488	5.17284e+08	3.78712e+08	4	725.336	2898.32	0.373155	124.489	15034	15034	MS2	25/258	ZBA3426A13MA3__013-0_2Gy3_slice_1.RAW
		High		MTAMDNASkNASDMIDkLTLTFNR	Atp5c1	3	1	CID	K9(ICPL), K17(ICPL)	37.25	0.00230747	1	1	30		4460			3.2762e+09	Light	Redundant	Not Used	0.923654	3263798408	2426699014	4	725.336	2898.32	0.710095	125.365	16128	16128	MS2	26/258	ZBA3426A14MA3__014-0_2Gy3_slice_2.RAW
		High		MTAMDNASkNASDMIDkLTLTFNR	Atp5c1	3	1	CID	K9(ICPL), K17(ICPL)	33.09	0.0061118	1	1	30		4460			3.2762e+09	Light	Redundant	Not Used	0.923654	3263798408	2426699014	4	725.337	2898.32	0.9628	124.789	16055	16055	MS2	24/258	ZBA3426A14MA3__014-0_2Gy3_slice_2.RAW
		Medium		MTAMDNASkNASDMIDkLTLTFNR	Atp5c1	3	1	CID	K9(ICPL), K17(ICPL)	26.55	0.0276637	0.62963	1	30		4460			3.2762e+09	Light	Redundant	Not Used	0.923654	3263798408	2426699014	4	725.337	2898.33	1.21551	123.237	15868	15868	MS2	12/258	ZBA3426A14MA3__014-0_2Gy3_slice_2.RAW
		High		MTAMDNASkNASDMIDkLTLTFNR	Atp5c1	3	1	CID	K9(ICPL), K17(ICPL)	44.17	0.00049193	1	1	30	17	4460			3.2762e+09	Light	Not Unique	Not Used	0.923654	3263798408	2426699014	4	725.337	2898.33	1.46821	124.263	15991	15991	MS2	26/258	ZBA3426A14MA3__014-0_2Gy3_slice_2.RAW
		High		MTAMDNASkNASDMIDkLTLTFNR	Atp5c1	3	1	CID	K9(ICPL), K17(ICPL)	37.18	0.00255553	1	1	30		4460			3.2762e+09	Light	Redundant	Not Used	0.923654	3263798408	2426699014	4	725.337	2898.33	1.55244	123.752	15931	15931	MS2	23/258	ZBA3426A14MA3__014-0_2Gy3_slice_2.RAW
		Medium		MTAMDNASkNASDMIDkLTLTFNR	Atp5c1	3	1	CID	K9(ICPL:13C(6)), K17(ICPL:13C(6))	23.45	0.0727488	1	1	31		1793			2.67239e+08	Heavy	Redundant	Not Used	0.903677	3.6737e+08	2.67239e+08	3	970.791	2910.36	-1.37673	125.042	15106	15106	MS2	18/258	ZBA3426A13MA3__013-0_2Gy3_slice_1.RAW
		High		MTAMDNASkNASDMIDkLTLTFNR	Atp5c1	3	1	CID	K9(ICPL:13C(6)), K17(ICPL:13C(6))	51.8	0.000106372	0.711538	1	31		4466			2.31039e+09	Heavy	Redundant	Not Used	0.935857	3066849986	2.31039e+09	3	970.791	2910.36	-1.2509	124.301	15996	15996	MS2	23/258	ZBA3426A14MA3__014-0_2Gy3_slice_2.RAW
		Low		MTAMDNASkNASDMIDkLTLTFNR	Atp5c1	3	1	CID	K9(ICPL:13C(6)), K17(ICPL:13C(6))	11.94	1.06196	1	1	31	15	1793			2.67239e+08	Heavy	Redundant	Not Used	0.903677	3.6737e+08	2.67239e+08	3	970.791	2910.36	-0.936325	124.011	14974	14974	MS2	7/258	ZBA3426A13MA3__013-0_2Gy3_slice_1.RAW
		High		MTAMDNASkNASDMIDkLTLTFNR	Atp5c1	3	1	CID	K9(ICPL:13C(6)), K17(ICPL:13C(6))	52.34	9.71436e-05	1	1	31	24	1793			2.67239e+08	Heavy	Redundant	Not Used	0.903677	3.6737e+08	2.67239e+08	3	970.791	2910.36	-0.87341	124.531	15040	15040	MS2	21/258	ZBA3426A13MA3__013-0_2Gy3_slice_1.RAW
		High		MTAMDNASkNASDMIDkLTLTFNR	Atp5c1	3	1	CID	K9(ICPL:13C(6)), K17(ICPL:13C(6))	62.34	9.94774e-06	1	1	31	22	4466			2.31039e+09	Heavy	Not Unique	Not Used	0.935857	3066849986	2.31039e+09	3	970.792	2910.36	-0.810495	123.809	15938	15938	MS2	22/258	ZBA3426A14MA3__014-0_2Gy3_slice_2.RAW
		Low		MTAMDNASkNASDMIDkLTLTFNR	Atp5c1	3	1	CID	K9(ICPL:13C(6)), K17(ICPL:13C(6))	20.13	0.167898	1	1	31		1801			3.78712e+08	Heavy	Redundant	Not Used	0.909488	5.17284e+08	3.78712e+08	4	728.346	2910.36	-0.374709	125.091	15113	15113	MS2	9/258	ZBA3426A13MA3__013-0_2Gy3_slice_1.RAW
		High		MTAMDNASkNASDMIDkLTLTFNR	Atp5c1	3	1	CID	K9(ICPL:13C(6)), K17(ICPL:13C(6))	53.41	7.72983e-05	1	1	31	25	4466			2.31039e+09	Heavy	Redundant	Not Used	0.935857	3066849986	2.31039e+09	3	970.792	2910.36	-0.307174	124.806	16058	16058	MS2	12/258	ZBA3426A14MA3__014-0_2Gy3_slice_2.RAW
		High		MTAMDNASkNASDMIDkLTLTFNR	Atp5c1	3	1	CID	K9(ICPL:13C(6)), K17(ICPL:13C(6))	34.94	0.00548272	1	1	31	15	1801			3.78712e+08	Heavy	Redundant	Not Used	0.909488	5.17284e+08	3.78712e+08	4	728.346	2910.36	-0.206936	124.562	15044	15044	MS2	22/258	ZBA3426A13MA3__013-0_2Gy3_slice_1.RAW
		Medium		MTAMDNASkNASDMIDkLTLTFNR	Atp5c1	3	1	CID	K9(ICPL:13C(6)), K17(ICPL:13C(6))	21.81	0.116344	1	1	31		4460			2426699014	Heavy	Redundant	Not Used	0.923654	3263798408	2426699014	4	728.346	2910.36	0.296384	124.975	16080	16080	MS2	19/258	ZBA3426A14MA3__014-0_2Gy3_slice_2.RAW
		Medium		MTAMDNASkNASDMIDkLTLTFNR	Atp5c1	3	1	CID	K9(ICPL:13C(6)), K17(ICPL:13C(6))	29.35	0.0206157	1	1	31	16	4460			2426699014	Heavy	Redundant	Not Used	0.923654	3263798408	2426699014	4	728.346	2910.36	0.631931	124.468	16016	16016	MS2	21/258	ZBA3426A14MA3__014-0_2Gy3_slice_2.RAW
		High		MTAMDNASkNASDMIDkLTLTFNR	Atp5c1	3	1	CID	K9(ICPL:13C(6)), K17(ICPL:13C(6))	32.57	0.0100156	1	1	31	21	4460			2426699014	Heavy	Redundant	Not Used	0.923654	3263798408	2426699014	4	728.347	2910.36	0.88359	123.791	15936	15936	MS2	16/258	ZBA3426A14MA3__014-0_2Gy3_slice_2.RAW
		Low		MTAMDNASkNASDmIDkLTLTFNR	Atp5c1	3	1	CID	K9(ICPL), M14(Oxidation), K17(ICPL)	11.46	0.775229	1	1	29		4041		1	33179380	Light	Excluded by Method	Not Used		33179380	25456310	4	729.335	2914.32	0.02162	97.6082	12408	12408	MS2	14/258	ZBA3426A14MA3__014-0_2Gy3_slice_2.RAW
		Low		MTAmDNASkNASDMIDkLTLTFNR	Atp5c1	3	1	CID	M4(Oxidation), K9(ICPL), K17(ICPL)	10.93	0.87585	1	2	29		4041		1	33179380	Light	Excluded by Method	Not Used		33179380	25456310	4	729.335	2914.32	0.02162	97.6082	12408	12408	MS2	17/258	ZBA3426A14MA3__014-0_2Gy3_slice_2.RAW
		Low		MTAmDNASkNASDMIDkLTLTFNR	Atp5c1	3	1	CID	M4(Oxidation), K9(ICPL), K17(ICPL)	15.69	0.304845	0.3125	1	29		4029			1.29623e+08	Light	Not Unique	Not Used	0.902446	1.29623e+08	9.41645e+07	3	972.111	2914.32	0.5917	97.0724	12332	12332	MS2	11/258	ZBA3426A14MA3__014-0_2Gy3_slice_2.RAW
		Low		mTAMDNASkNASDMIDkLTLTFNR	Atp5c1	3	1	CID	M1(Oxidation), K9(ICPL), K17(ICPL)	11.44	0.811108		2	29		4029			1.29623e+08	Light	Redundant	Not Used	0.902446	1.29623e+08	9.41645e+07	3	972.111	2914.32	0.5917	97.0724	12332	12332	MS2	10/258	ZBA3426A14MA3__014-0_2Gy3_slice_2.RAW
		Low		MTAMDNASkNASDmIDkLTLTFNR	Atp5c1	3	1	CID	K9(ICPL), M14(Oxidation), K17(ICPL)	11.05	0.887316		3	29		4029			1.29623e+08	Light	Redundant	Not Used	0.902446	1.29623e+08	9.41645e+07	3	972.111	2914.32	0.5917	97.0724	12332	12332	MS2	11/258	ZBA3426A14MA3__014-0_2Gy3_slice_2.RAW
		Low		mTAmDNASkNASDMIDkLTLTFNR	Atp5c1	3	1	CID	M1(Oxidation), M4(Oxidation), K9(ICPL), K17(ICPL)	14.21	0.284486	0.0714286	1	27		4291			1.25745e+08	Light	Not Unique	Not Used	0.984825	1.25745e+08	9.96858e+07	4	733.333	2930.31	-0.0761306	112.016	14400	14400	MS2	17/258	ZBA3426A14MA3__014-0_2Gy3_slice_2.RAW
		Low		mTAMDNASkNASDmIDkLTLTFNR	Atp5c1	3	1	CID	M1(Oxidation), K9(ICPL), M14(Oxidation), K17(ICPL)	12.89	0.385533		2	27		4291			1.25745e+08	Light	Redundant	Not Used	0.984825	1.25745e+08	9.96858e+07	4	733.333	2930.31	-0.0761306	112.016	14400	14400	MS2	15/258	ZBA3426A14MA3__014-0_2Gy3_slice_2.RAW
		High		LkSIkNIQkITkSMkMVAAAkYAR	Atp5c1	3	1	CID	K2(ICPL), K5(ICPL), K9(ICPL), K12(ICPL), K15(ICPL), K21(ICPL)	42.08	0.00173753	1	1	33	20	4643			1.03296e+09	Light	Redundant	Not Used	0.430275	1031044115	3.57114e+08	4	838.687	3351.73	-0.116155	140.16	17815	17815	MS2	15/248	ZBA3426A14MA3__014-0_2Gy3_slice_2.RAW
		High		LkSIkNIQkITkSMkMVAAAkYAR	Atp5c1	3	1	CID	K2(ICPL), K5(ICPL), K9(ICPL), K12(ICPL), K15(ICPL), K21(ICPL)	35.14	0.00858881	1	1	33	18	1942			348146256	Light	Redundant	Not Used	0.403613	292393436	94998269	4	838.687	3351.73	-0.116155	140.391	16858	16858	MS2	24/248	ZBA3426A13MA3__013-0_2Gy3_slice_1.RAW
		High		LkSIkNIQkITkSMkMVAAAkYAR	Atp5c1	3	1	CID	K2(ICPL), K5(ICPL), K9(ICPL), K12(ICPL), K15(ICPL), K21(ICPL)	40.07	0.00276015	1	1	33	15	1942			348146256	Light	Not Unique	Not Used	0.403613	292393436	94998269	4	838.687	3351.73	-0.116155	139.868	16806	16806	MS2	10/248	ZBA3426A13MA3__013-0_2Gy3_slice_1.RAW
		High		LkSIkNIQkITkSMkMVAAAkYAR	Atp5c1	3	1	CID	K2(ICPL), K5(ICPL), K9(ICPL), K12(ICPL), K15(ICPL), K21(ICPL)	39.06	0.00348904	1	1	33	21	4643			1.03296e+09	Light	Redundant	Not Used	0.430275	1031044115	3.57114e+08	4	838.688	3351.73	0.320886	140.681	17870	17870	MS2	25/248	ZBA3426A14MA3__014-0_2Gy3_slice_2.RAW
		High		LkSIkNIQkITkSMkMVAAAkYAR	Atp5c1	3	1	CID	K2(ICPL), K5(ICPL), K9(ICPL), K12(ICPL), K15(ICPL), K21(ICPL)	43.47	0.00126388	1	1	33		4643			1.03296e+09	Light	Not Unique	Not Used	0.430275	1031044115	3.57114e+08	4	838.688	3351.73	0.320886	139.669	17760	17760	MS2	20/248	ZBA3426A14MA3__014-0_2Gy3_slice_2.RAW
		Medium		LkSIkNIQkITkSMkMVAAAkYAR	Atp5c1	3	1	CID	K2(ICPL), K5(ICPL), K9(ICPL), K12(ICPL), K15(ICPL), K21(ICPL)	32.62	0.0154806	1	1	33	20	4643			1.03296e+09	Light	Redundant	Not Used	0.430275	1031044115	3.57114e+08	4	838.688	3351.73	0.612247	141.203	17922	17922	MS2	11/248	ZBA3426A14MA3__014-0_2Gy3_slice_2.RAW
		Low		VYGTGSLALYEkADIkAPEDkkkHLIIGVSSDR	Atp5c1	3	1	CID	K12(ICPL), K16(ICPL), K21(ICPL), K22(ICPL), K23(ICPL)	14.3	1.54744	1	1	35	15						No Quan Values	Not Used				4	1032.52	4127.05	-3.13441	118.835	14322	14322	MS2	5/354	ZBA3426A13MA3__013-0_2Gy3_slice_1.RAW
		High		VYGTGSLALYEkADIkAPEDkkkHLIIGVSSDR	Atp5c1	3	1	CID	K12(ICPL), K16(ICPL), K21(ICPL), K22(ICPL), K23(ICPL)	51.27	0.000313882	1	1	35	22	4352			3036587738	Light	Redundant	Not Used	0.564537	3006016680	1366050649	4	1032.52	4127.06	-1.71466	116.075	14946	14946	MS2	9/354	ZBA3426A14MA3__014-0_2Gy3_slice_2.RAW
		Low		VYGTGSLALYEkADIkAPEDkkkHLIIGVSSDR	Atp5c1	3	1	CID	K12(ICPL), K16(ICPL), K21(ICPL), K22(ICPL), K23(ICPL)	12.56	2.32943	1	1	35	17						No Quan Values	Not Used				4	1032.52	4127.06	-1.47803	120.088	15473	15473	MS2	14/354	ZBA3426A14MA3__014-0_2Gy3_slice_2.RAW
		High		VYGTGSLALYEkADIkAPEDkkkHLIIGVSSDR	Atp5c1	3	1	CID	K12(ICPL), K16(ICPL), K21(ICPL), K22(ICPL), K23(ICPL)	36.68	0.00904237	1	1	35	17	4352			3036587738	Light	Redundant	Not Used	0.564537	3006016680	1366050649	4	1032.52	4127.06	-1.24141	115.559	14877	14877	MS2	11/354	ZBA3426A14MA3__014-0_2Gy3_slice_2.RAW
		High		VYGTGSLALYEkADIkAPEDkkkHLIIGVSSDR	Atp5c1	3	1	CID	K12(ICPL), K16(ICPL), K21(ICPL), K22(ICPL), K23(ICPL)	58.77	5.59497e-05	1	1	35	24	4352			3036587738	Light	Not Unique	Not Used	0.564537	3006016680	1366050649	4	1032.52	4127.06	-1.1231	117.118	15086	15086	MS2	23/354	ZBA3426A14MA3__014-0_2Gy3_slice_2.RAW
		High		VYGTGSLALYEkADIkAPEDkkkHLIIGVSSDR	Atp5c1	3	1	CID	K12(ICPL), K16(ICPL), K21(ICPL), K22(ICPL), K23(ICPL)	58.74	5.66716e-05	1	1	35	21	4352			3036587738	Light	Redundant	Not Used	0.564537	3006016680	1366050649	4	1032.52	4127.06	-1.00478	116.601	15015	15015	MS2	13/354	ZBA3426A14MA3__014-0_2Gy3_slice_2.RAW
		Medium		VYGTGSLALYEkADIkAPEDkkkHLIIGVSSDR	Atp5c1	3	1	CID	K12(ICPL), K16(ICPL), K21(ICPL), K22(ICPL), K23(ICPL)	26.09	0.105427	1	1	35	20						No Quan Values	Not Used				4	1032.52	4127.06	-0.768159	118.81	15297	15297	MS2	10/354	ZBA3426A14MA3__014-0_2Gy3_slice_2.RAW
		High		VYGTGSLALYEkADIkAPEDkkkHLIIGVSSDR	Atp5c1	3	1	CID	K12(ICPL), K16(ICPL), K21(ICPL), K22(ICPL), K23(ICPL)	60.42	3.86732e-05	0.75	1	35		1705			8.20341e+08	Light	Not Unique	Not Used	0.558201	631711192	283852430	4	1032.52	4127.06	-0.531535	116.653	14045	14045	MS2	20/354	ZBA3426A13MA3__013-0_2Gy3_slice_1.RAW
		High		VYGTGSLALYEkADIkAPEDkkkHLIIGVSSDR	Atp5c1	3	1	CID	K12(ICPL), K16(ICPL), K21(ICPL), K22(ICPL), K23(ICPL)	43.47	0.00191831	1	1	35	20	4352			3036587738	Light	Redundant	Not Used	0.564537	3006016680	1366050649	4	1032.52	4127.06	-0.413223	117.65	15151	15151	MS2	12/354	ZBA3426A14MA3__014-0_2Gy3_slice_2.RAW
		High		VYGTGSLALYEkADIkAPEDkkkHLIIGVSSDR	Atp5c1	3	1	CID	K12(ICPL), K16(ICPL), K21(ICPL), K22(ICPL), K23(ICPL)	51.06	0.000327474	1	1	35	22	1705			8.20341e+08	Light	Redundant	Not Used	0.558201	631711192	283852430	4	1032.52	4127.07	-0.0582872	117.193	14110	14110	MS2	15/354	ZBA3426A13MA3__013-0_2Gy3_slice_1.RAW
		Medium		VYGTGSLALYEkADIkAPEDkkkHLIIGVSSDR	Atp5c1	3	1	CID	K12(ICPL), K16(ICPL), K21(ICPL), K22(ICPL), K23(ICPL)	34.23	0.0159524	1	1	35	19						No Quan Values	Not Used				4	1032.52	4127.07	0.769896	120.812	15568	15568	MS2	8/354	ZBA3426A14MA3__014-0_2Gy3_slice_2.RAW
			Medium	ATLkDITR	Atp5c1	1	1	CID	K4(ICPL)	18.57	0.114671	1	1	27	15	548			1.44161e+08	Light	Redundant	Not Used	3.27902	1.44161e+08	3.77695e+08	2	511.784	1022.56	-2.73634	34.8746	3214	3214	MS2	5/74	ZBA3426A10MA3__010-0_2Gy1_slice_2.RAW
			Low	ATLkDITR	Atp5c1	1	1	CID	K4(ICPL)	15.84	0.215008	1	1	27		3299		1	11199429	Light	Excluded by Method	Not Used		11199429	28734040	2	511.784	1022.56	-2.4379	35.5909	2945	2945	MS2	5/74	ZBA3426A9MA3__009-0_2Gy1_slice_1.RAW
			Low	ATLkDITR	Atp5c1	1	1	CID	K4(ICPL)	14.65	0.282783	1	1	27		548			1.44161e+08	Light	Redundant	Not Used	3.27902	1.44161e+08	3.77695e+08	2	511.784	1022.56	-2.37821	35.4074	3291	3291	MS2	4/74	ZBA3426A10MA3__010-0_2Gy1_slice_2.RAW
			Medium	ATLkDITR	Atp5c1	1	1	CID	K4(ICPL:13C(6))	19.29	0.120116	1	1	28		3299		1	43322229	Heavy	Excluded by Method	Not Used		11199429	28734040	2	514.794	1028.58	-2.2927	35.5577	2940	2940	MS2	6/74	ZBA3426A9MA3__009-0_2Gy1_slice_1.RAW
			Medium	ATLkDITR	Atp5c1	1	1	CID	K4(ICPL:13C(6))	25.28	0.0296483	1	1	28		548			3.77695e+08	Heavy	Redundant	Not Used	3.27902	1.44161e+08	3.77695e+08	2	514.794	1028.58	-1.34327	34.6646	3180	3180	MS2	6/74	ZBA3426A10MA3__010-0_2Gy1_slice_2.RAW
			Low	ATLkDITR	Atp5c1	1	1	CID	K4(ICPL:13C(6))	14.61	0.34421	1	1	28		3299		1	43322229	Heavy	Excluded by Method	Not Used		11199429	28734040	2	514.795	1028.58	-0.987234	35.0698	2877	2877	MS2	4/74	ZBA3426A9MA3__009-0_2Gy1_slice_1.RAW
			Low	ATLkDITR	Atp5c1	1	1	CID	K4(ICPL:13C(6))	16.04	0.247641	1	1	28		548			3.77695e+08	Heavy	Redundant	Not Used	3.27902	1.44161e+08	3.77695e+08	2	514.795	1028.58	-0.987234	36.3636	3429	3429	MS2	4/74	ZBA3426A10MA3__010-0_2Gy1_slice_2.RAW
			High	aTLkDITR	Atp5c1	1	1	CID	N-Term(ICPL), K4(ICPL)	49.25	0.000145592	1	1	29		3986	1		342486547	Light	Excluded by Method	Not Used		196850352		2	564.295	1127.58	-1.54321	69.5158	7387	7387	MS2	7/74	ZBA3426A9MA3__009-0_2Gy1_slice_1.RAW
			High	aTLkDITR	Atp5c1	1	1	CID	N-Term(ICPL), K4(ICPL)	54.63	4.04611e-05	1	1	29		3986	1		342486547	Light	Excluded by Method	Not Used		196850352		2	564.295	1127.58	-0.785403	68.9404	7311	7311	MS2	7/74	ZBA3426A9MA3__009-0_2Gy1_slice_1.RAW
			Medium	aTLkDITR	Atp5c1	1	1	CID	N-Term(ICPL), K4(ICPL)	23.95	0.0473193	1	1	29		3986	1		342486547	Light	Excluded by Method	Not Used		196850352		2	564.295	1127.58	-0.677145	67.311	7100	7100	MS2	6/74	ZBA3426A9MA3__009-0_2Gy1_slice_1.RAW
			High	aTLkDITR	Atp5c1	1	1	CID	N-Term(ICPL), K4(ICPL)	40.24	0.00111183	1	1	29	17	3986	1		342486547	Light	Excluded by Method	Not Used		196850352		2	564.295	1127.58	-0.677145	70.0246	7454	7454	MS2	6/74	ZBA3426A9MA3__009-0_2Gy1_slice_1.RAW
			High	aTLkDITR	Atp5c1	1	1	CID	N-Term(ICPL), K4(ICPL)	42.94	0.000597087	1	1	29	20	3986	1		342486547	Light	Excluded by Method	Not Used		196850352		2	564.296	1127.58	-0.568886	67.8143	7164	7164	MS2	6/74	ZBA3426A9MA3__009-0_2Gy1_slice_1.RAW
			High	aTLkDITR	Atp5c1	1	1	CID	N-Term(ICPL), K4(ICPL)	38.64	0.0016276	1	1	29	20	3986	1		342486547	Light	Excluded by Method	Not Used		196850352		2	564.296	1127.58	-0.460628	68.3455	7231	7231	MS2	6/74	ZBA3426A9MA3__009-0_2Gy1_slice_1.RAW
			High	aTLkDITR	Atp5c1	1	1	CID	N-Term(ICPL), K4(ICPL)	40.75	0.00100126	1	1	29							No Quan Values	Not Used				2	564.296	1127.58	-0.460628	70.6517	8500	8500	MS2	7/74	ZBA3426A10MA3__010-0_2Gy1_slice_2.RAW
			High	aTLkDITR	Atp5c1	1	1	CID	N-Term(ICPL), K4(ICPL)	52.25	7.08838e-05	1	1	29	16	1420	1		2.21785e+09	Light	Excluded by Method	Not Used		1274044416		2	564.296	1127.58	-0.244111	67.4669	8033	8033	MS2	7/74	ZBA3426A10MA3__010-0_2Gy1_slice_2.RAW
			High	aTLkDITR	Atp5c1	1	1	CID	N-Term(ICPL), K4(ICPL)	49.27	0.000140782	1	1	29		1420	1		2.21785e+09	Light	Excluded by Method	Not Used		1274044416		2	564.296	1127.58	-0.135853	69.5924	8344	8344	MS2	7/74	ZBA3426A10MA3__010-0_2Gy1_slice_2.RAW
			High	aTLkDITR	Atp5c1	1	1	CID	N-Term(ICPL), K4(ICPL)	40.62	0.00103168	1	1	29		1420	1		2.21785e+09	Light	Excluded by Method	Not Used		1274044416		2	564.296	1127.58	-0.135853	68.0008	8112	8112	MS2	7/74	ZBA3426A10MA3__010-0_2Gy1_slice_2.RAW
			High	aTLkDITR	Atp5c1	1	1	CID	N-Term(ICPL), K4(ICPL)	41.13	0.000917375	1	1	29	20	1420	1		2.21785e+09	Light	Excluded by Method	Not Used		1274044416		2	564.296	1127.58	-0.135853	68.5352	8188	8188	MS2	7/74	ZBA3426A10MA3__010-0_2Gy1_slice_2.RAW
			High	aTLkDITR	Atp5c1	1	1	CID	N-Term(ICPL), K4(ICPL)	41.32	0.000878106	1	1	29	21						No Quan Values	Not Used				2	564.296	1127.58	-0.135853	70.1372	8423	8423	MS2	7/74	ZBA3426A10MA3__010-0_2Gy1_slice_2.RAW
			High	aTLkDITR	Atp5c1	1	1	CID	N-Term(ICPL), K4(ICPL)	57.73	2.18409e-05	1	1	29		1420	1		2.21785e+09	Light	Excluded by Method	Not Used		1274044416		2	564.296	1127.58	0.188922	69.0696	8265	8265	MS2	7/74	ZBA3426A10MA3__010-0_2Gy1_slice_2.RAW
			High	aTLkDITR	Atp5c1	1	1	CID	N-Term(ICPL:13C(6)), K4(ICPL:13C(6))	38.31	0.00132076	1	1	28		1400	1		1624580840	Heavy	Excluded by Method	Not Used			1036579840	2	570.315	1139.62	-2.04037	66.6995	7921	7921	MS2	6/74	ZBA3426A10MA3__010-0_2Gy1_slice_2.RAW
			High	aTLkDITR	Atp5c1	1	1	CID	N-Term(ICPL:13C(6)), K4(ICPL:13C(6))	51.05	7.06712e-05	1	1	28		3990	1		2.4136e+08	Heavy	Excluded by Method	Not Used			156083440	2	570.315	1139.62	-0.969219	67.5615	7132	7132	MS2	6/74	ZBA3426A9MA3__009-0_2Gy1_slice_1.RAW
			High	aTLkDITR	Atp5c1	1	1	CID	N-Term(ICPL:13C(6)), K4(ICPL:13C(6))	57.41	1.63396e-05	1	1	28	22	3990	1		2.4136e+08	Heavy	Excluded by Method	Not Used			156083440	2	570.316	1139.62	-0.75499	68.1731	7209	7209	MS2	7/74	ZBA3426A9MA3__009-0_2Gy1_slice_1.RAW
			High	aTLkDITR	Atp5c1	1	1	CID	N-Term(ICPL:13C(6)), K4(ICPL:13C(6))	51.58	6.25522e-05	1	1	28	18	1400	1		1624580840	Heavy	Excluded by Method	Not Used			1036579840	2	570.316	1139.62	-0.75499	67.1862	7992	7992	MS2	7/74	ZBA3426A10MA3__010-0_2Gy1_slice_2.RAW
			High	aTLkDITR	Atp5c1	1	1	CID	N-Term(ICPL:13C(6)), K4(ICPL:13C(6))	55.21	2.96781e-05	1	1	28	20	1400	1		1624580840	Heavy	Excluded by Method	Not Used			1036579840	2	570.316	1139.62	-0.540761	67.7253	8069	8069	MS2	7/74	ZBA3426A10MA3__010-0_2Gy1_slice_2.RAW
			High	aTLkDITR	Atp5c1	1	1	CID	N-Term(ICPL:13C(6)), K4(ICPL:13C(6))	51.73	6.61357e-05	1	1	28	17	1400	1		1624580840	Heavy	Excluded by Method	Not Used			1036579840	2	570.316	1139.62	-0.433646	68.2466	8145	8145	MS2	7/74	ZBA3426A10MA3__010-0_2Gy1_slice_2.RAW
			High	aTLkDITR	Atp5c1	1	1	CID	N-Term(ICPL:13C(6)), K4(ICPL:13C(6))	39.05	0.00122585	1	1	28		3990	1		2.4136e+08	Heavy	Excluded by Method	Not Used			156083440	2	570.316	1139.62	-0.433646	69.0334	7324	7324	MS2	6/74	ZBA3426A9MA3__009-0_2Gy1_slice_1.RAW
			High	aTLkDITR	Atp5c1	1	1	CID	N-Term(ICPL:13C(6)), K4(ICPL:13C(6))	51.04	7.7524e-05	1	1	28	16	1400	1		1624580840	Heavy	Excluded by Method	Not Used			1036579840	2	570.316	1139.62	-0.326531	68.7713	8221	8221	MS2	7/74	ZBA3426A10MA3__010-0_2Gy1_slice_2.RAW
			Low	aTLkDITRR	Atp5c1	1	1	CID	N-Term(ICPL), K4(ICPL)	16.07	0.25088	1	1	28	16	1162	1		2.80864e+08	Light	Excluded by Method	Not Used		146407328		2	642.346	1283.69	-0.25009	56.3183	6396	6396	MS2	11/84	ZBA3426A10MA3__010-0_2Gy1_slice_2.RAW
			High	THSDQFLVSFkDVGR	Atp5c1	3	1	CID	K11(ICPL)	78.51	2.00119e-07	1	1	30	21	1511			3.86652e+08	Light	Redundant	Not Used	1.19654	3.86652e+08	3.69656e+08	2	920.951	1840.9	-1.38851	70.7542	8515	8515	MS2	10/154	ZBA3426A10MA3__010-0_2Gy1_slice_2.RAW
			High	THSDQFLVSFkDVGR	Atp5c1	3	1	CID	K11(ICPL)	79.07	1.78387e-07	1	1	30	19	1511			3.86652e+08	Light	Redundant	Not Used	1.19654	3.86652e+08	3.69656e+08	2	920.951	1840.9	-1.18958	71.2335	8583	8583	MS2	9/154	ZBA3426A10MA3__010-0_2Gy1_slice_2.RAW
			High	THSDQFLVSFkDVGR	Atp5c1	3	1	CID	K11(ICPL)	65.97	3.65484e-06	1	1	30		4065			2.26562e+07	Light	Not Unique	Not Used	1.16214	2.26562e+07	2.10375e+07	2	920.952	1840.9	-0.659095	71.6807	7667	7667	MS2	10/154	ZBA3426A9MA3__009-0_2Gy1_slice_1.RAW
			High	THSDQFLVSFkDVGR	Atp5c1	3	1	CID	K11(ICPL)	51.14	0.000111908	1	1	30		4060			485432225	Light	Redundant	Not Used	1.13989	485432225	442119402	3	614.304	1840.9	-0.235383	72.1351	7727	7727	MS2	10/154	ZBA3426A9MA3__009-0_2Gy1_slice_1.RAW
			High	THSDQFLVSFkDVGR	Atp5c1	3	1	CID	K11(ICPL)	36.48	0.00327237	0.694444	1	30		4066			4.5895e+07	Light	Not Unique	Not Used	1.10004	4.5895e+07	4.03387e+07	4	460.98	1840.9	-0.209532	71.4682	7638	7638	MS2	10/154	ZBA3426A9MA3__009-0_2Gy1_slice_1.RAW
			High	THSDQFLVSFkDVGR	Atp5c1	3	1	CID	K11(ICPL)	64.09	5.77114e-06	1	1	30		4060			485432225	Light	Not Unique	Not Used	1.13989	485432225	442119402	3	614.304	1840.9	0.162478	71.5684	7650	7650	MS2	10/154	ZBA3426A9MA3__009-0_2Gy1_slice_1.RAW
			High	THSDQFLVSFkDVGR	Atp5c1	3	1	CID	K11(ICPL)	53.71	6.29886e-05	1	1	30		1507			3112141596	Light	Redundant	Not Used	1.15754	3112141596	2878352260	3	614.304	1840.9	0.261944	72.1673	8718	8718	MS2	9/154	ZBA3426A10MA3__010-0_2Gy1_slice_2.RAW
			High	THSDQFLVSFkDVGR	Atp5c1	3	1	CID	K11(ICPL)	61.58	1.02864e-05	1	1	30		1507			3112141596	Light	Redundant	Not Used	1.15754	3112141596	2878352260	3	614.304	1840.9	0.261944	71.6332	8640	8640	MS2	9/154	ZBA3426A10MA3__010-0_2Gy1_slice_2.RAW
			High	THSDQFLVSFkDVGR	Atp5c1	3	1	CID	K11(ICPL)	50.4	0.000137258	1	1	30	18	1507			3112141596	Light	Redundant	Not Used	1.15754	3112141596	2878352260	3	614.305	1840.9	0.659805	71.0847	8561	8561	MS2	14/154	ZBA3426A10MA3__010-0_2Gy1_slice_2.RAW
			High	THSDQFLVSFkDVGR	Atp5c1	3	1	CID	K11(ICPL:13C(6))	87.6	3.19755e-08	1	1	31	22	1511			3.69656e+08	Heavy	Not Unique	Not Used	1.19654	3.86652e+08	3.69656e+08	2	923.961	1846.92	-1.37716	71.2288	8582	8582	MS2	10/154	ZBA3426A10MA3__010-0_2Gy1_slice_2.RAW
			High	THSDQFLVSFkDVGR	Atp5c1	3	1	CID	K11(ICPL:13C(6))	55.65	4.79195e-05	1	1	31	23	4065			2.10375e+07	Heavy	Redundant	Not Used	1.16214	2.26562e+07	2.10375e+07	2	923.961	1846.92	-1.24497	71.2699	7614	7614	MS2	8/154	ZBA3426A9MA3__009-0_2Gy1_slice_1.RAW
			High	THSDQFLVSFkDVGR	Atp5c1	3	1	CID	K11(ICPL:13C(6))	82.56	9.76141e-08	1	1	31	22	1511			3.69656e+08	Heavy	Redundant	Not Used	1.19654	3.86652e+08	3.69656e+08	2	923.962	1846.92	-0.914501	70.7348	8511	8511	MS2	10/154	ZBA3426A10MA3__010-0_2Gy1_slice_2.RAW
			Medium	THSDQFLVSFkDVGR	Atp5c1	3	1	CID	K11(ICPL:13C(6))	23.4	0.0809046	1	1	31	22	1512			2.90335e+08	Heavy	Not Unique	Not Used	1.22316	2.97077e+08	2.90335e+08	4	462.485	1846.92	-0.796873	70.7395	8512	8512	MS2	11/154	ZBA3426A10MA3__010-0_2Gy1_slice_2.RAW
			Medium	THSDQFLVSFkDVGR	Atp5c1	3	1	CID	K11(ICPL:13C(6))	22.91	0.0903118	1	1	31	24	4066			4.03387e+07	Heavy	Redundant	Not Used	1.10004	4.5895e+07	4.03387e+07	4	462.485	1846.92	-0.664685	71.3145	7620	7620	MS2	8/154	ZBA3426A9MA3__009-0_2Gy1_slice_1.RAW
			High	THSDQFLVSFkDVGR	Atp5c1	3	1	CID	K11(ICPL:13C(6))	44.55	0.000617323	1	1	31	19	4060			4.43258e+08	Heavy	Redundant	Not Used	1.13989	485432225	442119402	3	616.31	1846.92	-0.525216	71.0686	7589	7589	MS2	8/154	ZBA3426A9MA3__009-0_2Gy1_slice_1.RAW
			High	THSDQFLVSFkDVGR	Atp5c1	3	1	CID	K11(ICPL:13C(6))	39.74	0.00188451	1	1	31	21	1507			2886563831	Heavy	Redundant	Not Used	1.15754	3112141596	2878352260	3	616.311	1846.92	-0.326934	70.6341	8496	8496	MS2	9/154	ZBA3426A10MA3__010-0_2Gy1_slice_2.RAW
			High	THSDQFLVSFkDVGR	Atp5c1	3	1	CID	K11(ICPL:13C(6))	66.09	4.53938e-06	1	1	31	23	1507			2886563831	Heavy	Not Unique	Not Used	1.15754	3112141596	2878352260	3	616.311	1846.92	0.565336	72.2355	8728	8728	MS2	9/154	ZBA3426A10MA3__010-0_2Gy1_slice_2.RAW
			High	MTAMDNASkNASDMIDKLTLTFNR	Atp5c1	3	1	CID	K9(ICPL:13C(6))	52.25	0.00010573	0.692308	1	31	19				1.77165e+08		Inconsistently Labeled	Not Used				3	933.778	2799.32	-0.505568	102.105	12965	12965	MS2	12/258	ZBA3426A10MA3__010-0_2Gy1_slice_2.RAW
			Low	MTAMDNASKNASDMIDkLTLTFNR	Atp5c1	3	1	CID	K17(ICPL:13C(6))	16.27	0.418985		2	31	19				1.77165e+08		Inconsistently Labeled	Not Used				3	933.778	2799.32	-0.505568	102.105	12965	12965	MS2	9/258	ZBA3426A10MA3__010-0_2Gy1_slice_2.RAW
			High	MTAMDNASkNASDMIDkLTLTFNR	Atp5c1	3	1	CID	K9(ICPL), K17(ICPL)	38.07	0.00188706	1	1	29		4783			2.39683e+08	Light	Redundant	Not Used	0.896075	231112622	165468785	3	966.778	2898.32	-1.07526	122.872	14127	14127	MS2	27/258	ZBA3426A9MA3__009-0_2Gy1_slice_1.RAW
			High	MTAMDNASkNASDMIDkLTLTFNR	Atp5c1	3	1	CID	K9(ICPL), K17(ICPL)	61.77	8.44897e-06	1	1	29	18	2559			2.05026e+09	Light	Not Unique	Not Used	0.990004	2.05026e+09	1.62179e+09	3	966.778	2898.32	-0.506675	122.029	15545	15545	MS2	13/258	ZBA3426A10MA3__010-0_2Gy1_slice_2.RAW
			High	MTAMDNASkNASDMIDkLTLTFNR	Atp5c1	3	1	CID	K9(ICPL), K17(ICPL)	40.54	0.00110827	1	1	29		2559			2.05026e+09	Light	Redundant	Not Used	0.990004	2.05026e+09	1.62179e+09	3	966.779	2898.32	-0.253969	123.103	15683	15683	MS2	13/258	ZBA3426A10MA3__010-0_2Gy1_slice_2.RAW
			High	MTAMDNASkNASDMIDkLTLTFNR	Atp5c1	3	1	CID	K9(ICPL), K17(ICPL)	52.48	7.08996e-05	1	1	29	16	2559			2.05026e+09	Light	Redundant	Not Used	0.990004	2.05026e+09	1.62179e+09	3	966.779	2898.32	-0.253969	122.558	15610	15610	MS2	21/258	ZBA3426A10MA3__010-0_2Gy1_slice_2.RAW
			Medium	MTAMDNASkNASDMIDkLTLTFNR	Atp5c1	3	1	CID	K9(ICPL), K17(ICPL)	25.5	0.036639	1	1	29		4781			343016876	Light	Redundant	Not Used	0.96166	339843962	2.61125e+08	4	725.336	2898.32	-0.0480209	123.291	14177	14177	MS2	14/258	ZBA3426A9MA3__009-0_2Gy1_slice_1.RAW
			High	MTAMDNASkNASDMIDkLTLTFNR	Atp5c1	3	1	CID	K9(ICPL), K17(ICPL)	36.96	0.00261784	1	1	29	18	4781			343016876	Light	Not Unique	Not Used	0.96166	339843962	2.61125e+08	4	725.336	2898.32	-0.0480209	122.767	14114	14114	MS2	26/258	ZBA3426A9MA3__009-0_2Gy1_slice_1.RAW
			Medium	MTAMDNASkNASDMIDkLTLTFNR	Atp5c1	3	1	CID	K9(ICPL), K17(ICPL)	21.78	0.0862866	1	1	29		4783			2.39683e+08	Light	Redundant	Not Used	0.896075	231112622	165468785	3	966.779	2898.32	-0.00126393	122.34	14060	14060	MS2	12/258	ZBA3426A9MA3__009-0_2Gy1_slice_1.RAW
			Medium	MTAMDNASkNASDMIDkLTLTFNR	Atp5c1	3	1	CID	K9(ICPL), K17(ICPL)	27.13	0.0252703	1	1	29	19	4781			343016876	Light	Redundant	Not Used	0.96166	339843962	2.61125e+08	4	725.336	2898.32	0.204685	122.236	14047	14047	MS2	20/258	ZBA3426A9MA3__009-0_2Gy1_slice_1.RAW
			High	MTAMDNASkNASDMIDkLTLTFNR	Atp5c1	3	1	CID	K9(ICPL), K17(ICPL)	32.15	0.00807636	1	1	29		2561			2486100416	Light	Redundant	Not Used	0.984143	2477434218	1948088889	4	725.336	2898.32	0.541625	123.139	15688	15688	MS2	23/258	ZBA3426A10MA3__010-0_2Gy1_slice_2.RAW
			High	MTAMDNASkNASDMIDkLTLTFNR	Atp5c1	3	1	CID	K9(ICPL), K17(ICPL)	48.63	0.000172046	1	1	29	17	2561			2486100416	Light	Not Unique	Not Used	0.984143	2477434218	1948088889	4	725.337	2898.33	1.13127	122.602	15616	15616	MS2	28/258	ZBA3426A10MA3__010-0_2Gy1_slice_2.RAW
			High	MTAMDNASkNASDMIDkLTLTFNR	Atp5c1	3	1	CID	K9(ICPL), K17(ICPL)	38.49	0.00181222	1	1	29		2561			2486100416	Light	Redundant	Not Used	0.984143	2477434218	1948088889	4	725.337	2898.33	1.38397	121.588	15492	15492	MS2	19/258	ZBA3426A10MA3__010-0_2Gy1_slice_2.RAW
			High	MTAMDNASkNASDMIDkLTLTFNR	Atp5c1	3	1	CID	K9(ICPL), K17(ICPL)	36.77	0.00270336	1	1	29	15	2561			2486100416	Light	Redundant	Not Used	0.984143	2477434218	1948088889	4	725.337	2898.33	1.46821	122.096	15554	15554	MS2	24/258	ZBA3426A10MA3__010-0_2Gy1_slice_2.RAW
			Medium	MTAMDNASkNASDMIDkLTLTFNR	Atp5c1	3	1	CID	K9(ICPL:13C(6)), K17(ICPL:13C(6))	22.8	0.0834444	1	1	30		4783			165468785	Heavy	Redundant	Not Used	0.896075	231112622	165468785	3	970.791	2910.36	-1.56548	123.025	14145	14145	MS2	8/258	ZBA3426A9MA3__009-0_2Gy1_slice_1.RAW
			High	MTAMDNASkNASDMIDkLTLTFNR	Atp5c1	3	1	CID	K9(ICPL:13C(6)), K17(ICPL:13C(6))	97	3.21237e-09	1	1	30		2567	1		2.07107e+07	Heavy	Excluded by Method	Not Used			5339576	2	1455.68	2910.36	-1.41405	122.111	15557	15557	MS2	12/258	ZBA3426A10MA3__010-0_2Gy1_slice_2.RAW
			Medium	MTAMDNASkNASDMIDkLTLTFNR	Atp5c1	3	1	CID	K9(ICPL:13C(6)), K17(ICPL:13C(6))	22.96	0.0819436	1	1	30		2559			1.62179e+09	Heavy	Redundant	Not Used	0.990004	2.05026e+09	1.62179e+09	3	970.791	2910.36	-1.06216	121.43	15472	15472	MS2	9/258	ZBA3426A10MA3__010-0_2Gy1_slice_2.RAW
			High	MTAMDNASkNASDMIDkLTLTFNR	Atp5c1	3	1	CID	K9(ICPL:13C(6)), K17(ICPL:13C(6))	55.68	4.61025e-05	1	1	31	22	4783			165468785	Heavy	Not Unique	Not Used	0.896075	231112622	165468785	3	970.792	2910.36	-0.810495	122.518	14083	14083	MS2	20/258	ZBA3426A9MA3__009-0_2Gy1_slice_1.RAW
			High	MTAMDNASkNASDMIDkLTLTFNR	Atp5c1	3	1	CID	K9(ICPL:13C(6)), K17(ICPL:13C(6))	58.51	2.42398e-05	1	1	31	21	2559			1.62179e+09	Heavy	Redundant	Not Used	0.990004	2.05026e+09	1.62179e+09	3	970.792	2910.36	-0.74758	122.474	15598	15598	MS2	22/258	ZBA3426A10MA3__010-0_2Gy1_slice_2.RAW
			High	MTAMDNASkNASDMIDkLTLTFNR	Atp5c1	3	1	CID	K9(ICPL:13C(6)), K17(ICPL:13C(6))	58.87	2.23763e-05	1	1	31	25	2559			1.62179e+09	Heavy	Redundant	Not Used	0.990004	2.05026e+09	1.62179e+09	3	970.792	2910.36	-0.684664	121.951	15534	15534	MS2	23/258	ZBA3426A10MA3__010-0_2Gy1_slice_2.RAW
			Medium	MTAMDNASkNASDMIDkLTLTFNR	Atp5c1	3	1	CID	K9(ICPL:13C(6)), K17(ICPL:13C(6))	21.55	0.123872	1	1	31	17	4781			2.61125e+08	Heavy	Redundant	Not Used	0.96166	339843962	2.61125e+08	4	728.346	2910.36	0.0447242	122.336	14059	14059	MS2	19/258	ZBA3426A9MA3__009-0_2Gy1_slice_1.RAW
			Medium	MTAMDNASkNASDMIDkLTLTFNR	Atp5c1	3	1	CID	K9(ICPL:13C(6)), K17(ICPL:13C(6))	25.43	0.050696	1	1	31	15	4781			2.61125e+08	Heavy	Redundant	Not Used	0.96166	339843962	2.61125e+08	4	728.346	2910.36	0.0447242	122.914	14133	14133	MS2	20/258	ZBA3426A9MA3__009-0_2Gy1_slice_1.RAW
			Medium	MTAMDNASkNASDMIDkLTLTFNR	Atp5c1	3	1	CID	K9(ICPL:13C(6)), K17(ICPL:13C(6))	28.19	0.0268518	1	1	31	15	2559			1.62179e+09	Heavy	Redundant	Not Used	0.990004	2.05026e+09	1.62179e+09	3	970.792	2910.36	0.0703161	123.108	15684	15684	MS2	6/258	ZBA3426A10MA3__010-0_2Gy1_slice_2.RAW
			Medium	MTAMDNASkNASDMIDkLTLTFNR	Atp5c1	3	1	CID	K9(ICPL:13C(6)), K17(ICPL:13C(6))	30.53	0.0156223	1	1	31		2561			1948088889	Heavy	Redundant	Not Used	0.984143	2477434218	1948088889	4	728.346	2910.36	0.380271	122.662	15624	15624	MS2	18/258	ZBA3426A10MA3__010-0_2Gy1_slice_2.RAW
			Medium	MTAMDNASkNASDMIDkLTLTFNR	Atp5c1	3	1	CID	K9(ICPL:13C(6)), K17(ICPL:13C(6))	23.49	0.0794691	1	1	31	16	2561			1948088889	Heavy	Redundant	Not Used	0.984143	2477434218	1948088889	4	728.346	2910.36	0.548044	123.223	15700	15700	MS2	17/258	ZBA3426A10MA3__010-0_2Gy1_slice_2.RAW
			High	MTAMDNASkNASDMIDkLTLTFNR	Atp5c1	3	1	CID	K9(ICPL:13C(6)), K17(ICPL:13C(6))	43.01	0.000887561	1	1	31	20	2561			1948088889	Heavy	Redundant	Not Used	0.984143	2477434218	1948088889	4	728.346	2910.36	0.631931	122.14	15560	15560	MS2	22/258	ZBA3426A10MA3__010-0_2Gy1_slice_2.RAW
			Medium	MTAMDNASkNASDMIDkLTLTFNR	Atp5c1	3	1	CID	K9(ICPL:13C(6)), K17(ICPL:13C(6))	27.54	0.0318037	1	1	31	19	2561			1948088889	Heavy	Redundant	Not Used	0.984143	2477434218	1948088889	4	728.347	2910.37	1.30302	121.616	15495	15495	MS2	7/258	ZBA3426A10MA3__010-0_2Gy1_slice_2.RAW
			Medium	LkSIkNIQkITkSMkMVAAAkYAR	Atp5c1	3	1	CID	K2(ICPL), K5(ICPL), K9(ICPL), K12(ICPL), K15(ICPL), K21(ICPL)	26.89	0.0579144	1	1	33	16	2722			1174104519	Light	Redundant	Not Used	0.640951	1167082318	5.97688e+08	4	838.687	3351.73	-0.261836	136.297	17212	17212	MS2	14/248	ZBA3426A10MA3__010-0_2Gy1_slice_2.RAW
			High	LkSIkNIQkITkSMkMVAAAkYAR	Atp5c1	3	1	CID	K2(ICPL), K5(ICPL), K9(ICPL), K12(ICPL), K15(ICPL), K21(ICPL)	37.52	0.00495631	1	1	33	15	4927			155054538	Light	Not Unique	Not Used	0.627254	155054538	7.77099e+07	4	838.688	3351.73	0.0295253	137.168	15742	15742	MS2	19/248	ZBA3426A9MA3__009-0_2Gy1_slice_1.RAW
			High	LkSIkNIQkITkSMkMVAAAkYAR	Atp5c1	3	1	CID	K2(ICPL), K5(ICPL), K9(ICPL), K12(ICPL), K15(ICPL), K21(ICPL)	52.99	0.000141158	1	1	33	17	2722			1174104519	Light	Not Unique	Not Used	0.640951	1167082318	5.97688e+08	4	838.688	3351.73	0.248046	136.817	17272	17272	MS2	20/248	ZBA3426A10MA3__010-0_2Gy1_slice_2.RAW
			High	LkSIkNIQkITkSMkMVAAAkYAR	Atp5c1	3	1	CID	K2(ICPL), K5(ICPL), K9(ICPL), K12(ICPL), K15(ICPL), K21(ICPL)	40.04	0.00278424	1	1	33	17	2722			1174104519	Light	Redundant	Not Used	0.640951	1167082318	5.97688e+08	4	838.688	3351.73	0.466566	137.325	17323	17323	MS2	12/248	ZBA3426A10MA3__010-0_2Gy1_slice_2.RAW
			Medium	LkSIkNIQkITkSMkmVAAAkYAR	Atp5c1	3	1	CID	K2(ICPL), K5(ICPL), K9(ICPL), K12(ICPL), K15(ICPL), M16(Oxidation), K21(ICPL)	27.51	0.0591692	0.25	1	33	18	2674	1		76091491	Light	Excluded by Method	Not Used		13604985		4	842.686	3367.72	-0.563027	131.26	16666	16666	MS2	19/248	ZBA3426A10MA3__010-0_2Gy1_slice_2.RAW
			Low	LkSIkNIQkITkSmkMVAAAkYAR	Atp5c1	3	1	CID	K2(ICPL), K5(ICPL), K9(ICPL), K12(ICPL), M14(Oxidation), K15(ICPL), K21(ICPL)	21.07	0.260673		2	33	18	2674	1		76091491	Light	Excluded by Method	Not Used		13604985		4	842.686	3367.72	-0.563027	131.26	16666	16666	MS2	17/248	ZBA3426A10MA3__010-0_2Gy1_slice_2.RAW
			Medium	VYGTGSLALYEkADIkAPEDkkkHLIIGVSSDR	Atp5c1	3	1	CID	K12(ICPL), K16(ICPL), K21(ICPL), K22(ICPL), K23(ICPL)	30.04	0.0420113	1	1	34	21	2465			2.52185e+09	Light	Redundant	Not Used	0.599173	2482389768	1188421044	4	1032.52	4127.06	-2.06959	113.691	14536	14536	MS2	18/354	ZBA3426A10MA3__010-0_2Gy1_slice_2.RAW
			High	VYGTGSLALYEkADIkAPEDkkkHLIIGVSSDR	Atp5c1	3	1	CID	K12(ICPL), K16(ICPL), K21(ICPL), K22(ICPL), K23(ICPL)	36.42	0.00966865	1	1	34	22						No Quan Values	Not Used				4	1032.52	4127.06	-1.83297	117.064	14959	14959	MS2	12/354	ZBA3426A10MA3__010-0_2Gy1_slice_2.RAW
			High	VYGTGSLALYEkADIkAPEDkkkHLIIGVSSDR	Atp5c1	3	1	CID	K12(ICPL), K16(ICPL), K21(ICPL), K22(ICPL), K23(ICPL)	46.36	0.000966443	1	1	34	19	4697			4.90613e+08	Light	Not Unique	Not Used	0.65418	470014962	245672977	4	1032.52	4127.06	-1.59635	114.587	13129	13129	MS2	19/354	ZBA3426A9MA3__009-0_2Gy1_slice_1.RAW
			Medium	VYGTGSLALYEkADIkAPEDkkkHLIIGVSSDR	Atp5c1	3	1	CID	K12(ICPL), K16(ICPL), K21(ICPL), K22(ICPL), K23(ICPL)	27.26	0.0792132	1	1	34	20						No Quan Values	Not Used				4	1032.52	4127.06	-1.1231	115.998	14821	14821	MS2	9/354	ZBA3426A10MA3__010-0_2Gy1_slice_2.RAW
			Medium	VYGTGSLALYEkADIkAPEDkkkHLIIGVSSDR	Atp5c1	3	1	CID	K12(ICPL), K16(ICPL), K21(ICPL), K22(ICPL), K23(ICPL)	27.79	0.0711941	1	1	35	17	2465			2.52185e+09	Light	Redundant	Not Used	0.599173	2482389768	1188421044	4	1032.52	4127.06	-0.649847	115.385	14746	14746	MS2	15/354	ZBA3426A10MA3__010-0_2Gy1_slice_2.RAW
			High	VYGTGSLALYEkADIkAPEDkkkHLIIGVSSDR	Atp5c1	3	1	CID	K12(ICPL), K16(ICPL), K21(ICPL), K22(ICPL), K23(ICPL)	51.93	0.000273155	1	1	34	18						No Quan Values	Not Used				4	1032.52	4127.06	-0.531535	116.502	14890	14890	MS2	14/354	ZBA3426A10MA3__010-0_2Gy1_slice_2.RAW
			High	VYGTGSLALYEkADIkAPEDkkkHLIIGVSSDR	Atp5c1	3	1	CID	K12(ICPL), K16(ICPL), K21(ICPL), K22(ICPL), K23(ICPL)	35.33	0.0124856	1	1	34	20	2465			2.52185e+09	Light	Redundant	Not Used	0.599173	2482389768	1188421044	4	1032.52	4127.06	-0.531535	114.712	14662	14662	MS2	17/354	ZBA3426A10MA3__010-0_2Gy1_slice_2.RAW
			High	VYGTGSLALYEkADIkAPEDkkkHLIIGVSSDR	Atp5c1	3	1	CID	K12(ICPL), K16(ICPL), K21(ICPL), K22(ICPL), K23(ICPL)	59.2	5.10361e-05	1	1	34	20	2465			2.52185e+09	Light	Not Unique	Not Used	0.599173	2482389768	1188421044	4	1032.52	4127.07	-0.294911	114.204	14599	14599	MS2	20/354	ZBA3426A10MA3__010-0_2Gy1_slice_2.RAW
Mybpc3	1277	141.123	6.59521	MGI (curated)|Myosin-binding protein C, cardiac-type (Cardiac MyBP-C)(C-protein, cardiac muscle isoform) [Source:UniProtKB/Swiss-Prot;Acc:O70468]|2|ENSMUSG00000002100|ENSMUST00000111430	0.63	1	1	0	1650787	0	3.09196	-;1;-						29.61	0.63	1	1
	A2	B2	C2	Sequence	Protein Accessions	# Proteins	# Protein Groups	Activation Type	Modifications	IonScore	Exp Value	Δ Score	Rank	Identity High	Homology Threshold	QuanResultID	# Missing Channels	# Single-Peak Channels	Area	Quan Channel	Quan Info	Quan Usage	Heavy/Light	Light	Heavy	Charge	m/z [Da]	MH+ [Da]	ΔM [ppm]	RT [min]	First Scan	Last Scan	MS Order	Ions Matched	Spectrum File	Annotation
		High		IkVSHIGR	Mybpc3	2	1	CID	K2(ICPL:13C(6))	29.61	0.00426643	1	1	25	15	105			1650787	Heavy	Unique	Used	3.09196	663246	1650787	2	510.806	1020.6	-0.0750379	21.7776	1327	1327	MS2	6/68	ZBA3426A13MA3__013-0_2Gy3_slice_1.RAW
Actg2	376	41.8498	5.47803	MGI (curated)|Actin, gamma-enteric smooth muscle (Smooth muscle gamma-actin)(Gamma-2-actin)(Alpha-actin-3) [Source:UniProtKB/Swiss-Prot;Acc:P63268]|6|ENSMUSG00000059430|ENSMUST00000075161	31.65	18	6	1.70283e+08	1.3619e+08	1.48615e+08	2.47494	1;2;2	7.00638	0	5.59	1	1	273.627	28.19	9	5	185.843	25.8	8	5
	A2	B2	C2	Sequence	Protein Accessions	# Proteins	# Protein Groups	Activation Type	Modifications	IonScore	Exp Value	Δ Score	Rank	Identity High	Homology Threshold	QuanResultID	# Missing Channels	# Single-Peak Channels	Area	Quan Channel	Quan Info	Quan Usage	Heavy/Light	Light	Heavy	Charge	m/z [Da]	MH+ [Da]	ΔM [ppm]	RT [min]	First Scan	Last Scan	MS Order	Ions Matched	Spectrum File	Annotation
	Medium			VAPEEHPTLLTEAPLNPkANR		4	0	CID	K18(ICPL:13C(6))	22.14	0.127381	1	1	31		1271			1.70283e+08	Heavy	Unique	Used	2.55303	83201560	1.70283e+08	3	803.427	2408.27	-0.485961	66.2576	7466	7466	MS2	22/186	ZBA3426A12MA3__012-0_2Gy2_slice_2.RAW
		High		VAPEEHPTLLTEAPLNPkANR	Actg2	4	1	CID	K18(ICPL:13C(6))	36.47	0.0047339	1	1	32		3327			1.85406e+08	Heavy	Unique	Used	2.68796	8.504e+07	1.84005e+08	3	803.426	2408.26	-0.942154	64.7762	7657	7657	MS2	19/186	ZBA3426A14MA3__014-0_2Gy3_slice_2.RAW
		High		kDLYANNVLSGGTTMYPGIADR	Actg2	3	1	CID	K1(ICPL:13C(6))	41.22	0.00132896	1	1	31		3828			9.65102e+07	Heavy	Unique	Used	2.50635	4.78353e+07	9.65102e+07	3	823.071	2467.2	-1.85008	87.1934	10915	10915	MS2	15/248	ZBA3426A14MA3__014-0_2Gy3_slice_2.RAW
			High	VAPEEHPTLLTEAPLNPkANR	Actg2	4	1	CID	K18(ICPL:13C(6))	33.03	0.0104525	1	1	31	16	1305			192172782	Heavy	Unique	Used	2.4871	9.67053e+07	192172782	3	803.426	2408.26	-0.942154	62.6346	7328	7328	MS2	18/186	ZBA3426A10MA3__010-0_2Gy1_slice_2.RAW
			High	HQGVMVGMGQkDSYVGDEAQSkR	Actg2	7	1	CID	K11(ICPL:13C(6)), K22(ICPL:13C(6))	73.32	5.2844e-07	1	1	29		1064			36238139	Heavy	Unique	Used	2.08322	21771160	36238139	3	910.423	2729.26	-1.6162	52.6929	5860	5860	MS2	33/236	ZBA3426A10MA3__010-0_2Gy1_slice_2.RAW
		High		GYSFVTTAER	Actg2	4	1	CID		54.74	2.87056e-05	1	1	28	16				1.26654e+08		Indistinguishable Channels	Not Used				2	565.776	1130.55	-1.76853	37.1229	3526	3526	MS2	8/84	ZBA3426A14MA3__014-0_2Gy3_slice_2.RAW
		High		GYSFVTTAER	Actg2	4	1	CID		47.02	0.000166832	1	1	28	17				2.38077e+07		Indistinguishable Channels	Not Used				2	565.777	1130.55	-1.55258	38.1737	3387	3387	MS2	8/84	ZBA3426A13MA3__013-0_2Gy3_slice_1.RAW
		High		GYSFVTTAER	Actg2	4	1	CID		80.1	8.20879e-08	1	1	28					1.26654e+08		Indistinguishable Channels	Not Used				2	565.777	1130.55	-0.904732	37.6175	3599	3599	MS2	8/84	ZBA3426A14MA3__014-0_2Gy3_slice_2.RAW
		High		VAPEEHPTLLTEAPLNPkANR	Actg2	4	1	CID	K18(ICPL:13C(6))	33.15	0.0101676	1	1	32	17	3327			1.85406e+08	Heavy	Redundant	Not Used	2.68796	8.504e+07	1.84005e+08	3	803.426	2408.26	-1.17025	64.1521	7566	7566	MS2	19/186	ZBA3426A14MA3__014-0_2Gy3_slice_2.RAW
		Medium		HQGVMVGMGQkDSYVGDEAQSkR	Actg2;Actb	7	2	CID	K11(ICPL), K22(ICPL)	27.49	0.0147937	1	1	28		3096			3.21379e+07	Light	Redundant	Not Used	1.87349	3.21379e+07	48467678	3	906.409	2717.21	-2.10435	54.64	6157	6157	MS2	16/236	ZBA3426A14MA3__014-0_2Gy3_slice_2.RAW
		High		HQGVMVGMGQkDSYVGDEAQSkR	Actg2;Actb	7	2	CID	K11(ICPL:13C(6)), K22(ICPL:13C(6))	90.47	1.01858e-08	1	1	29	19	3096			5.1288e+07	Heavy	Not Unique	Not Used	1.87349	3.21379e+07	48467678	3	910.423	2729.26	-1.6162	54.4908	6134	6134	MS2	22/236	ZBA3426A14MA3__014-0_2Gy3_slice_2.RAW
		Medium		TTGIVLDSGDGVTHNVPIYEGYALPHAIMR	Actg2	4	1	CID		24.88	0.106466	1	1	34	17				51966315		Indistinguishable Channels	Not Used				3	1066.2	3196.6	-3.0478	87.9261	11021	11021	MS2	17/300	ZBA3426A14MA3__014-0_2Gy3_slice_2.RAW
			High	GYSFVTTAER	Actg2	4	1	CID		27.81	0.0136601	1	1	27	17				1.59547e+07		Indistinguishable Channels	Not Used				2	565.777	1130.55	-0.14891	36.065	3003	3003	MS2	6/84	ZBA3426A9MA3__009-0_2Gy1_slice_1.RAW
			Medium	DLTDYLMkILTER	Actg2	10	1	CID	K8(ICPL:13C(6))	21.66	0.150115	1	1	32	16	2804		1	139346878	Heavy	Excluded by Method	Not Used		13553743	62857016	3	574.634	1721.89	-0.495659	147.041	18266	18266	MS2	10/128	ZBA3426A10MA3__010-0_2Gy1_slice_2.RAW
			High	DLTDYLMkILTER	Actg2	10	1	CID	K8(ICPL:13C(6))	46.65	0.000503913	1	1	32	24	2804		1	139346878	Heavy	Excluded by Method	Not Used		13553743	62857016	3	574.634	1721.89	-0.176638	147.553	18318	18318	MS2	15/128	ZBA3426A10MA3__010-0_2Gy1_slice_2.RAW
			Medium	VAPEEHPTLLTEAPLNPkANR	Actg2	4	1	CID	K18(ICPL:13C(6))	24.8	0.0706965	1	1	31	14	1305			192172782	Heavy	Redundant	Not Used	2.4871	9.67053e+07	192172782	3	803.426	2408.26	-1.47438	62.1378	7254	7254	MS2	10/186	ZBA3426A10MA3__010-0_2Gy1_slice_2.RAW
			High	HQGVMVGMGQkDSYVGDEAQSkR	Actg2	7	1	CID	K11(ICPL), K22(ICPL)	32.97	0.00441579	1	1	28		1064			3.79218e+07	Light	Redundant	Not Used	2.08322	21771160	36238139	3	906.411	2717.22	-0.756601	52.7958	5876	5876	MS2	16/236	ZBA3426A10MA3__010-0_2Gy1_slice_2.RAW
			High	TTGIVLDSGDGVTHNVPIYEGYALPHAIMR	Actg2	4	1	CID		61.22	2.47293e-05	1	1	33	22				1.14325e+08		Indistinguishable Channels	Not Used				3	1066.21	3196.61	-1.2148	85.1342	10585	10585	MS2	22/300	ZBA3426A10MA3__010-0_2Gy1_slice_2.RAW
Tnnt2	291	34.5265	5.2749	MGI (automatic)|Troponin T, cardiac muscle (TnTc)(Cardiac muscle troponin T)(cTnT) [Source:UniProtKB/Swiss-Prot;Acc:P50752]|1|ENSMUSG00000026414|ENSMUST00000027671	16.84	8	4	6.26876e+08	1.07448e+09	2.26614e+07	2.46145	1;-;2	15.5181	25.37	10.31	4	3	25.45	5.5	2	2	43.5651	11.34	2	2
	A2	B2	C2	Sequence	Protein Accessions	# Proteins	# Protein Groups	Activation Type	Modifications	IonScore	Exp Value	Δ Score	Rank	Identity High	Homology Threshold	QuanResultID	# Missing Channels	# Single-Peak Channels	Area	Quan Channel	Quan Info	Quan Usage	Heavy/Light	Light	Heavy	Charge	m/z [Da]	MH+ [Da]	ΔM [ppm]	RT [min]	First Scan	Last Scan	MS Order	Ions Matched	Spectrum File	Annotation
	Medium			kALAIDHLNEDQLR	Tnnt2	4	1	CID	K1(ICPL:13C(6))	26.84	0.0364345	1	1	31	21	1092			2.24317e+07	Heavy	Unique	Used	2.73154	1.0244e+07	2.24317e+07	3	582.978	1746.92	-1.44253	59.8111	6490	6490	MS2	9/140	ZBA3426A12MA3__012-0_2Gy2_slice_2.RAW
			Medium	kALAIDHLNEDQLR	Tnnt2	4	1	CID	K1(ICPL:13C(6))	29.26	0.0209288	1	1	31	16	1114			2.10267e+07	Heavy	Unique	Used	2.63664	9.84789e+06	2.07464e+07	3	582.979	1746.92	-1.02327	54.5201	6129	6129	MS2	14/140	ZBA3426A10MA3__010-0_2Gy1_slice_2.RAW
			High	VEkDLNELQTLIEAHFENR	Tnnt2	4	1	CID	K3(ICPL:13C(6))	35.91	0.00674459	1	1	32		2341			24296198	Heavy	Unique	Used	1.82127	11887883	1.72993e+07	3	803.744	2409.22	1.24186	107.18	13646	13646	MS2	20/206	ZBA3426A10MA3__010-0_2Gy1_slice_2.RAW
	Low			GkAKVTGR	Tnnt2	4	1	CID	K2(ICPL:13C(6))	11.01	0.320963		2	24					1.84884e+09		Inconsistently Labeled	Not Used				2	464.279	927.55	4.04	51.1642	5172	5172	MS2	3/68	ZBA3426A12MA3__012-0_2Gy2_slice_2.RAW
	Low			GkAKVTGR	Tnnt2	4	1	CID	K2(ICPL:13C(6))	10.49	0.361789		2	24					1.84884e+09		Inconsistently Labeled	Not Used				2	464.279	927.55	4.04	49.552	4926	4926	MS2	4/68	ZBA3426A12MA3__012-0_2Gy2_slice_2.RAW
	Medium			VDFDDIHR	Tnnt2	4	1	CID		16.53	0.131175	1	1	26	15				9.35291e+06		Indistinguishable Channels	Not Used				3	339.499	1016.48	1.39788	34.6509	2668	2668	MS2	8/62	ZBA3426A12MA3__012-0_2Gy2_slice_2.RAW
		Low		GkAKVTGR		4	0	CID	K2(ICPL)	12.83	0.221508		2	25					2.14003e+09		Inconsistently Labeled	Not Used				2	461.269	921.531	4.51634	46.067	4868	4868	MS2	3/68	ZBA3426A14MA3__014-0_2Gy3_slice_2.RAW
		Medium		VDFDDIHR		6	0	CID		25.45	0.016821	1	1	26					8.93667e+06		Indistinguishable Channels	Not Used				3	339.499	1016.48	1.84822	28.229	2230	2230	MS2	4/62	ZBA3426A14MA3__014-0_2Gy3_slice_2.RAW
Myh7b	1941	221.36	5.88428	MGI (curated)|Myosin-7B (Myosin heavy chain 7B, cardiac muscle beta isoform)(Myosin cardiac muscle beta chain) [Source:UniProtKB/Swiss-Prot;Acc:A2AQP0]|2|ENSMUSG00000074652|ENSMUST00000092995	1.8	12	3	1.24189e+07	4.87126e+07	1.01358e+08	2.20877	1;-;-		22.87	0.31	1	1	44.2346	0.67	6	2	32.6986	1.8	5	3
	A2	B2	C2	Sequence	Protein Accessions	# Proteins	# Protein Groups	Activation Type	Modifications	IonScore	Exp Value	Δ Score	Rank	Identity High	Homology Threshold	QuanResultID	# Missing Channels	# Single-Peak Channels	Area	Quan Channel	Quan Info	Quan Usage	Heavy/Light	Light	Heavy	Charge	m/z [Da]	MH+ [Da]	ΔM [ppm]	RT [min]	First Scan	Last Scan	MS Order	Ions Matched	Spectrum File	Annotation
	Medium			FGkFIR	Myh7	19	1	CID	K3(ICPL:13C(6))	22.87	0.0330506	0.0434783	1	26		870			1.24189e+07	Heavy	Unique	Used	2.20877	7.0137e+06	1.24189e+07	2	439.752	878.498	-0.339338	52.6243	5394	5394	MS2	4/48	ZBA3426A12MA3__012-0_2Gy2_slice_2.RAW
		Low		FGkFIR	Myh1;Myh3;Myh4;Myh6;Myh9	19	5	CID	K3(ICPL)	14.63	0.34435	1	1	29	21	664			5.0281e+07	Light	Redundant	Not Used	2.26224	5.0281e+07	9.15643e+07	2	436.743	872.478	-0.00634203	49.9173	5054	5054	MS2	4/48	ZBA3426A13MA3__013-0_2Gy3_slice_1.RAW
		Medium		FGkFIR	Myh1;Myh3;Myh4;Myh6;Myh9	19	5	CID	K3(ICPL:13C(6))	26.11	0.015674		2	27		664			9.15643e+07	Heavy	Redundant	Not Used	2.26224	5.0281e+07	9.15643e+07	2	439.752	878.497	-0.686722	49.146	4946	4946	MS2	4/48	ZBA3426A13MA3__013-0_2Gy3_slice_1.RAW
		Medium		FGkFIR	Myh1;Myh3;Myh4;Myh6;Myh9	19	5	CID	K3(ICPL:13C(6))	19.52	0.0714792	0.2	1	27		664			9.15643e+07	Heavy	Not Unique	Not Used	2.26224	5.0281e+07	9.15643e+07	2	439.752	878.498	-0.339338	49.6544	5017	5017	MS2	8/48	ZBA3426A13MA3__013-0_2Gy3_slice_1.RAW
		Medium		FGkFIR	Myh1;Myh3;Myh4;Myh6;Myh9	19	5	CID	K3(ICPL:13C(6))	21.73	0.0429714	0	1	27		2921		1	7.18913e+06	Heavy	Excluded by Method	Not Used		5.26349e+06	7.18913e+06	2	439.753	878.498	-0.130908	48.7969	5278	5278	MS2	4/48	ZBA3426A14MA3__014-0_2Gy3_slice_2.RAW
		High		HDcDLLR	Myh1;Myh3;Myh4;Myh6	9	4	CID	C3(Carbamidomethyl)	27.79	0.00806755	1	1	26	16				5.86089e+06		Indistinguishable Channels	Not Used				2	464.718	928.429	-1.61734	18.9963	1035	1035	MS2	4/52	ZBA3426A13MA3__013-0_2Gy3_slice_1.RAW
		High		HDcDLLR	Myh1;Myh3;Myh4;Myh6	9	4	CID	C3(Carbamidomethyl)	27.18	0.00947557	1	1	26					5.86089e+06		Indistinguishable Channels	Not Used				2	464.718	928.429	-1.15716	18.4212	980	980	MS2	6/52	ZBA3426A13MA3__013-0_2Gy3_slice_1.RAW
			Medium	FGkFIR	Myh7b;Myh10;Myh4;Myh6;Myh14;Myh11	19	6	CID	K3(ICPL:13C(6))	22.41	0.0367435		2	26		875			1.22877e+07	Heavy	Not Unique	Not Used	1.88253	8.16918e+06	1.22877e+07	2	439.752	878.497	-0.825675	46.5484	4936	4936	MS2	4/48	ZBA3426A10MA3__010-0_2Gy1_slice_2.RAW
			Medium	FGkFIR	Myh7b;Myh10;Myh4;Myh6;Myh14;Myh11	19	6	CID	K3(ICPL:13C(6))	25.04	0.020053		2	26		3586			6.07773e+07	Heavy	Not Unique	Not Used	2.12568	3.5603e+07	6.0469e+07	2	439.753	878.498	-0.130908	47.284	4448	4448	MS2	4/48	ZBA3426A9MA3__009-0_2Gy1_slice_1.RAW
			Medium	FGkFIR	Myh7b;Myh10;Myh4;Myh6;Myh14;Myh11	19	6	CID	K3(ICPL:13C(6))	24.54	0.0235545		2	26		3586			6.07773e+07	Heavy	Redundant	Not Used	2.12568	3.5603e+07	6.0469e+07	2	439.753	878.498	0.285953	46.7798	4382	4382	MS2	4/48	ZBA3426A9MA3__009-0_2Gy1_slice_1.RAW
			Medium	HDcDLLR	Myh7b;Myh4;Myh6	9	3	CID	C3(Carbamidomethyl)	20.27	0.0465163	1	1	25	16				1.51466e+06		Indistinguishable Channels	Not Used				2	464.718	928.43	-1.02568	17.8763	899	899	MS2	3/52	ZBA3426A9MA3__009-0_2Gy1_slice_1.RAW
			Low	kNLARmQDLVDkLQSkVKSYKR	Myh7b	1	1	CID	K1(ICPL:13C(6)), M6(Oxidation), K12(ICPL:13C(6)), K16(ICPL)	10.19	1.68466	1	1	31	16				2.41782e+08		Inconsistently Labeled	Not Used				3	997.868	2991.59	-4.0273	145.913	16667	16667	MS2	8/232	ZBA3426A9MA3__009-0_2Gy1_slice_1.RAW
Myh10	1976	228.855	5.5415	MGI (curated)|Myosin-10 (Myosin heavy chain 10)(Myosin heavy chain, non-muscle IIb)(Non-muscle myosin heavy chain IIb)(NMMHC II-b)(NMMHC-IIB)(Cellular myosin heavy chain, type B)(Non-muscle myosin heavy chain B)(NMMHC-B) [Source:UniProtKB/Swiss-Prot;Acc:Q61879]|11|ENSMUSG00000020900|ENSMUST00000102611	1.37	10	3	1.24189e+07	9.15643e+07	3.29817e+07	2.20877	1;-;-		22.87	0.3	1	1	26.7679	0.3	4	1	29.7132	1.37	5	3
	A2	B2	C2	Sequence	Protein Accessions	# Proteins	# Protein Groups	Activation Type	Modifications	IonScore	Exp Value	Δ Score	Rank	Identity High	Homology Threshold	QuanResultID	# Missing Channels	# Single-Peak Channels	Area	Quan Channel	Quan Info	Quan Usage	Heavy/Light	Light	Heavy	Charge	m/z [Da]	MH+ [Da]	ΔM [ppm]	RT [min]	First Scan	Last Scan	MS Order	Ions Matched	Spectrum File	Annotation
	Medium			FGkFIR	Myh7	19	1	CID	K3(ICPL:13C(6))	22.87	0.0330506	0.0434783	1	26		870			1.24189e+07	Heavy	Unique	Used	2.20877	7.0137e+06	1.24189e+07	2	439.752	878.498	-0.339338	52.6243	5394	5394	MS2	4/48	ZBA3426A12MA3__012-0_2Gy2_slice_2.RAW
		Low		FGkFIR	Myh1;Myh3;Myh4;Myh6;Myh9	19	5	CID	K3(ICPL)	14.63	0.34435	1	1	29	21	664			5.0281e+07	Light	Redundant	Not Used	2.26224	5.0281e+07	9.15643e+07	2	436.743	872.478	-0.00634203	49.9173	5054	5054	MS2	4/48	ZBA3426A13MA3__013-0_2Gy3_slice_1.RAW
		Medium		FGkFIR	Myh1;Myh3;Myh4;Myh6;Myh9	19	5	CID	K3(ICPL:13C(6))	26.11	0.015674		2	27		664			9.15643e+07	Heavy	Redundant	Not Used	2.26224	5.0281e+07	9.15643e+07	2	439.752	878.497	-0.686722	49.146	4946	4946	MS2	4/48	ZBA3426A13MA3__013-0_2Gy3_slice_1.RAW
		Medium		FGkFIR	Myh1;Myh3;Myh4;Myh6;Myh9	19	5	CID	K3(ICPL:13C(6))	19.52	0.0714792	0.2	1	27		664			9.15643e+07	Heavy	Not Unique	Not Used	2.26224	5.0281e+07	9.15643e+07	2	439.752	878.498	-0.339338	49.6544	5017	5017	MS2	8/48	ZBA3426A13MA3__013-0_2Gy3_slice_1.RAW
		Medium		FGkFIR	Myh1;Myh3;Myh4;Myh6;Myh9	19	5	CID	K3(ICPL:13C(6))	21.73	0.0429714	0	1	27		2921		1	7.18913e+06	Heavy	Excluded by Method	Not Used		5.26349e+06	7.18913e+06	2	439.753	878.498	-0.130908	48.7969	5278	5278	MS2	4/48	ZBA3426A14MA3__014-0_2Gy3_slice_2.RAW
			Medium	FGkFIR	Myh7b;Myh10;Myh4;Myh6;Myh14;Myh11	19	6	CID	K3(ICPL:13C(6))	22.41	0.0367435		2	26		875			1.22877e+07	Heavy	Not Unique	Not Used	1.88253	8.16918e+06	1.22877e+07	2	439.752	878.497	-0.825675	46.5484	4936	4936	MS2	4/48	ZBA3426A10MA3__010-0_2Gy1_slice_2.RAW
			Medium	FGkFIR	Myh7b;Myh10;Myh4;Myh6;Myh14;Myh11	19	6	CID	K3(ICPL:13C(6))	25.04	0.020053		2	26		3586			6.07773e+07	Heavy	Not Unique	Not Used	2.12568	3.5603e+07	6.0469e+07	2	439.753	878.498	-0.130908	47.284	4448	4448	MS2	4/48	ZBA3426A9MA3__009-0_2Gy1_slice_1.RAW
			Medium	FGkFIR	Myh7b;Myh10;Myh4;Myh6;Myh14;Myh11	19	6	CID	K3(ICPL:13C(6))	24.54	0.0235545		2	26		3586			6.07773e+07	Heavy	Redundant	Not Used	2.12568	3.5603e+07	6.0469e+07	2	439.753	878.498	0.285953	46.7798	4382	4382	MS2	4/48	ZBA3426A9MA3__009-0_2Gy1_slice_1.RAW
			Low	RGGPISFSSSR	Myh10	3	1	CID		10.47	1.09486	1	1	29	21						Indistinguishable Channels	Not Used				3	384.201	1150.59	-5.74918	50.3199	4862	4862	MS2	7/108	ZBA3426A9MA3__009-0_2Gy1_slice_1.RAW
			Low	SAAQkSDNAR	Myh10	3	1	CID	K5(ICPL:13C(6))	11.54	0.455946	1	1	26	15	1851	1		5.18601e+06	Heavy	Excluded by Method	Not Used			3734652	3	386.854	1158.55	-9.75787	83.4135	10337	10337	MS2	5/96	ZBA3426A10MA3__010-0_2Gy1_slice_2.RAW
Myh1	1942	223.203	5.75732	MGI (curated)|Myosin-1 (Myosin heavy chain 1)(Myosin heavy chain 2x)(MyHC-2x)(Myosin heavy chain, skeletal muscle, adult 1) [Source:UniProtKB/Swiss-Prot;Acc:Q5SX40]|11|ENSMUSG00000056328|ENSMUST00000018637	10.25	69	14	115664436	1.47828e+09	1.13077e+09	2.20877	1;-;-		22.87	0.88	2	2	630.282	9.68	38	13	618.941	8.96	29	12
	A2	B2	C2	Sequence	Protein Accessions	# Proteins	# Protein Groups	Activation Type	Modifications	IonScore	Exp Value	Δ Score	Rank	Identity High	Homology Threshold	QuanResultID	# Missing Channels	# Single-Peak Channels	Area	Quan Channel	Quan Info	Quan Usage	Heavy/Light	Light	Heavy	Charge	m/z [Da]	MH+ [Da]	ΔM [ppm]	RT [min]	First Scan	Last Scan	MS Order	Ions Matched	Spectrum File	Annotation
	Medium			FGkFIR	Myh7	19	1	CID	K3(ICPL:13C(6))	22.87	0.0330506	0.0434783	1	26		870			1.24189e+07	Heavy	Unique	Used	2.20877	7.0137e+06	1.24189e+07	2	439.752	878.498	-0.339338	52.6243	5394	5394	MS2	4/48	ZBA3426A12MA3__012-0_2Gy2_slice_2.RAW
	Low			ENLNKLmTNLR	Myh7	7	1	CID	M7(Oxidation)	10.93	1.1826		3	30					2.1891e+08		Inconsistently Labeled	Not Used				2	681.362	1361.72	-3.22547	36.6059	2964	2964	MS2	8/112	ZBA3426A12MA3__012-0_2Gy2_slice_2.RAW
		Low		FGkFIR	Myh1;Myh3;Myh4;Myh6;Myh9	19	5	CID	K3(ICPL)	14.63	0.34435	1	1	29	21	664			5.0281e+07	Light	Redundant	Not Used	2.26224	5.0281e+07	9.15643e+07	2	436.743	872.478	-0.00634203	49.9173	5054	5054	MS2	4/48	ZBA3426A13MA3__013-0_2Gy3_slice_1.RAW
		Medium		FGkFIR	Myh1;Myh3;Myh4;Myh6;Myh9	19	5	CID	K3(ICPL:13C(6))	26.11	0.015674		2	27		664			9.15643e+07	Heavy	Redundant	Not Used	2.26224	5.0281e+07	9.15643e+07	2	439.752	878.497	-0.686722	49.146	4946	4946	MS2	4/48	ZBA3426A13MA3__013-0_2Gy3_slice_1.RAW
		Medium		FGkFIR	Myh1;Myh3;Myh4;Myh6;Myh9	19	5	CID	K3(ICPL:13C(6))	19.52	0.0714792	0.2	1	27		664			9.15643e+07	Heavy	Not Unique	Not Used	2.26224	5.0281e+07	9.15643e+07	2	439.752	878.498	-0.339338	49.6544	5017	5017	MS2	8/48	ZBA3426A13MA3__013-0_2Gy3_slice_1.RAW
		Medium		FGkFIR	Myh1;Myh3;Myh4;Myh6;Myh9	19	5	CID	K3(ICPL:13C(6))	21.73	0.0429714	0	1	27		2921		1	7.18913e+06	Heavy	Excluded by Method	Not Used		5.26349e+06	7.18913e+06	2	439.753	878.498	-0.130908	48.7969	5278	5278	MS2	4/48	ZBA3426A14MA3__014-0_2Gy3_slice_2.RAW
		High		HDcDLLR	Myh1;Myh3;Myh4;Myh6	9	4	CID	C3(Carbamidomethyl)	27.79	0.00806755	1	1	26	16				5.86089e+06		Indistinguishable Channels	Not Used				2	464.718	928.429	-1.61734	18.9963	1035	1035	MS2	4/52	ZBA3426A13MA3__013-0_2Gy3_slice_1.RAW
		High		HDcDLLR	Myh1;Myh3;Myh4;Myh6	9	4	CID	C3(Carbamidomethyl)	27.18	0.00947557	1	1	26					5.86089e+06		Indistinguishable Channels	Not Used				2	464.718	928.429	-1.15716	18.4212	980	980	MS2	6/52	ZBA3426A13MA3__013-0_2Gy3_slice_1.RAW
		Medium		EAEFQkMR	Myh1;Myh4;Myh6	6	3	CID	K6(ICPL:13C(6))	23.52	0.0262332	1	1	26		281			6.91477e+07	Heavy	Not Unique	Not Used	2.09956	4.06837e+07	6.87595e+07	2	575.276	1149.54	-0.326065	31.5004	2500	2500	MS2	6/66	ZBA3426A13MA3__013-0_2Gy3_slice_1.RAW
		Low		LINELTAQRGR	Myh1	1	1	CID		13.78	0.353881		2	28					3868435166		Indistinguishable Channels	Not Used				2	635.871	1270.73	9.43977	63.5608	7477	7477	MS2	6/100	ZBA3426A14MA3__014-0_2Gy3_slice_2.RAW
		Low		LINELTAQRGR	Myh1	1	1	CID		10.92	0.732232		3	28					3868435166		Indistinguishable Channels	Not Used				2	635.871	1270.74	9.72795	63.008	7394	7394	MS2	5/100	ZBA3426A14MA3__014-0_2Gy3_slice_2.RAW
		Low		LINELTAQRGR	Myh1	1	1	CID		16.31	0.211665		2	28					3868435166		Indistinguishable Channels	Not Used				2	635.871	1270.74	9.72795	64.1303	7563	7563	MS2	7/100	ZBA3426A14MA3__014-0_2Gy3_slice_2.RAW
		Low		LINELTAQRGR	Myh1	1	1	CID		10.25	0.906298		3	29					1061165379		Indistinguishable Channels	Not Used				2	635.871	1270.74	9.82401	63.4527	6974	6974	MS2	5/100	ZBA3426A13MA3__013-0_2Gy3_slice_1.RAW
		High		TkYETDAIQR	Myh1;Myh3;Myh4;Myh6	9	4	CID	K2(ICPL)	61.09	9.95887e-06	0.803279	1	30		187			85567802	Light	Redundant	Not Used	1.83886	85567802	126660703	2	665.324	1329.64	-1.49685	27.9999	2069	2069	MS2	8/98	ZBA3426A13MA3__013-0_2Gy3_slice_1.RAW
		High		TkYETDAIQR	Myh1;Myh3;Myh4;Myh6	9	4	CID	K2(ICPL)	47.76	0.000214393	0.729167	1	30		187			85567802	Light	Redundant	Not Used	1.83886	85567802	126660703	2	665.325	1329.64	-1.12963	26.3406	1851	1851	MS2	7/98	ZBA3426A13MA3__013-0_2Gy3_slice_1.RAW
		High		TkYETDAIQR	Myh1;Myh3;Myh4;Myh6	9	4	CID	K2(ICPL)	65.76	3.26516e-06	1	1	30	19	187			85567802	Light	Redundant	Not Used	1.83886	85567802	126660703	2	665.325	1329.64	-0.854205	27.4195	1994	1994	MS2	8/98	ZBA3426A13MA3__013-0_2Gy3_slice_1.RAW
		High		TkYETDAIQR	Myh1;Myh3;Myh4;Myh6	9	4	CID	K2(ICPL)	66.15	2.96046e-06	1	1	30	18	187			85567802	Light	Not Unique	Not Used	1.83886	85567802	126660703	2	665.325	1329.64	-0.578784	26.893	1923	1923	MS2	8/98	ZBA3426A13MA3__013-0_2Gy3_slice_1.RAW
		High		TkYETDAIQR	Myh1;Myh3;Myh4;Myh6	9	4	CID	K2(ICPL:13C(6))	51.71	8.19552e-05	1	1	30	20	187			1.29951e+08	Heavy	Redundant	Not Used	1.83886	85567802	126660703	2	668.334	1335.66	-1.48067	27.8262	2045	2045	MS2	15/98	ZBA3426A13MA3__013-0_2Gy3_slice_1.RAW
		High		TkYETDAIQR	Myh1;Myh3;Myh4;Myh6	9	4	CID	K2(ICPL:13C(6))	60.64	1.04852e-05	1	1	30	22	187			1.29951e+08	Heavy	Redundant	Not Used	1.83886	85567802	126660703	2	668.335	1335.66	-1.20649	26.2203	1834	1834	MS2	8/98	ZBA3426A13MA3__013-0_2Gy3_slice_1.RAW
		High		TkYETDAIQR	Myh1;Myh3;Myh4;Myh6	9	4	CID	K2(ICPL:13C(6))	56.92	2.46931e-05	1	1	30	19	187			1.29951e+08	Heavy	Redundant	Not Used	1.83886	85567802	126660703	2	668.335	1335.66	-0.932313	26.7362	1900	1900	MS2	8/98	ZBA3426A13MA3__013-0_2Gy3_slice_1.RAW
		High		TkYETDAIQR	Myh1;Myh3;Myh4;Myh6	9	4	CID	K2(ICPL:13C(6))	49.55	0.000134765	1	1	30	20	187			1.29951e+08	Heavy	Redundant	Not Used	1.83886	85567802	126660703	2	668.335	1335.66	-0.658134	27.2709	1971	1971	MS2	8/98	ZBA3426A13MA3__013-0_2Gy3_slice_1.RAW
		High		ADIAESQVNkLR	Myh1;Myh3;Myh4;Myh6	8	4	CID	K10(ICPL)	46.56	0.000317953	1	1	30	23	540			6.83755e+07	Light	Redundant	Not Used	1.83109	6.79318e+07	100130370	2	724.878	1448.75	-1.07475	44.1328	4231	4231	MS2	13/106	ZBA3426A13MA3__013-0_2Gy3_slice_1.RAW
		High		ADIAESQVNkLR	Myh1;Myh3;Myh4;Myh6	8	4	CID	K10(ICPL)	64.22	5.44957e-06	0.84375	1	30		540			6.83755e+07	Light	Not Unique	Not Used	1.83109	6.79318e+07	100130370	2	724.878	1448.75	-1.07475	44.6294	4300	4300	MS2	7/106	ZBA3426A13MA3__013-0_2Gy3_slice_1.RAW
		High		ADIAESQVNkLR	Myh1;Myh3;Myh4;Myh6	8	4	CID	K10(ICPL:13C(6))	49.04	0.000177128	1	1	30	22	540			100130370	Heavy	Redundant	Not Used	1.83109	6.79318e+07	100130370	2	727.887	1454.77	-1.5651	44.0604	4221	4221	MS2	8/106	ZBA3426A13MA3__013-0_2Gy3_slice_1.RAW
		High		ADIAESQVNkLR	Myh1;Myh3;Myh4;Myh6	8	4	CID	K10(ICPL:13C(6))	58.98	1.79593e-05	0.762712	1	30		540			100130370	Heavy	Redundant	Not Used	1.83109	6.79318e+07	100130370	2	727.887	1454.77	-1.48119	44.5578	4289	4289	MS2	7/106	ZBA3426A13MA3__013-0_2Gy3_slice_1.RAW
		High		IEELEEEIEAER	Myh1;Myh3;Myh4	6	3	CID		59.65	9.48436e-06	0.816667	1	28					2.40162e+08		Indistinguishable Channels	Not Used				2	744.856	1488.7	-1.08129	57.4748	6117	6117	MS2	15/106	ZBA3426A13MA3__013-0_2Gy3_slice_1.RAW
		High		IEELEEEIEAER	Myh1;Myh3;Myh4	6	3	CID		28.72	0.0118835	1	1	28	19				2.40162e+08		Indistinguishable Channels	Not Used				2	744.856	1488.71	-0.753296	58.5308	6263	6263	MS2	7/106	ZBA3426A13MA3__013-0_2Gy3_slice_1.RAW
		High		IEELEEEIEAER	Myh1;Myh3;Myh4	6	3	CID		63.23	4.34932e-06	1	1	28					2.40162e+08		Indistinguishable Channels	Not Used				2	744.857	1488.71	-0.0973148	57.9889	6186	6186	MS2	16/106	ZBA3426A13MA3__013-0_2Gy3_slice_1.RAW
		Medium		LQNEVEDLMIDVER	Myh1;Myh4	3	2	CID		22.49	0.0701729		2	30					1.44673e+08		Indistinguishable Channels	Not Used				2	851.918	1702.83	-1.22376	95.2559	11306	11306	MS2	6/146	ZBA3426A13MA3__013-0_2Gy3_slice_1.RAW
		Medium		LQNEVEDLMIDVER	Myh1;Myh4	3	2	CID		24.28	0.0494556		2	30					1.44673e+08		Indistinguishable Channels	Not Used				2	851.919	1702.83	-0.506894	95.7667	11371	11371	MS2	6/146	ZBA3426A13MA3__013-0_2Gy3_slice_1.RAW
		Low		TEELEEAkkkLAQR	Myh1;Myh3;Myh4;Myh6	9	4	CID	K8(ICPL), K9(ICPL), K10(ICPL)	16.91	0.365649	1	1	31	21	1121			1.13326e+07	Light	Not Unique	Not Used	1.26583	1.13326e+07	1.15475e+07	2	994.494	1987.98	-3.04557	76.1801	8745	8745	MS2	12/126	ZBA3426A13MA3__013-0_2Gy3_slice_1.RAW
		Medium		TEELEEAkkkLAQR	Myh1;Myh3;Myh4;Myh6	9	4	CID	K8(ICPL), K9(ICPL), K10(ICPL)	28.9	0.0263447	1	1	32	22	1115			177470236	Light	Redundant	Not Used	1.21961	177470236	174232358	3	663.334	1987.99	-0.319845	76.5591	8791	8791	MS2	15/126	ZBA3426A13MA3__013-0_2Gy3_slice_1.RAW
		Low		TEELEEAkkkLAQR	Myh1;Myh3;Myh4;Myh6	9	4	CID	K8(ICPL), K9(ICPL), K10(ICPL)	19.74	0.217117	1	1	32	16	1115			177470236	Light	Redundant	Not Used	1.21961	177470236	174232358	3	663.334	1987.99	-0.319845	76.0219	8722	8722	MS2	15/126	ZBA3426A13MA3__013-0_2Gy3_slice_1.RAW
		Low		TEELEEAkkkLAQR	Myh1;Myh3;Myh4;Myh6	9	4	CID	K8(ICPL), K9(ICPL), K10(ICPL)	21.03	0.1629	1	1	32		1115			177470236	Light	Redundant	Not Used	1.21961	177470236	174232358	3	663.335	1987.99	2.16701	77.1136	8867	8867	MS2	14/126	ZBA3426A13MA3__013-0_2Gy3_slice_1.RAW
		Medium		TEELEEAkkkLAQR	Myh1;Myh3;Myh4;Myh6	9	4	CID	K8(ICPL:13C(6)), K9(ICPL:13C(6)), K10(ICPL:13C(6))	29.72	0.0180788	1	1	31	16	1115			174232358	Heavy	Not Unique	Not Used	1.21961	177470236	174232358	3	669.354	2006.05	-0.480673	76.5694	8793	8793	MS2	13/126	ZBA3426A13MA3__013-0_2Gy3_slice_1.RAW
		High		kkHADSVAELGEQIDNLQR	Myh1;Myh4;Myh6	7	3	CID	K1(ICPL), K2(ICPL)	57.69	3.13197e-05	1	1	31	22	1045			133268696	Light	Not Unique	Not Used	1.59115	133268696	170695574	3	787.724	2361.16	-0.827608	70.9636	8025	8025	MS2	11/200	ZBA3426A13MA3__013-0_2Gy3_slice_1.RAW
		Low		ENQSILITGESGAGkTVNTkR	Myh1;Myh3;Myh4;Myh6	9	4	CID	K15(ICPL), K20(ICPL)	19.91	0.247578	1	1	33	17	841			3.46076e+07	Light	Not Unique	Not Used	1.38535	3.46076e+07	3.85934e+07	3	805.075	2413.21	-0.329538	58.6504	6281	6281	MS2	11/234	ZBA3426A13MA3__013-0_2Gy3_slice_1.RAW
		Low		LDEAEQLALkGGkkQIQkLEAR	Myh1;Myh4	5	2	CID	K10(ICPL), K13(ICPL), K14(ICPL), K18(ICPL)	17.46	0.525857	1	2	33	16	1614			6.70269e+07	Light	Redundant	Not Used	1.24099	6.64963e+07	6.64279e+07	3	962.834	2886.49	-0.463813	107.611	12892	12892	MS2	10/236	ZBA3426A13MA3__013-0_2Gy3_slice_1.RAW
		High		LDEAEQLALkGGkkQIQkLEAR	Myh1;Myh4	5	2	CID	K10(ICPL), K13(ICPL), K14(ICPL), K18(ICPL)	33.75	0.0123557	1	2	33		1617			3.2625e+08	Light	Redundant	Not Used	1.18127	322441262	306608421	4	722.378	2886.49	0.356188	107.985	12940	12940	MS2	20/236	ZBA3426A13MA3__013-0_2Gy3_slice_1.RAW
		Medium		NAEEkAkkAITDAAMMAEELkkEQDTSAHLER	Myh1;Myh3;Myh4;Myh6	8	4	CID	K5(ICPL), K7(ICPL), K8(ICPL), K21(ICPL), K22(ICPL)	27.7	0.0283607	1	1	31	22	1960		1	134563622	Light	Excluded by Method	Not Used		17905860	11558716	5	823.186	4111.9	1.80981	141.443	16973	16973	MS2	13/366	ZBA3426A13MA3__013-0_2Gy3_slice_1.RAW
			Medium	FGkFIR	Myh7b;Myh10;Myh4;Myh6;Myh14;Myh11	19	6	CID	K3(ICPL:13C(6))	22.41	0.0367435		2	26		875			1.22877e+07	Heavy	Not Unique	Not Used	1.88253	8.16918e+06	1.22877e+07	2	439.752	878.497	-0.825675	46.5484	4936	4936	MS2	4/48	ZBA3426A10MA3__010-0_2Gy1_slice_2.RAW
			Medium	FGkFIR	Myh7b;Myh10;Myh4;Myh6;Myh14;Myh11	19	6	CID	K3(ICPL:13C(6))	25.04	0.020053		2	26		3586			6.07773e+07	Heavy	Not Unique	Not Used	2.12568	3.5603e+07	6.0469e+07	2	439.753	878.498	-0.130908	47.284	4448	4448	MS2	4/48	ZBA3426A9MA3__009-0_2Gy1_slice_1.RAW
			Medium	FGkFIR	Myh7b;Myh10;Myh4;Myh6;Myh14;Myh11	19	6	CID	K3(ICPL:13C(6))	24.54	0.0235545		2	26		3586			6.07773e+07	Heavy	Redundant	Not Used	2.12568	3.5603e+07	6.0469e+07	2	439.753	878.498	0.285953	46.7798	4382	4382	MS2	4/48	ZBA3426A9MA3__009-0_2Gy1_slice_1.RAW
			Medium	HDcDLLR	Myh7b;Myh4;Myh6	9	3	CID	C3(Carbamidomethyl)	20.27	0.0465163	1	1	25	16				1.51466e+06		Indistinguishable Channels	Not Used				2	464.718	928.43	-1.02568	17.8763	899	899	MS2	3/52	ZBA3426A9MA3__009-0_2Gy1_slice_1.RAW
			Medium	EAEFQkMR	Myh4;Myh6	6	2	CID	K6(ICPL:13C(6))	17.61	0.102294	1	1	26	19	3172			4.09026e+07	Heavy	Not Unique	Not Used	2.03571	2.49991e+07	4.0662e+07	2	575.276	1149.54	-0.963206	28.7564	2090	2090	MS2	5/66	ZBA3426A9MA3__009-0_2Gy1_slice_1.RAW
			Medium	LINELTAQRGR		1	0	CID		18.24	0.126723		2	27					6.59989e+08		Indistinguishable Channels	Not Used				2	635.871	1270.73	8.95946	61.0454	6288	6288	MS2	5/100	ZBA3426A9MA3__009-0_2Gy1_slice_1.RAW
			Low	LINELTAQRGR		1	0	CID		12.38	0.488491		2	27					2.98692e+09		Indistinguishable Channels	Not Used				2	635.871	1270.73	9.15158	61.3952	7142	7142	MS2	9/100	ZBA3426A10MA3__010-0_2Gy1_slice_2.RAW
			Low	LINELTAQRGR		1	0	CID		14.59	0.333635		2	28					2.98692e+09		Indistinguishable Channels	Not Used				2	635.871	1270.74	9.82401	62.487	7305	7305	MS2	4/100	ZBA3426A10MA3__010-0_2Gy1_slice_2.RAW
			High	TkYETDAIQR	Myh4;Myh6	9	2	CID	K2(ICPL)	60.31	1.14526e-05	1	1	29	17	3080			5.4633e+07	Light	Redundant	Not Used	1.76053	5.4633e+07	7.68506e+07	2	665.325	1329.64	-0.854205	24.6955	1621	1621	MS2	8/98	ZBA3426A9MA3__009-0_2Gy1_slice_1.RAW
			High	TkYETDAIQR	Myh4;Myh6	9	2	CID	K2(ICPL)	43.59	0.000516276	1	1	29	16	3080			5.4633e+07	Light	Redundant	Not Used	1.76053	5.4633e+07	7.68506e+07	2	665.325	1329.64	-0.486977	24.1199	1552	1552	MS2	8/98	ZBA3426A9MA3__009-0_2Gy1_slice_1.RAW
			High	TkYETDAIQR	Myh4;Myh6	9	2	CID	K2(ICPL:13C(6))	63.6	5.30367e-06	1	1	29	23	3080			7.70422e+07	Heavy	Not Unique	Not Used	1.76053	5.4633e+07	7.68506e+07	2	668.335	1335.66	-0.932313	24.5523	1604	1604	MS2	8/98	ZBA3426A9MA3__009-0_2Gy1_slice_1.RAW
			High	TkYETDAIQR	Myh4;Myh6	9	2	CID	K2(ICPL:13C(6))	46.23	0.000289452	1	1	29		3080			7.70422e+07	Heavy	Redundant	Not Used	1.76053	5.4633e+07	7.68506e+07	2	668.335	1335.66	-0.932313	25.1027	1671	1671	MS2	8/98	ZBA3426A9MA3__009-0_2Gy1_slice_1.RAW
			High	TkYETDAIQR	Myh4;Myh6	9	2	CID	K2(ICPL:13C(6))	41.71	0.000819552	1	1	29	17	3080			7.70422e+07	Heavy	Redundant	Not Used	1.76053	5.4633e+07	7.68506e+07	2	668.335	1335.66	-0.84092	24.0631	1544	1544	MS2	7/98	ZBA3426A9MA3__009-0_2Gy1_slice_1.RAW
			High	ADIAESQVNkLR	Myh4;Myh6	8	2	CID	K10(ICPL)	50.67	0.000123842	1	1	30	20	3466			2.92679e+07	Light	Redundant	Not Used	1.87496	2.92679e+07	4.38462e+07	2	724.877	1448.75	-1.24327	42.6306	3841	3841	MS2	13/106	ZBA3426A9MA3__009-0_2Gy1_slice_1.RAW
			High	ADIAESQVNkLR	Myh4;Myh6	8	2	CID	K10(ICPL)	53.77	6.02354e-05	1	1	30	24	3466			2.92679e+07	Light	Redundant	Not Used	1.87496	2.92679e+07	4.38462e+07	2	724.878	1448.75	-0.821969	42.1229	3775	3775	MS2	13/106	ZBA3426A9MA3__009-0_2Gy1_slice_1.RAW
			High	ADIAESQVNkLR	Myh4;Myh6	8	2	CID	K10(ICPL:13C(6))	53.95	5.71858e-05	0.796296	1	30		3466			4.38462e+07	Heavy	Not Unique	Not Used	1.87496	2.92679e+07	4.38462e+07	2	727.887	1454.77	-1.39728	42.2571	3792	3792	MS2	8/106	ZBA3426A9MA3__009-0_2Gy1_slice_1.RAW
			High	IEELEEEIEAER	Myh4	6	1	CID		77.94	1.45428e-07	0.833333	1	28					1.55779e+08		Indistinguishable Channels	Not Used				2	744.856	1488.7	-1.32728	56.0759	5617	5617	MS2	9/106	ZBA3426A9MA3__009-0_2Gy1_slice_1.RAW
			High	IEELEEEIEAER	Myh4	6	1	CID		62.77	4.88812e-06	0.809524	1	28					1.55779e+08		Indistinguishable Channels	Not Used				2	744.857	1488.71	-0.343308	55.5499	5548	5548	MS2	9/106	ZBA3426A9MA3__009-0_2Gy1_slice_1.RAW
			Medium	TEELEEAkkkLAQR	Myh4;Myh6	9	2	CID	K8(ICPL), K9(ICPL), K10(ICPL)	23.28	0.0953885	1	1	31		4102			1.2463e+08	Light	Redundant	Not Used	1.32154	121937251	128754806	3	663.334	1987.99	-0.411951	75.3571	8139	8139	MS2	13/126	ZBA3426A9MA3__009-0_2Gy1_slice_1.RAW
			Medium	TEELEEAkkkLAQR	Myh4;Myh6	9	2	CID	K8(ICPL), K9(ICPL), K10(ICPL)	27.6	0.0359725	1	1	31	14	4102			1.2463e+08	Light	Redundant	Not Used	1.32154	121937251	128754806	3	663.334	1987.99	0.140685	74.6876	8053	8053	MS2	13/126	ZBA3426A9MA3__009-0_2Gy1_slice_1.RAW
			Medium	TEELEEAkkkLAQR	Myh4;Myh6	9	2	CID	K8(ICPL), K9(ICPL), K10(ICPL)	28.22	0.0305841	1	1	31	15	4102			1.2463e+08	Light	Redundant	Not Used	1.32154	121937251	128754806	3	663.335	1987.99	1.06174	74.1888	7990	7990	MS2	14/126	ZBA3426A9MA3__009-0_2Gy1_slice_1.RAW
			High	TEELEEAkkkLAQR	Myh4;Myh6	9	2	CID	K8(ICPL:13C(6)), K9(ICPL:13C(6)), K10(ICPL:13C(6))	32.33	0.00982447	1	1	30	20	4102			128754806	Heavy	Not Unique	Not Used	1.32154	121937251	128754806	3	669.354	2006.05	0.432094	74.6925	8054	8054	MS2	19/126	ZBA3426A9MA3__009-0_2Gy1_slice_1.RAW
			High	kkHADSVAELGEQIDNLQR	Myh4;Myh6	7	2	CID	K1(ICPL), K2(ICPL)	73.55	8.3236e-07	1	1	31	23	4006			1.13672e+08	Light	Not Unique	Not Used	1.5469	1.13672e+08	140496773	3	787.724	2361.16	-0.905157	68.4064	7241	7241	MS2	11/200	ZBA3426A9MA3__009-0_2Gy1_slice_1.RAW
			High	kkHADSVAELGEQIDNLQR	Myh4;Myh6	7	2	CID	K1(ICPL:13C(6)), K2(ICPL:13C(6))	63.77	9.86434e-06	1	1	32	20	4006			1.40832e+08	Heavy	Redundant	Not Used	1.5469	1.13672e+08	140496773	3	791.737	2373.2	-1.19857	68.3591	7234	7234	MS2	11/200	ZBA3426A9MA3__009-0_2Gy1_slice_1.RAW
			Medium	ENQSILITGESGAGkTVNTkR	Myh4;Myh6	9	2	CID	K15(ICPL), K20(ICPL)	30.95	0.0198471	0.677419	1	32	25	3790			26456554	Light	Redundant	Not Used	1.55637	26456554	3.28998e+07	3	805.074	2413.21	-1.24006	56.6687	5697	5697	MS2	19/234	ZBA3426A9MA3__009-0_2Gy1_slice_1.RAW
			High	ENQSILITGESGAGkTVNTkR	Myh4;Myh6	9	2	CID	K15(ICPL:13C(6)), K20(ICPL:13C(6))	38.51	0.00349504	1	1	32	16	3790			3.28998e+07	Heavy	Not Unique	Not Used	1.55637	26456554	3.28998e+07	3	809.087	2425.25	-1.45001	56.6632	5696	5696	MS2	19/234	ZBA3426A9MA3__009-0_2Gy1_slice_1.RAW
			High	LDEAEQLALkGGkkQIQkLEAR	Myh4	5	1	CID	K10(ICPL), K13(ICPL), K14(ICPL), K18(ICPL)	47.35	0.000543028	1	2	33	22	4587			6.9088e+07	Light	Redundant	Not Used	1.24076	6.9088e+07	6.84918e+07	3	962.834	2886.49	-1.28847	105.628	12014	12014	MS2	17/236	ZBA3426A9MA3__009-0_2Gy1_slice_1.RAW
			High	LDEAEQLALkGGkkQIQkLEAR	Myh4	5	1	CID	K10(ICPL), K13(ICPL), K14(ICPL), K18(ICPL)	42.15	0.0017707	1	2	33	18	4589			2.4961e+08	Light	Redundant	Not Used	1.2461	242947718	241887453	4	722.378	2886.49	0.017866	105.699	12022	12022	MS2	21/236	ZBA3426A9MA3__009-0_2Gy1_slice_1.RAW
			High	NAEEkAkkAITDAAMMAEELkkEQDTSAHLER	Myh4;Myh6	8	2	CID	K5(ICPL), K7(ICPL), K8(ICPL), K21(ICPL), K22(ICPL)	48.72	0.0002088	1	1	30	18	4935			141077191	Light	Not Unique	Not Used	0.800083	141077191	9.01862e+07	5	823.185	4111.89	0.696541	138.331	15862	15862	MS2	16/366	ZBA3426A9MA3__009-0_2Gy1_slice_1.RAW
Myh3	1940	223.652	5.80811	MGI (curated)|Myosin-3 (Myosin heavy chain 3) [Source:UniProtKB/Swiss-Prot;Acc:P13541]|11|ENSMUSG00000020908|ENSMUST00000007301	6.29	52	9	1.24189e+07	1.84065e+08	1.4187e+08	2.20877	1;-;-		22.87	0.31	1	1	590.843	6.29	30	9	474.98	5.88	21	8
	A2	B2	C2	Sequence	Protein Accessions	# Proteins	# Protein Groups	Activation Type	Modifications	IonScore	Exp Value	Δ Score	Rank	Identity High	Homology Threshold	QuanResultID	# Missing Channels	# Single-Peak Channels	Area	Quan Channel	Quan Info	Quan Usage	Heavy/Light	Light	Heavy	Charge	m/z [Da]	MH+ [Da]	ΔM [ppm]	RT [min]	First Scan	Last Scan	MS Order	Ions Matched	Spectrum File	Annotation
	Medium			FGkFIR	Myh7	19	1	CID	K3(ICPL:13C(6))	22.87	0.0330506	0.0434783	1	26		870			1.24189e+07	Heavy	Unique	Used	2.20877	7.0137e+06	1.24189e+07	2	439.752	878.498	-0.339338	52.6243	5394	5394	MS2	4/48	ZBA3426A12MA3__012-0_2Gy2_slice_2.RAW
		Low		FGkFIR	Myh1;Myh3;Myh4;Myh6;Myh9	19	5	CID	K3(ICPL)	14.63	0.34435	1	1	29	21	664			5.0281e+07	Light	Redundant	Not Used	2.26224	5.0281e+07	9.15643e+07	2	436.743	872.478	-0.00634203	49.9173	5054	5054	MS2	4/48	ZBA3426A13MA3__013-0_2Gy3_slice_1.RAW
		Medium		FGkFIR	Myh1;Myh3;Myh4;Myh6;Myh9	19	5	CID	K3(ICPL:13C(6))	26.11	0.015674		2	27		664			9.15643e+07	Heavy	Redundant	Not Used	2.26224	5.0281e+07	9.15643e+07	2	439.752	878.497	-0.686722	49.146	4946	4946	MS2	4/48	ZBA3426A13MA3__013-0_2Gy3_slice_1.RAW
		Medium		FGkFIR	Myh1;Myh3;Myh4;Myh6;Myh9	19	5	CID	K3(ICPL:13C(6))	19.52	0.0714792	0.2	1	27		664			9.15643e+07	Heavy	Not Unique	Not Used	2.26224	5.0281e+07	9.15643e+07	2	439.752	878.498	-0.339338	49.6544	5017	5017	MS2	8/48	ZBA3426A13MA3__013-0_2Gy3_slice_1.RAW
		Medium		FGkFIR	Myh1;Myh3;Myh4;Myh6;Myh9	19	5	CID	K3(ICPL:13C(6))	21.73	0.0429714	0	1	27		2921		1	7.18913e+06	Heavy	Excluded by Method	Not Used		5.26349e+06	7.18913e+06	2	439.753	878.498	-0.130908	48.7969	5278	5278	MS2	4/48	ZBA3426A14MA3__014-0_2Gy3_slice_2.RAW
		High		HDcDLLR	Myh1;Myh3;Myh4;Myh6	9	4	CID	C3(Carbamidomethyl)	27.79	0.00806755	1	1	26	16				5.86089e+06		Indistinguishable Channels	Not Used				2	464.718	928.429	-1.61734	18.9963	1035	1035	MS2	4/52	ZBA3426A13MA3__013-0_2Gy3_slice_1.RAW
		High		HDcDLLR	Myh1;Myh3;Myh4;Myh6	9	4	CID	C3(Carbamidomethyl)	27.18	0.00947557	1	1	26					5.86089e+06		Indistinguishable Channels	Not Used				2	464.718	928.429	-1.15716	18.4212	980	980	MS2	6/52	ZBA3426A13MA3__013-0_2Gy3_slice_1.RAW
		Medium		TTHPHFVR	Myh3	1	1	CID		20.76	0.0646384	1	1	28	18				1.37617e+06		Indistinguishable Channels	Not Used				2	497.764	994.521	-0.588763	15.0886	677	677	MS2	6/58	ZBA3426A13MA3__013-0_2Gy3_slice_1.RAW
		Medium		TTHPHFVR	Myh3	1	1	CID		22.33	0.0611106	1	1	29	18				3.97249e+06		Indistinguishable Channels	Not Used				3	332.179	994.523	1.39228	15.1403	682	682	MS2	9/58	ZBA3426A13MA3__013-0_2Gy3_slice_1.RAW
		High		TkYETDAIQR	Myh1;Myh3;Myh4;Myh6	9	4	CID	K2(ICPL)	61.09	9.95887e-06	0.803279	1	30		187			85567802	Light	Redundant	Not Used	1.83886	85567802	126660703	2	665.324	1329.64	-1.49685	27.9999	2069	2069	MS2	8/98	ZBA3426A13MA3__013-0_2Gy3_slice_1.RAW
		High		TkYETDAIQR	Myh1;Myh3;Myh4;Myh6	9	4	CID	K2(ICPL)	47.76	0.000214393	0.729167	1	30		187			85567802	Light	Redundant	Not Used	1.83886	85567802	126660703	2	665.325	1329.64	-1.12963	26.3406	1851	1851	MS2	7/98	ZBA3426A13MA3__013-0_2Gy3_slice_1.RAW
		High		TkYETDAIQR	Myh1;Myh3;Myh4;Myh6	9	4	CID	K2(ICPL)	65.76	3.26516e-06	1	1	30	19	187			85567802	Light	Redundant	Not Used	1.83886	85567802	126660703	2	665.325	1329.64	-0.854205	27.4195	1994	1994	MS2	8/98	ZBA3426A13MA3__013-0_2Gy3_slice_1.RAW
		High		TkYETDAIQR	Myh1;Myh3;Myh4;Myh6	9	4	CID	K2(ICPL)	66.15	2.96046e-06	1	1	30	18	187			85567802	Light	Not Unique	Not Used	1.83886	85567802	126660703	2	665.325	1329.64	-0.578784	26.893	1923	1923	MS2	8/98	ZBA3426A13MA3__013-0_2Gy3_slice_1.RAW
		High		TkYETDAIQR	Myh1;Myh3;Myh4;Myh6	9	4	CID	K2(ICPL:13C(6))	51.71	8.19552e-05	1	1	30	20	187			1.29951e+08	Heavy	Redundant	Not Used	1.83886	85567802	126660703	2	668.334	1335.66	-1.48067	27.8262	2045	2045	MS2	15/98	ZBA3426A13MA3__013-0_2Gy3_slice_1.RAW
		High		TkYETDAIQR	Myh1;Myh3;Myh4;Myh6	9	4	CID	K2(ICPL:13C(6))	60.64	1.04852e-05	1	1	30	22	187			1.29951e+08	Heavy	Redundant	Not Used	1.83886	85567802	126660703	2	668.335	1335.66	-1.20649	26.2203	1834	1834	MS2	8/98	ZBA3426A13MA3__013-0_2Gy3_slice_1.RAW
		High		TkYETDAIQR	Myh1;Myh3;Myh4;Myh6	9	4	CID	K2(ICPL:13C(6))	56.92	2.46931e-05	1	1	30	19	187			1.29951e+08	Heavy	Redundant	Not Used	1.83886	85567802	126660703	2	668.335	1335.66	-0.932313	26.7362	1900	1900	MS2	8/98	ZBA3426A13MA3__013-0_2Gy3_slice_1.RAW
		High		TkYETDAIQR	Myh1;Myh3;Myh4;Myh6	9	4	CID	K2(ICPL:13C(6))	49.55	0.000134765	1	1	30	20	187			1.29951e+08	Heavy	Redundant	Not Used	1.83886	85567802	126660703	2	668.335	1335.66	-0.658134	27.2709	1971	1971	MS2	8/98	ZBA3426A13MA3__013-0_2Gy3_slice_1.RAW
		High		ADIAESQVNkLR	Myh1;Myh3;Myh4;Myh6	8	4	CID	K10(ICPL)	46.56	0.000317953	1	1	30	23	540			6.83755e+07	Light	Redundant	Not Used	1.83109	6.79318e+07	100130370	2	724.878	1448.75	-1.07475	44.1328	4231	4231	MS2	13/106	ZBA3426A13MA3__013-0_2Gy3_slice_1.RAW
		High		ADIAESQVNkLR	Myh1;Myh3;Myh4;Myh6	8	4	CID	K10(ICPL)	64.22	5.44957e-06	0.84375	1	30		540			6.83755e+07	Light	Not Unique	Not Used	1.83109	6.79318e+07	100130370	2	724.878	1448.75	-1.07475	44.6294	4300	4300	MS2	7/106	ZBA3426A13MA3__013-0_2Gy3_slice_1.RAW
		High		ADIAESQVNkLR	Myh1;Myh3;Myh4;Myh6	8	4	CID	K10(ICPL:13C(6))	49.04	0.000177128	1	1	30	22	540			100130370	Heavy	Redundant	Not Used	1.83109	6.79318e+07	100130370	2	727.887	1454.77	-1.5651	44.0604	4221	4221	MS2	8/106	ZBA3426A13MA3__013-0_2Gy3_slice_1.RAW
		High		ADIAESQVNkLR	Myh1;Myh3;Myh4;Myh6	8	4	CID	K10(ICPL:13C(6))	58.98	1.79593e-05	0.762712	1	30		540			100130370	Heavy	Redundant	Not Used	1.83109	6.79318e+07	100130370	2	727.887	1454.77	-1.48119	44.5578	4289	4289	MS2	7/106	ZBA3426A13MA3__013-0_2Gy3_slice_1.RAW
		High		IEELEEEIEAER	Myh1;Myh3;Myh4	6	3	CID		59.65	9.48436e-06	0.816667	1	28					2.40162e+08		Indistinguishable Channels	Not Used				2	744.856	1488.7	-1.08129	57.4748	6117	6117	MS2	15/106	ZBA3426A13MA3__013-0_2Gy3_slice_1.RAW
		High		IEELEEEIEAER	Myh1;Myh3;Myh4	6	3	CID		28.72	0.0118835	1	1	28	19				2.40162e+08		Indistinguishable Channels	Not Used				2	744.856	1488.71	-0.753296	58.5308	6263	6263	MS2	7/106	ZBA3426A13MA3__013-0_2Gy3_slice_1.RAW
		High		IEELEEEIEAER	Myh1;Myh3;Myh4	6	3	CID		63.23	4.34932e-06	1	1	28					2.40162e+08		Indistinguishable Channels	Not Used				2	744.857	1488.71	-0.0973148	57.9889	6186	6186	MS2	16/106	ZBA3426A13MA3__013-0_2Gy3_slice_1.RAW
		Low		TEELEEAkkkLAQR	Myh1;Myh3;Myh4;Myh6	9	4	CID	K8(ICPL), K9(ICPL), K10(ICPL)	16.91	0.365649	1	1	31	21	1121			1.13326e+07	Light	Not Unique	Not Used	1.26583	1.13326e+07	1.15475e+07	2	994.494	1987.98	-3.04557	76.1801	8745	8745	MS2	12/126	ZBA3426A13MA3__013-0_2Gy3_slice_1.RAW
		Medium		TEELEEAkkkLAQR	Myh1;Myh3;Myh4;Myh6	9	4	CID	K8(ICPL), K9(ICPL), K10(ICPL)	28.9	0.0263447	1	1	32	22	1115			177470236	Light	Redundant	Not Used	1.21961	177470236	174232358	3	663.334	1987.99	-0.319845	76.5591	8791	8791	MS2	15/126	ZBA3426A13MA3__013-0_2Gy3_slice_1.RAW
		Low		TEELEEAkkkLAQR	Myh1;Myh3;Myh4;Myh6	9	4	CID	K8(ICPL), K9(ICPL), K10(ICPL)	19.74	0.217117	1	1	32	16	1115			177470236	Light	Redundant	Not Used	1.21961	177470236	174232358	3	663.334	1987.99	-0.319845	76.0219	8722	8722	MS2	15/126	ZBA3426A13MA3__013-0_2Gy3_slice_1.RAW
		Low		TEELEEAkkkLAQR	Myh1;Myh3;Myh4;Myh6	9	4	CID	K8(ICPL), K9(ICPL), K10(ICPL)	21.03	0.1629	1	1	32		1115			177470236	Light	Redundant	Not Used	1.21961	177470236	174232358	3	663.335	1987.99	2.16701	77.1136	8867	8867	MS2	14/126	ZBA3426A13MA3__013-0_2Gy3_slice_1.RAW
		Medium		TEELEEAkkkLAQR	Myh1;Myh3;Myh4;Myh6	9	4	CID	K8(ICPL:13C(6)), K9(ICPL:13C(6)), K10(ICPL:13C(6))	29.72	0.0180788	1	1	31	16	1115			174232358	Heavy	Not Unique	Not Used	1.21961	177470236	174232358	3	669.354	2006.05	-0.480673	76.5694	8793	8793	MS2	13/126	ZBA3426A13MA3__013-0_2Gy3_slice_1.RAW
		Low		ENQSILITGESGAGkTVNTkR	Myh1;Myh3;Myh4;Myh6	9	4	CID	K15(ICPL), K20(ICPL)	19.91	0.247578	1	1	33	17	841			3.46076e+07	Light	Not Unique	Not Used	1.38535	3.46076e+07	3.85934e+07	3	805.075	2413.21	-0.329538	58.6504	6281	6281	MS2	11/234	ZBA3426A13MA3__013-0_2Gy3_slice_1.RAW
		Medium		NAEEkAkkAITDAAMMAEELkkEQDTSAHLER	Myh1;Myh3;Myh4;Myh6	8	4	CID	K5(ICPL), K7(ICPL), K8(ICPL), K21(ICPL), K22(ICPL)	27.7	0.0283607	1	1	31	22	1960		1	134563622	Light	Excluded by Method	Not Used		17905860	11558716	5	823.186	4111.9	1.80981	141.443	16973	16973	MS2	13/366	ZBA3426A13MA3__013-0_2Gy3_slice_1.RAW
			Medium	FGkFIR	Myh7b;Myh10;Myh4;Myh6;Myh14;Myh11	19	6	CID	K3(ICPL:13C(6))	22.41	0.0367435		2	26		875			1.22877e+07	Heavy	Not Unique	Not Used	1.88253	8.16918e+06	1.22877e+07	2	439.752	878.497	-0.825675	46.5484	4936	4936	MS2	4/48	ZBA3426A10MA3__010-0_2Gy1_slice_2.RAW
			Medium	FGkFIR	Myh7b;Myh10;Myh4;Myh6;Myh14;Myh11	19	6	CID	K3(ICPL:13C(6))	25.04	0.020053		2	26		3586			6.07773e+07	Heavy	Not Unique	Not Used	2.12568	3.5603e+07	6.0469e+07	2	439.753	878.498	-0.130908	47.284	4448	4448	MS2	4/48	ZBA3426A9MA3__009-0_2Gy1_slice_1.RAW
			Medium	FGkFIR	Myh7b;Myh10;Myh4;Myh6;Myh14;Myh11	19	6	CID	K3(ICPL:13C(6))	24.54	0.0235545		2	26		3586			6.07773e+07	Heavy	Redundant	Not Used	2.12568	3.5603e+07	6.0469e+07	2	439.753	878.498	0.285953	46.7798	4382	4382	MS2	4/48	ZBA3426A9MA3__009-0_2Gy1_slice_1.RAW
			Medium	HDcDLLR	Myh7b;Myh4;Myh6	9	3	CID	C3(Carbamidomethyl)	20.27	0.0465163	1	1	25	16				1.51466e+06		Indistinguishable Channels	Not Used				2	464.718	928.43	-1.02568	17.8763	899	899	MS2	3/52	ZBA3426A9MA3__009-0_2Gy1_slice_1.RAW
			High	TkYETDAIQR	Myh4;Myh6	9	2	CID	K2(ICPL)	60.31	1.14526e-05	1	1	29	17	3080			5.4633e+07	Light	Redundant	Not Used	1.76053	5.4633e+07	7.68506e+07	2	665.325	1329.64	-0.854205	24.6955	1621	1621	MS2	8/98	ZBA3426A9MA3__009-0_2Gy1_slice_1.RAW
			High	TkYETDAIQR	Myh4;Myh6	9	2	CID	K2(ICPL)	43.59	0.000516276	1	1	29	16	3080			5.4633e+07	Light	Redundant	Not Used	1.76053	5.4633e+07	7.68506e+07	2	665.325	1329.64	-0.486977	24.1199	1552	1552	MS2	8/98	ZBA3426A9MA3__009-0_2Gy1_slice_1.RAW
			High	TkYETDAIQR	Myh4;Myh6	9	2	CID	K2(ICPL:13C(6))	63.6	5.30367e-06	1	1	29	23	3080			7.70422e+07	Heavy	Not Unique	Not Used	1.76053	5.4633e+07	7.68506e+07	2	668.335	1335.66	-0.932313	24.5523	1604	1604	MS2	8/98	ZBA3426A9MA3__009-0_2Gy1_slice_1.RAW
			High	TkYETDAIQR	Myh4;Myh6	9	2	CID	K2(ICPL:13C(6))	46.23	0.000289452	1	1	29		3080			7.70422e+07	Heavy	Redundant	Not Used	1.76053	5.4633e+07	7.68506e+07	2	668.335	1335.66	-0.932313	25.1027	1671	1671	MS2	8/98	ZBA3426A9MA3__009-0_2Gy1_slice_1.RAW
			High	TkYETDAIQR	Myh4;Myh6	9	2	CID	K2(ICPL:13C(6))	41.71	0.000819552	1	1	29	17	3080			7.70422e+07	Heavy	Redundant	Not Used	1.76053	5.4633e+07	7.68506e+07	2	668.335	1335.66	-0.84092	24.0631	1544	1544	MS2	7/98	ZBA3426A9MA3__009-0_2Gy1_slice_1.RAW
			High	ADIAESQVNkLR	Myh4;Myh6	8	2	CID	K10(ICPL)	50.67	0.000123842	1	1	30	20	3466			2.92679e+07	Light	Redundant	Not Used	1.87496	2.92679e+07	4.38462e+07	2	724.877	1448.75	-1.24327	42.6306	3841	3841	MS2	13/106	ZBA3426A9MA3__009-0_2Gy1_slice_1.RAW
			High	ADIAESQVNkLR	Myh4;Myh6	8	2	CID	K10(ICPL)	53.77	6.02354e-05	1	1	30	24	3466			2.92679e+07	Light	Redundant	Not Used	1.87496	2.92679e+07	4.38462e+07	2	724.878	1448.75	-0.821969	42.1229	3775	3775	MS2	13/106	ZBA3426A9MA3__009-0_2Gy1_slice_1.RAW
			High	ADIAESQVNkLR	Myh4;Myh6	8	2	CID	K10(ICPL:13C(6))	53.95	5.71858e-05	0.796296	1	30		3466			4.38462e+07	Heavy	Not Unique	Not Used	1.87496	2.92679e+07	4.38462e+07	2	727.887	1454.77	-1.39728	42.2571	3792	3792	MS2	8/106	ZBA3426A9MA3__009-0_2Gy1_slice_1.RAW
			High	IEELEEEIEAER	Myh4	6	1	CID		77.94	1.45428e-07	0.833333	1	28					1.55779e+08		Indistinguishable Channels	Not Used				2	744.856	1488.7	-1.32728	56.0759	5617	5617	MS2	9/106	ZBA3426A9MA3__009-0_2Gy1_slice_1.RAW
			High	IEELEEEIEAER	Myh4	6	1	CID		62.77	4.88812e-06	0.809524	1	28					1.55779e+08		Indistinguishable Channels	Not Used				2	744.857	1488.71	-0.343308	55.5499	5548	5548	MS2	9/106	ZBA3426A9MA3__009-0_2Gy1_slice_1.RAW
			Medium	TEELEEAkkkLAQR	Myh4;Myh6	9	2	CID	K8(ICPL), K9(ICPL), K10(ICPL)	23.28	0.0953885	1	1	31		4102			1.2463e+08	Light	Redundant	Not Used	1.32154	121937251	128754806	3	663.334	1987.99	-0.411951	75.3571	8139	8139	MS2	13/126	ZBA3426A9MA3__009-0_2Gy1_slice_1.RAW
			Medium	TEELEEAkkkLAQR	Myh4;Myh6	9	2	CID	K8(ICPL), K9(ICPL), K10(ICPL)	27.6	0.0359725	1	1	31	14	4102			1.2463e+08	Light	Redundant	Not Used	1.32154	121937251	128754806	3	663.334	1987.99	0.140685	74.6876	8053	8053	MS2	13/126	ZBA3426A9MA3__009-0_2Gy1_slice_1.RAW
			Medium	TEELEEAkkkLAQR	Myh4;Myh6	9	2	CID	K8(ICPL), K9(ICPL), K10(ICPL)	28.22	0.0305841	1	1	31	15	4102			1.2463e+08	Light	Redundant	Not Used	1.32154	121937251	128754806	3	663.335	1987.99	1.06174	74.1888	7990	7990	MS2	14/126	ZBA3426A9MA3__009-0_2Gy1_slice_1.RAW
			High	TEELEEAkkkLAQR	Myh4;Myh6	9	2	CID	K8(ICPL:13C(6)), K9(ICPL:13C(6)), K10(ICPL:13C(6))	32.33	0.00982447	1	1	30	20	4102			128754806	Heavy	Not Unique	Not Used	1.32154	121937251	128754806	3	669.354	2006.05	0.432094	74.6925	8054	8054	MS2	19/126	ZBA3426A9MA3__009-0_2Gy1_slice_1.RAW
			Medium	ENQSILITGESGAGkTVNTkR	Myh4;Myh6	9	2	CID	K15(ICPL), K20(ICPL)	30.95	0.0198471	0.677419	1	32	25	3790			26456554	Light	Redundant	Not Used	1.55637	26456554	3.28998e+07	3	805.074	2413.21	-1.24006	56.6687	5697	5697	MS2	19/234	ZBA3426A9MA3__009-0_2Gy1_slice_1.RAW
			High	ENQSILITGESGAGkTVNTkR	Myh4;Myh6	9	2	CID	K15(ICPL:13C(6)), K20(ICPL:13C(6))	38.51	0.00349504	1	1	32	16	3790			3.28998e+07	Heavy	Not Unique	Not Used	1.55637	26456554	3.28998e+07	3	809.087	2425.25	-1.45001	56.6632	5696	5696	MS2	19/234	ZBA3426A9MA3__009-0_2Gy1_slice_1.RAW
			High	NAEEkAkkAITDAAMMAEELkkEQDTSAHLER	Myh4;Myh6	8	2	CID	K5(ICPL), K7(ICPL), K8(ICPL), K21(ICPL), K22(ICPL)	48.72	0.0002088	1	1	30	18	4935			141077191	Light	Not Unique	Not Used	0.800083	141077191	9.01862e+07	5	823.185	4111.89	0.696541	138.331	15862	15862	MS2	16/366	ZBA3426A9MA3__009-0_2Gy1_slice_1.RAW
Myh4	1939	222.72	5.74463	MGI (curated)|Myosin-4 (Myosin heavy chain 4)(Myosin heavy chain 2b)(MyHC-2b) [Source:UniProtKB/Swiss-Prot;Acc:Q5SX39]|11|ENSMUSG00000057003|ENSMUST00000018632	12.84	76	17	1.24189e+07	3.05034e+08	2.15669e+08	2.20877	1;-;-		22.87	0.31	1	1	848.49	11.66	42	16	821.284	11.4	33	15
	A2	B2	C2	Sequence	Protein Accessions	# Proteins	# Protein Groups	Activation Type	Modifications	IonScore	Exp Value	Δ Score	Rank	Identity High	Homology Threshold	QuanResultID	# Missing Channels	# Single-Peak Channels	Area	Quan Channel	Quan Info	Quan Usage	Heavy/Light	Light	Heavy	Charge	m/z [Da]	MH+ [Da]	ΔM [ppm]	RT [min]	First Scan	Last Scan	MS Order	Ions Matched	Spectrum File	Annotation
	Medium			FGkFIR	Myh7	19	1	CID	K3(ICPL:13C(6))	22.87	0.0330506	0.0434783	1	26		870			1.24189e+07	Heavy	Unique	Used	2.20877	7.0137e+06	1.24189e+07	2	439.752	878.498	-0.339338	52.6243	5394	5394	MS2	4/48	ZBA3426A12MA3__012-0_2Gy2_slice_2.RAW
		Low		FGkFIR	Myh1;Myh3;Myh4;Myh6;Myh9	19	5	CID	K3(ICPL)	14.63	0.34435	1	1	29	21	664			5.0281e+07	Light	Redundant	Not Used	2.26224	5.0281e+07	9.15643e+07	2	436.743	872.478	-0.00634203	49.9173	5054	5054	MS2	4/48	ZBA3426A13MA3__013-0_2Gy3_slice_1.RAW
		Medium		FGkFIR	Myh1;Myh3;Myh4;Myh6;Myh9	19	5	CID	K3(ICPL:13C(6))	26.11	0.015674		2	27		664			9.15643e+07	Heavy	Redundant	Not Used	2.26224	5.0281e+07	9.15643e+07	2	439.752	878.497	-0.686722	49.146	4946	4946	MS2	4/48	ZBA3426A13MA3__013-0_2Gy3_slice_1.RAW
		Medium		FGkFIR	Myh1;Myh3;Myh4;Myh6;Myh9	19	5	CID	K3(ICPL:13C(6))	19.52	0.0714792	0.2	1	27		664			9.15643e+07	Heavy	Not Unique	Not Used	2.26224	5.0281e+07	9.15643e+07	2	439.752	878.498	-0.339338	49.6544	5017	5017	MS2	8/48	ZBA3426A13MA3__013-0_2Gy3_slice_1.RAW
		Medium		FGkFIR	Myh1;Myh3;Myh4;Myh6;Myh9	19	5	CID	K3(ICPL:13C(6))	21.73	0.0429714	0	1	27		2921		1	7.18913e+06	Heavy	Excluded by Method	Not Used		5.26349e+06	7.18913e+06	2	439.753	878.498	-0.130908	48.7969	5278	5278	MS2	4/48	ZBA3426A14MA3__014-0_2Gy3_slice_2.RAW
		High		HDcDLLR	Myh1;Myh3;Myh4;Myh6	9	4	CID	C3(Carbamidomethyl)	27.79	0.00806755	1	1	26	16				5.86089e+06		Indistinguishable Channels	Not Used				2	464.718	928.429	-1.61734	18.9963	1035	1035	MS2	4/52	ZBA3426A13MA3__013-0_2Gy3_slice_1.RAW
		High		HDcDLLR	Myh1;Myh3;Myh4;Myh6	9	4	CID	C3(Carbamidomethyl)	27.18	0.00947557	1	1	26					5.86089e+06		Indistinguishable Channels	Not Used				2	464.718	928.429	-1.15716	18.4212	980	980	MS2	6/52	ZBA3426A13MA3__013-0_2Gy3_slice_1.RAW
		Medium		EAEFQkMR	Myh1;Myh4;Myh6	6	3	CID	K6(ICPL:13C(6))	23.52	0.0262332	1	1	26		281			6.91477e+07	Heavy	Not Unique	Not Used	2.09956	4.06837e+07	6.87595e+07	2	575.276	1149.54	-0.326065	31.5004	2500	2500	MS2	6/66	ZBA3426A13MA3__013-0_2Gy3_slice_1.RAW
		High		TkYETDAIQR	Myh1;Myh3;Myh4;Myh6	9	4	CID	K2(ICPL)	61.09	9.95887e-06	0.803279	1	30		187			85567802	Light	Redundant	Not Used	1.83886	85567802	126660703	2	665.324	1329.64	-1.49685	27.9999	2069	2069	MS2	8/98	ZBA3426A13MA3__013-0_2Gy3_slice_1.RAW
		High		TkYETDAIQR	Myh1;Myh3;Myh4;Myh6	9	4	CID	K2(ICPL)	47.76	0.000214393	0.729167	1	30		187			85567802	Light	Redundant	Not Used	1.83886	85567802	126660703	2	665.325	1329.64	-1.12963	26.3406	1851	1851	MS2	7/98	ZBA3426A13MA3__013-0_2Gy3_slice_1.RAW
		High		TkYETDAIQR	Myh1;Myh3;Myh4;Myh6	9	4	CID	K2(ICPL)	65.76	3.26516e-06	1	1	30	19	187			85567802	Light	Redundant	Not Used	1.83886	85567802	126660703	2	665.325	1329.64	-0.854205	27.4195	1994	1994	MS2	8/98	ZBA3426A13MA3__013-0_2Gy3_slice_1.RAW
		High		TkYETDAIQR	Myh1;Myh3;Myh4;Myh6	9	4	CID	K2(ICPL)	66.15	2.96046e-06	1	1	30	18	187			85567802	Light	Not Unique	Not Used	1.83886	85567802	126660703	2	665.325	1329.64	-0.578784	26.893	1923	1923	MS2	8/98	ZBA3426A13MA3__013-0_2Gy3_slice_1.RAW
		High		TkYETDAIQR	Myh1;Myh3;Myh4;Myh6	9	4	CID	K2(ICPL:13C(6))	51.71	8.19552e-05	1	1	30	20	187			1.29951e+08	Heavy	Redundant	Not Used	1.83886	85567802	126660703	2	668.334	1335.66	-1.48067	27.8262	2045	2045	MS2	15/98	ZBA3426A13MA3__013-0_2Gy3_slice_1.RAW
		High		TkYETDAIQR	Myh1;Myh3;Myh4;Myh6	9	4	CID	K2(ICPL:13C(6))	60.64	1.04852e-05	1	1	30	22	187			1.29951e+08	Heavy	Redundant	Not Used	1.83886	85567802	126660703	2	668.335	1335.66	-1.20649	26.2203	1834	1834	MS2	8/98	ZBA3426A13MA3__013-0_2Gy3_slice_1.RAW
		High		TkYETDAIQR	Myh1;Myh3;Myh4;Myh6	9	4	CID	K2(ICPL:13C(6))	56.92	2.46931e-05	1	1	30	19	187			1.29951e+08	Heavy	Redundant	Not Used	1.83886	85567802	126660703	2	668.335	1335.66	-0.932313	26.7362	1900	1900	MS2	8/98	ZBA3426A13MA3__013-0_2Gy3_slice_1.RAW
		High		TkYETDAIQR	Myh1;Myh3;Myh4;Myh6	9	4	CID	K2(ICPL:13C(6))	49.55	0.000134765	1	1	30	20	187			1.29951e+08	Heavy	Redundant	Not Used	1.83886	85567802	126660703	2	668.335	1335.66	-0.658134	27.2709	1971	1971	MS2	8/98	ZBA3426A13MA3__013-0_2Gy3_slice_1.RAW
		High		ADIAESQVNkLR	Myh1;Myh3;Myh4;Myh6	8	4	CID	K10(ICPL)	46.56	0.000317953	1	1	30	23	540			6.83755e+07	Light	Redundant	Not Used	1.83109	6.79318e+07	100130370	2	724.878	1448.75	-1.07475	44.1328	4231	4231	MS2	13/106	ZBA3426A13MA3__013-0_2Gy3_slice_1.RAW
		High		ADIAESQVNkLR	Myh1;Myh3;Myh4;Myh6	8	4	CID	K10(ICPL)	64.22	5.44957e-06	0.84375	1	30		540			6.83755e+07	Light	Not Unique	Not Used	1.83109	6.79318e+07	100130370	2	724.878	1448.75	-1.07475	44.6294	4300	4300	MS2	7/106	ZBA3426A13MA3__013-0_2Gy3_slice_1.RAW
		High		ADIAESQVNkLR	Myh1;Myh3;Myh4;Myh6	8	4	CID	K10(ICPL:13C(6))	49.04	0.000177128	1	1	30	22	540			100130370	Heavy	Redundant	Not Used	1.83109	6.79318e+07	100130370	2	727.887	1454.77	-1.5651	44.0604	4221	4221	MS2	8/106	ZBA3426A13MA3__013-0_2Gy3_slice_1.RAW
		High		ADIAESQVNkLR	Myh1;Myh3;Myh4;Myh6	8	4	CID	K10(ICPL:13C(6))	58.98	1.79593e-05	0.762712	1	30		540			100130370	Heavy	Redundant	Not Used	1.83109	6.79318e+07	100130370	2	727.887	1454.77	-1.48119	44.5578	4289	4289	MS2	7/106	ZBA3426A13MA3__013-0_2Gy3_slice_1.RAW
		High		IEELEEEIEAER	Myh1;Myh3;Myh4	6	3	CID		59.65	9.48436e-06	0.816667	1	28					2.40162e+08		Indistinguishable Channels	Not Used				2	744.856	1488.7	-1.08129	57.4748	6117	6117	MS2	15/106	ZBA3426A13MA3__013-0_2Gy3_slice_1.RAW
		High		IEELEEEIEAER	Myh1;Myh3;Myh4	6	3	CID		28.72	0.0118835	1	1	28	19				2.40162e+08		Indistinguishable Channels	Not Used				2	744.856	1488.71	-0.753296	58.5308	6263	6263	MS2	7/106	ZBA3426A13MA3__013-0_2Gy3_slice_1.RAW
		High		IEELEEEIEAER	Myh1;Myh3;Myh4	6	3	CID		63.23	4.34932e-06	1	1	28					2.40162e+08		Indistinguishable Channels	Not Used				2	744.857	1488.71	-0.0973148	57.9889	6186	6186	MS2	16/106	ZBA3426A13MA3__013-0_2Gy3_slice_1.RAW
		Medium		LQNEVEDLMIDVER	Myh1;Myh4	3	2	CID		22.49	0.0701729		2	30					1.44673e+08		Indistinguishable Channels	Not Used				2	851.918	1702.83	-1.22376	95.2559	11306	11306	MS2	6/146	ZBA3426A13MA3__013-0_2Gy3_slice_1.RAW
		Medium		LQNEVEDLMIDVER	Myh1;Myh4	3	2	CID		24.28	0.0494556		2	30					1.44673e+08		Indistinguishable Channels	Not Used				2	851.919	1702.83	-0.506894	95.7667	11371	11371	MS2	6/146	ZBA3426A13MA3__013-0_2Gy3_slice_1.RAW
		High		DLEEATLQHEATAAALR	Myh4;Myh6	4	2	CID		98.76	2.78065e-09	1	1	32	20				1.40815e+08		Indistinguishable Channels	Not Used				2	919.964	1838.92	-1.72989	60.6794	6577	6577	MS2	13/168	ZBA3426A13MA3__013-0_2Gy3_slice_1.RAW
		High		DLEEATLQHEATAAALR	Myh4;Myh6	4	2	CID		35.81	0.00536653	1	1	32	20				3.4869e+08		Indistinguishable Channels	Not Used				3	613.646	1838.92	-1.30572	61.3426	6673	6673	MS2	14/168	ZBA3426A13MA3__013-0_2Gy3_slice_1.RAW
		High		DLEEATLQHEATAAALR	Myh4;Myh6	4	2	CID		98.72	2.7661e-09	1	1	32	22				1.40815e+08		Indistinguishable Channels	Not Used				2	919.965	1838.92	-1.26521	61.1881	6652	6652	MS2	13/168	ZBA3426A13MA3__013-0_2Gy3_slice_1.RAW
		High		DLEEATLQHEATAAALR	Myh4;Myh6	4	2	CID		38.05	0.00322751	1	1	32	19				3.4869e+08		Indistinguishable Channels	Not Used				3	613.646	1838.92	-0.708284	60.8106	6595	6595	MS2	11/168	ZBA3426A13MA3__013-0_2Gy3_slice_1.RAW
		Low		GYLmRVEFKKMmER	Myh4	2	1	CID	M4(Oxidation), M12(Oxidation)	13.15	0.789201		2	31					23917122		Inconsistently Labeled	Not Used				3	617.311	1849.92	4.09891	110.399	13245	13245	MS2	4/134	ZBA3426A13MA3__013-0_2Gy3_slice_1.RAW
		Low		GYLmRVEFKKmMER	Myh4	2	1	CID	M4(Oxidation), M11(Oxidation)	13.15	0.789201		3	31					23917122		Inconsistently Labeled	Not Used				3	617.311	1849.92	4.09891	110.399	13245	13245	MS2	4/134	ZBA3426A13MA3__013-0_2Gy3_slice_1.RAW
		Low		TEELEEAkkkLAQR	Myh1;Myh3;Myh4;Myh6	9	4	CID	K8(ICPL), K9(ICPL), K10(ICPL)	16.91	0.365649	1	1	31	21	1121			1.13326e+07	Light	Not Unique	Not Used	1.26583	1.13326e+07	1.15475e+07	2	994.494	1987.98	-3.04557	76.1801	8745	8745	MS2	12/126	ZBA3426A13MA3__013-0_2Gy3_slice_1.RAW
		Medium		TEELEEAkkkLAQR	Myh1;Myh3;Myh4;Myh6	9	4	CID	K8(ICPL), K9(ICPL), K10(ICPL)	28.9	0.0263447	1	1	32	22	1115			177470236	Light	Redundant	Not Used	1.21961	177470236	174232358	3	663.334	1987.99	-0.319845	76.5591	8791	8791	MS2	15/126	ZBA3426A13MA3__013-0_2Gy3_slice_1.RAW
		Low		TEELEEAkkkLAQR	Myh1;Myh3;Myh4;Myh6	9	4	CID	K8(ICPL), K9(ICPL), K10(ICPL)	19.74	0.217117	1	1	32	16	1115			177470236	Light	Redundant	Not Used	1.21961	177470236	174232358	3	663.334	1987.99	-0.319845	76.0219	8722	8722	MS2	15/126	ZBA3426A13MA3__013-0_2Gy3_slice_1.RAW
		Low		TEELEEAkkkLAQR	Myh1;Myh3;Myh4;Myh6	9	4	CID	K8(ICPL), K9(ICPL), K10(ICPL)	21.03	0.1629	1	1	32		1115			177470236	Light	Redundant	Not Used	1.21961	177470236	174232358	3	663.335	1987.99	2.16701	77.1136	8867	8867	MS2	14/126	ZBA3426A13MA3__013-0_2Gy3_slice_1.RAW
		High		RDLEEATLQHEATAAALR	Myh4;Myh6	4	2	CID		54.1	8.32557e-05	1	1	32					67570958		Indistinguishable Channels	Not Used				3	665.68	1995.02	-0.675812	46.1506	4523	4523	MS2	17/192	ZBA3426A13MA3__013-0_2Gy3_slice_1.RAW
		Medium		TEELEEAkkkLAQR	Myh1;Myh3;Myh4;Myh6	9	4	CID	K8(ICPL:13C(6)), K9(ICPL:13C(6)), K10(ICPL:13C(6))	29.72	0.0180788	1	1	31	16	1115			174232358	Heavy	Not Unique	Not Used	1.21961	177470236	174232358	3	669.354	2006.05	-0.480673	76.5694	8793	8793	MS2	13/126	ZBA3426A13MA3__013-0_2Gy3_slice_1.RAW
		High		kkHADSVAELGEQIDNLQR	Myh1;Myh4;Myh6	7	3	CID	K1(ICPL), K2(ICPL)	57.69	3.13197e-05	1	1	31	22	1045			133268696	Light	Not Unique	Not Used	1.59115	133268696	170695574	3	787.724	2361.16	-0.827608	70.9636	8025	8025	MS2	11/200	ZBA3426A13MA3__013-0_2Gy3_slice_1.RAW
		Low		ENQSILITGESGAGkTVNTkR	Myh1;Myh3;Myh4;Myh6	9	4	CID	K15(ICPL), K20(ICPL)	19.91	0.247578	1	1	33	17	841			3.46076e+07	Light	Not Unique	Not Used	1.38535	3.46076e+07	3.85934e+07	3	805.075	2413.21	-0.329538	58.6504	6281	6281	MS2	11/234	ZBA3426A13MA3__013-0_2Gy3_slice_1.RAW
		Low		LQDLVDkLQTkVkAYkR	Myh4	1	1	CID	K7(ICPL), K11(ICPL:13C(6)), K13(ICPL:13C(6)), K16(ICPL)	16.27	0.387118		2	31					49686358		Inconsistently Labeled	Not Used				4	620.338	2478.33	-1.49166	129.305	15620	15620	MS2	11/172	ZBA3426A13MA3__013-0_2Gy3_slice_1.RAW
		Low		LDEAEQLALkGGkkQIQkLEAR	Myh1;Myh4	5	2	CID	K10(ICPL), K13(ICPL), K14(ICPL), K18(ICPL)	17.46	0.525857	1	2	33	16	1614			6.70269e+07	Light	Redundant	Not Used	1.24099	6.64963e+07	6.64279e+07	3	962.834	2886.49	-0.463813	107.611	12892	12892	MS2	10/236	ZBA3426A13MA3__013-0_2Gy3_slice_1.RAW
		High		LDEAEQLALkGGkkQIQkLEAR	Myh1;Myh4	5	2	CID	K10(ICPL), K13(ICPL), K14(ICPL), K18(ICPL)	33.75	0.0123557	1	2	33		1617			3.2625e+08	Light	Redundant	Not Used	1.18127	322441262	306608421	4	722.378	2886.49	0.356188	107.985	12940	12940	MS2	20/236	ZBA3426A13MA3__013-0_2Gy3_slice_1.RAW
		Medium		NAEEkAkkAITDAAMMAEELkkEQDTSAHLER	Myh1;Myh3;Myh4;Myh6	8	4	CID	K5(ICPL), K7(ICPL), K8(ICPL), K21(ICPL), K22(ICPL)	27.7	0.0283607	1	1	31	22	1960		1	134563622	Light	Excluded by Method	Not Used		17905860	11558716	5	823.186	4111.9	1.80981	141.443	16973	16973	MS2	13/366	ZBA3426A13MA3__013-0_2Gy3_slice_1.RAW
			Medium	FGkFIR	Myh7b;Myh10;Myh4;Myh6;Myh14;Myh11	19	6	CID	K3(ICPL:13C(6))	22.41	0.0367435		2	26		875			1.22877e+07	Heavy	Not Unique	Not Used	1.88253	8.16918e+06	1.22877e+07	2	439.752	878.497	-0.825675	46.5484	4936	4936	MS2	4/48	ZBA3426A10MA3__010-0_2Gy1_slice_2.RAW
			Medium	FGkFIR	Myh7b;Myh10;Myh4;Myh6;Myh14;Myh11	19	6	CID	K3(ICPL:13C(6))	25.04	0.020053		2	26		3586			6.07773e+07	Heavy	Not Unique	Not Used	2.12568	3.5603e+07	6.0469e+07	2	439.753	878.498	-0.130908	47.284	4448	4448	MS2	4/48	ZBA3426A9MA3__009-0_2Gy1_slice_1.RAW
			Medium	FGkFIR	Myh7b;Myh10;Myh4;Myh6;Myh14;Myh11	19	6	CID	K3(ICPL:13C(6))	24.54	0.0235545		2	26		3586			6.07773e+07	Heavy	Redundant	Not Used	2.12568	3.5603e+07	6.0469e+07	2	439.753	878.498	0.285953	46.7798	4382	4382	MS2	4/48	ZBA3426A9MA3__009-0_2Gy1_slice_1.RAW
			Medium	HDcDLLR	Myh7b;Myh4;Myh6	9	3	CID	C3(Carbamidomethyl)	20.27	0.0465163	1	1	25	16				1.51466e+06		Indistinguishable Channels	Not Used				2	464.718	928.43	-1.02568	17.8763	899	899	MS2	3/52	ZBA3426A9MA3__009-0_2Gy1_slice_1.RAW
			Medium	EAEFQkMR	Myh4;Myh6	6	2	CID	K6(ICPL:13C(6))	17.61	0.102294	1	1	26	19	3172			4.09026e+07	Heavy	Not Unique	Not Used	2.03571	2.49991e+07	4.0662e+07	2	575.276	1149.54	-0.963206	28.7564	2090	2090	MS2	5/66	ZBA3426A9MA3__009-0_2Gy1_slice_1.RAW
			High	TkYETDAIQR	Myh4;Myh6	9	2	CID	K2(ICPL)	60.31	1.14526e-05	1	1	29	17	3080			5.4633e+07	Light	Redundant	Not Used	1.76053	5.4633e+07	7.68506e+07	2	665.325	1329.64	-0.854205	24.6955	1621	1621	MS2	8/98	ZBA3426A9MA3__009-0_2Gy1_slice_1.RAW
			High	TkYETDAIQR	Myh4;Myh6	9	2	CID	K2(ICPL)	43.59	0.000516276	1	1	29	16	3080			5.4633e+07	Light	Redundant	Not Used	1.76053	5.4633e+07	7.68506e+07	2	665.325	1329.64	-0.486977	24.1199	1552	1552	MS2	8/98	ZBA3426A9MA3__009-0_2Gy1_slice_1.RAW
			High	TkYETDAIQR	Myh4;Myh6	9	2	CID	K2(ICPL:13C(6))	63.6	5.30367e-06	1	1	29	23	3080			7.70422e+07	Heavy	Not Unique	Not Used	1.76053	5.4633e+07	7.68506e+07	2	668.335	1335.66	-0.932313	24.5523	1604	1604	MS2	8/98	ZBA3426A9MA3__009-0_2Gy1_slice_1.RAW
			High	TkYETDAIQR	Myh4;Myh6	9	2	CID	K2(ICPL:13C(6))	46.23	0.000289452	1	1	29		3080			7.70422e+07	Heavy	Redundant	Not Used	1.76053	5.4633e+07	7.68506e+07	2	668.335	1335.66	-0.932313	25.1027	1671	1671	MS2	8/98	ZBA3426A9MA3__009-0_2Gy1_slice_1.RAW
			High	TkYETDAIQR	Myh4;Myh6	9	2	CID	K2(ICPL:13C(6))	41.71	0.000819552	1	1	29	17	3080			7.70422e+07	Heavy	Redundant	Not Used	1.76053	5.4633e+07	7.68506e+07	2	668.335	1335.66	-0.84092	24.0631	1544	1544	MS2	7/98	ZBA3426A9MA3__009-0_2Gy1_slice_1.RAW
			High	ADIAESQVNkLR	Myh4;Myh6	8	2	CID	K10(ICPL)	50.67	0.000123842	1	1	30	20	3466			2.92679e+07	Light	Redundant	Not Used	1.87496	2.92679e+07	4.38462e+07	2	724.877	1448.75	-1.24327	42.6306	3841	3841	MS2	13/106	ZBA3426A9MA3__009-0_2Gy1_slice_1.RAW
			High	ADIAESQVNkLR	Myh4;Myh6	8	2	CID	K10(ICPL)	53.77	6.02354e-05	1	1	30	24	3466			2.92679e+07	Light	Redundant	Not Used	1.87496	2.92679e+07	4.38462e+07	2	724.878	1448.75	-0.821969	42.1229	3775	3775	MS2	13/106	ZBA3426A9MA3__009-0_2Gy1_slice_1.RAW
			High	ADIAESQVNkLR	Myh4;Myh6	8	2	CID	K10(ICPL:13C(6))	53.95	5.71858e-05	0.796296	1	30		3466			4.38462e+07	Heavy	Not Unique	Not Used	1.87496	2.92679e+07	4.38462e+07	2	727.887	1454.77	-1.39728	42.2571	3792	3792	MS2	8/106	ZBA3426A9MA3__009-0_2Gy1_slice_1.RAW
			High	IEELEEEIEAER	Myh4	6	1	CID		77.94	1.45428e-07	0.833333	1	28					1.55779e+08		Indistinguishable Channels	Not Used				2	744.856	1488.7	-1.32728	56.0759	5617	5617	MS2	9/106	ZBA3426A9MA3__009-0_2Gy1_slice_1.RAW
			High	IEELEEEIEAER	Myh4	6	1	CID		62.77	4.88812e-06	0.809524	1	28					1.55779e+08		Indistinguishable Channels	Not Used				2	744.857	1488.71	-0.343308	55.5499	5548	5548	MS2	9/106	ZBA3426A9MA3__009-0_2Gy1_slice_1.RAW
			High	DLEEATLQHEATAAALR	Myh4;Myh6	4	2	CID		90.19	2.00054e-08	1	1	31	19				6.54934e+07		Indistinguishable Channels	Not Used				2	919.964	1838.92	-1.72989	59.2157	6045	6045	MS2	11/168	ZBA3426A9MA3__009-0_2Gy1_slice_1.RAW
			Low	DLEEATLQHEATAAALR	Myh4;Myh6	4	2	CID		15.98	0.516052	1	1	31	14				2.41618e+08		Indistinguishable Channels	Not Used				3	613.645	1838.92	-1.50486	58.4711	5943	5943	MS2	8/168	ZBA3426A9MA3__009-0_2Gy1_slice_1.RAW
			High	DLEEATLQHEATAAALR	Myh4;Myh6	4	2	CID		82.39	1.17949e-07	1	1	31	20				6.54934e+07		Indistinguishable Channels	Not Used				2	919.964	1838.92	-1.46436	58.5717	5957	5957	MS2	12/168	ZBA3426A9MA3__009-0_2Gy1_slice_1.RAW
			High	DLEEATLQHEATAAALR	Myh4;Myh6	4	2	CID		37.14	0.00395088	1	1	31	23				2.41618e+08		Indistinguishable Channels	Not Used				3	613.646	1838.92	-1.30572	59.0137	6019	6019	MS2	21/168	ZBA3426A9MA3__009-0_2Gy1_slice_1.RAW
			Medium	TEELEEAkkkLAQR	Myh4;Myh6	9	2	CID	K8(ICPL), K9(ICPL), K10(ICPL)	23.28	0.0953885	1	1	31		4102			1.2463e+08	Light	Redundant	Not Used	1.32154	121937251	128754806	3	663.334	1987.99	-0.411951	75.3571	8139	8139	MS2	13/126	ZBA3426A9MA3__009-0_2Gy1_slice_1.RAW
			Medium	TEELEEAkkkLAQR	Myh4;Myh6	9	2	CID	K8(ICPL), K9(ICPL), K10(ICPL)	27.6	0.0359725	1	1	31	14	4102			1.2463e+08	Light	Redundant	Not Used	1.32154	121937251	128754806	3	663.334	1987.99	0.140685	74.6876	8053	8053	MS2	13/126	ZBA3426A9MA3__009-0_2Gy1_slice_1.RAW
			Medium	TEELEEAkkkLAQR	Myh4;Myh6	9	2	CID	K8(ICPL), K9(ICPL), K10(ICPL)	28.22	0.0305841	1	1	31	15	4102			1.2463e+08	Light	Redundant	Not Used	1.32154	121937251	128754806	3	663.335	1987.99	1.06174	74.1888	7990	7990	MS2	14/126	ZBA3426A9MA3__009-0_2Gy1_slice_1.RAW
			High	RDLEEATLQHEATAAALR	Myh4;Myh6	4	2	CID		51.97	0.000131831	1	1	31					5.23141e+07		Indistinguishable Channels	Not Used				3	665.679	1995.02	-1.50184	43.9202	4011	4011	MS2	17/192	ZBA3426A9MA3__009-0_2Gy1_slice_1.RAW
			High	TEELEEAkkkLAQR	Myh4;Myh6	9	2	CID	K8(ICPL:13C(6)), K9(ICPL:13C(6)), K10(ICPL:13C(6))	32.33	0.00982447	1	1	30	20	4102			128754806	Heavy	Not Unique	Not Used	1.32154	121937251	128754806	3	669.354	2006.05	0.432094	74.6925	8054	8054	MS2	19/126	ZBA3426A9MA3__009-0_2Gy1_slice_1.RAW
			High	kkHADSVAELGEQIDNLQR	Myh4;Myh6	7	2	CID	K1(ICPL), K2(ICPL)	73.55	8.3236e-07	1	1	31	23	4006			1.13672e+08	Light	Not Unique	Not Used	1.5469	1.13672e+08	140496773	3	787.724	2361.16	-0.905157	68.4064	7241	7241	MS2	11/200	ZBA3426A9MA3__009-0_2Gy1_slice_1.RAW
			High	kkHADSVAELGEQIDNLQR	Myh4;Myh6	7	2	CID	K1(ICPL:13C(6)), K2(ICPL:13C(6))	63.77	9.86434e-06	1	1	32	20	4006			1.40832e+08	Heavy	Redundant	Not Used	1.5469	1.13672e+08	140496773	3	791.737	2373.2	-1.19857	68.3591	7234	7234	MS2	11/200	ZBA3426A9MA3__009-0_2Gy1_slice_1.RAW
			Medium	ENQSILITGESGAGkTVNTkR	Myh4;Myh6	9	2	CID	K15(ICPL), K20(ICPL)	30.95	0.0198471	0.677419	1	32	25	3790			26456554	Light	Redundant	Not Used	1.55637	26456554	3.28998e+07	3	805.074	2413.21	-1.24006	56.6687	5697	5697	MS2	19/234	ZBA3426A9MA3__009-0_2Gy1_slice_1.RAW
			High	ENQSILITGESGAGkTVNTkR	Myh4;Myh6	9	2	CID	K15(ICPL:13C(6)), K20(ICPL:13C(6))	38.51	0.00349504	1	1	32	16	3790			3.28998e+07	Heavy	Not Unique	Not Used	1.55637	26456554	3.28998e+07	3	809.087	2425.25	-1.45001	56.6632	5696	5696	MS2	19/234	ZBA3426A9MA3__009-0_2Gy1_slice_1.RAW
			Low	LQDLVDkLQTkVkAYkR	Myh4	1	1	CID	K7(ICPL), K11(ICPL:13C(6)), K13(ICPL:13C(6)), K16(ICPL)	13.94	0.65996		2	30					9.6287e+07		Inconsistently Labeled	Not Used				4	620.337	2478.33	-2.08272	127.176	14639	14639	MS2	9/172	ZBA3426A9MA3__009-0_2Gy1_slice_1.RAW
			High	IHFGATGkLASADIETYLLEkSR	Myh4;Myh6	4	2	CID	K8(ICPL:13C(6)), K21(ICPL:13C(6))	43.89	0.000994258	1	1	32	17	4593			3.08889e+07	Heavy	Not Unique	Not Used	1.6739	2.27927e+07	3.0484e+07	3	914.813	2742.42	-1.65755	106.019	12060	12060	MS2	20/238	ZBA3426A9MA3__009-0_2Gy1_slice_1.RAW
			High	LDEAEQLALkGGkkQIQkLEAR	Myh4	5	1	CID	K10(ICPL), K13(ICPL), K14(ICPL), K18(ICPL)	47.35	0.000543028	1	2	33	22	4587			6.9088e+07	Light	Redundant	Not Used	1.24076	6.9088e+07	6.84918e+07	3	962.834	2886.49	-1.28847	105.628	12014	12014	MS2	17/236	ZBA3426A9MA3__009-0_2Gy1_slice_1.RAW
			High	LDEAEQLALkGGkkQIQkLEAR	Myh4	5	1	CID	K10(ICPL), K13(ICPL), K14(ICPL), K18(ICPL)	42.15	0.0017707	1	2	33	18	4589			2.4961e+08	Light	Redundant	Not Used	1.2461	242947718	241887453	4	722.378	2886.49	0.017866	105.699	12022	12022	MS2	21/236	ZBA3426A9MA3__009-0_2Gy1_slice_1.RAW
			High	NAEEkAkkAITDAAMMAEELkkEQDTSAHLER	Myh4;Myh6	8	2	CID	K5(ICPL), K7(ICPL), K8(ICPL), K21(ICPL), K22(ICPL)	48.72	0.0002088	1	1	30	18	4935			141077191	Light	Not Unique	Not Used	0.800083	141077191	9.01862e+07	5	823.185	4111.89	0.696541	138.331	15862	15862	MS2	16/366	ZBA3426A9MA3__009-0_2Gy1_slice_1.RAW
Myh8	1937	222.569	5.8335	MGI (curated)|Myosin-8 (Myosin heavy chain 8)(Myosin heavy chain, skeletal muscle, perinatal)(MyHC-perinatal) [Source:UniProtKB/Swiss-Prot;Acc:P13542]|11|ENSMUSG00000055775|ENSMUST00000019625	10.22	70	14	115664436	3.05034e+08	2.15669e+08	2.20877	1;-;-		22.87	0.88	2	2	845.697	9.65	38	13	794.498	8.93	30	12
	A2	B2	C2	Sequence	Protein Accessions	# Proteins	# Protein Groups	Activation Type	Modifications	IonScore	Exp Value	Δ Score	Rank	Identity High	Homology Threshold	QuanResultID	# Missing Channels	# Single-Peak Channels	Area	Quan Channel	Quan Info	Quan Usage	Heavy/Light	Light	Heavy	Charge	m/z [Da]	MH+ [Da]	ΔM [ppm]	RT [min]	First Scan	Last Scan	MS Order	Ions Matched	Spectrum File	Annotation
	Medium			FGkFIR	Myh7	19	1	CID	K3(ICPL:13C(6))	22.87	0.0330506	0.0434783	1	26		870			1.24189e+07	Heavy	Unique	Used	2.20877	7.0137e+06	1.24189e+07	2	439.752	878.498	-0.339338	52.6243	5394	5394	MS2	4/48	ZBA3426A12MA3__012-0_2Gy2_slice_2.RAW
	Low			ENLNKLmTNLR	Myh7	7	1	CID	M7(Oxidation)	10.93	1.1826		3	30					2.1891e+08		Inconsistently Labeled	Not Used				2	681.362	1361.72	-3.22547	36.6059	2964	2964	MS2	8/112	ZBA3426A12MA3__012-0_2Gy2_slice_2.RAW
		Low		FGkFIR	Myh1;Myh3;Myh4;Myh6;Myh9	19	5	CID	K3(ICPL)	14.63	0.34435	1	1	29	21	664			5.0281e+07	Light	Redundant	Not Used	2.26224	5.0281e+07	9.15643e+07	2	436.743	872.478	-0.00634203	49.9173	5054	5054	MS2	4/48	ZBA3426A13MA3__013-0_2Gy3_slice_1.RAW
		Medium		FGkFIR	Myh1;Myh3;Myh4;Myh6;Myh9	19	5	CID	K3(ICPL:13C(6))	26.11	0.015674		2	27		664			9.15643e+07	Heavy	Redundant	Not Used	2.26224	5.0281e+07	9.15643e+07	2	439.752	878.497	-0.686722	49.146	4946	4946	MS2	4/48	ZBA3426A13MA3__013-0_2Gy3_slice_1.RAW
		Medium		FGkFIR	Myh1;Myh3;Myh4;Myh6;Myh9	19	5	CID	K3(ICPL:13C(6))	19.52	0.0714792	0.2	1	27		664			9.15643e+07	Heavy	Not Unique	Not Used	2.26224	5.0281e+07	9.15643e+07	2	439.752	878.498	-0.339338	49.6544	5017	5017	MS2	8/48	ZBA3426A13MA3__013-0_2Gy3_slice_1.RAW
		Medium		FGkFIR	Myh1;Myh3;Myh4;Myh6;Myh9	19	5	CID	K3(ICPL:13C(6))	21.73	0.0429714	0	1	27		2921		1	7.18913e+06	Heavy	Excluded by Method	Not Used		5.26349e+06	7.18913e+06	2	439.753	878.498	-0.130908	48.7969	5278	5278	MS2	4/48	ZBA3426A14MA3__014-0_2Gy3_slice_2.RAW
		High		HDcDLLR	Myh1;Myh3;Myh4;Myh6	9	4	CID	C3(Carbamidomethyl)	27.79	0.00806755	1	1	26	16				5.86089e+06		Indistinguishable Channels	Not Used				2	464.718	928.429	-1.61734	18.9963	1035	1035	MS2	4/52	ZBA3426A13MA3__013-0_2Gy3_slice_1.RAW
		High		HDcDLLR	Myh1;Myh3;Myh4;Myh6	9	4	CID	C3(Carbamidomethyl)	27.18	0.00947557	1	1	26					5.86089e+06		Indistinguishable Channels	Not Used				2	464.718	928.429	-1.15716	18.4212	980	980	MS2	6/52	ZBA3426A13MA3__013-0_2Gy3_slice_1.RAW
		High		TkYETDAIQR	Myh1;Myh3;Myh4;Myh6	9	4	CID	K2(ICPL)	61.09	9.95887e-06	0.803279	1	30		187			85567802	Light	Redundant	Not Used	1.83886	85567802	126660703	2	665.324	1329.64	-1.49685	27.9999	2069	2069	MS2	8/98	ZBA3426A13MA3__013-0_2Gy3_slice_1.RAW
		High		TkYETDAIQR	Myh1;Myh3;Myh4;Myh6	9	4	CID	K2(ICPL)	47.76	0.000214393	0.729167	1	30		187			85567802	Light	Redundant	Not Used	1.83886	85567802	126660703	2	665.325	1329.64	-1.12963	26.3406	1851	1851	MS2	7/98	ZBA3426A13MA3__013-0_2Gy3_slice_1.RAW
		High		TkYETDAIQR	Myh1;Myh3;Myh4;Myh6	9	4	CID	K2(ICPL)	65.76	3.26516e-06	1	1	30	19	187			85567802	Light	Redundant	Not Used	1.83886	85567802	126660703	2	665.325	1329.64	-0.854205	27.4195	1994	1994	MS2	8/98	ZBA3426A13MA3__013-0_2Gy3_slice_1.RAW
		High		TkYETDAIQR	Myh1;Myh3;Myh4;Myh6	9	4	CID	K2(ICPL)	66.15	2.96046e-06	1	1	30	18	187			85567802	Light	Not Unique	Not Used	1.83886	85567802	126660703	2	665.325	1329.64	-0.578784	26.893	1923	1923	MS2	8/98	ZBA3426A13MA3__013-0_2Gy3_slice_1.RAW
		High		TkYETDAIQR	Myh1;Myh3;Myh4;Myh6	9	4	CID	K2(ICPL:13C(6))	51.71	8.19552e-05	1	1	30	20	187			1.29951e+08	Heavy	Redundant	Not Used	1.83886	85567802	126660703	2	668.334	1335.66	-1.48067	27.8262	2045	2045	MS2	15/98	ZBA3426A13MA3__013-0_2Gy3_slice_1.RAW
		High		TkYETDAIQR	Myh1;Myh3;Myh4;Myh6	9	4	CID	K2(ICPL:13C(6))	60.64	1.04852e-05	1	1	30	22	187			1.29951e+08	Heavy	Redundant	Not Used	1.83886	85567802	126660703	2	668.335	1335.66	-1.20649	26.2203	1834	1834	MS2	8/98	ZBA3426A13MA3__013-0_2Gy3_slice_1.RAW
		High		TkYETDAIQR	Myh1;Myh3;Myh4;Myh6	9	4	CID	K2(ICPL:13C(6))	56.92	2.46931e-05	1	1	30	19	187			1.29951e+08	Heavy	Redundant	Not Used	1.83886	85567802	126660703	2	668.335	1335.66	-0.932313	26.7362	1900	1900	MS2	8/98	ZBA3426A13MA3__013-0_2Gy3_slice_1.RAW
		High		TkYETDAIQR	Myh1;Myh3;Myh4;Myh6	9	4	CID	K2(ICPL:13C(6))	49.55	0.000134765	1	1	30	20	187			1.29951e+08	Heavy	Redundant	Not Used	1.83886	85567802	126660703	2	668.335	1335.66	-0.658134	27.2709	1971	1971	MS2	8/98	ZBA3426A13MA3__013-0_2Gy3_slice_1.RAW
		High		ADIAESQVNkLR	Myh1;Myh3;Myh4;Myh6	8	4	CID	K10(ICPL)	46.56	0.000317953	1	1	30	23	540			6.83755e+07	Light	Redundant	Not Used	1.83109	6.79318e+07	100130370	2	724.878	1448.75	-1.07475	44.1328	4231	4231	MS2	13/106	ZBA3426A13MA3__013-0_2Gy3_slice_1.RAW
		High		ADIAESQVNkLR	Myh1;Myh3;Myh4;Myh6	8	4	CID	K10(ICPL)	64.22	5.44957e-06	0.84375	1	30		540			6.83755e+07	Light	Not Unique	Not Used	1.83109	6.79318e+07	100130370	2	724.878	1448.75	-1.07475	44.6294	4300	4300	MS2	7/106	ZBA3426A13MA3__013-0_2Gy3_slice_1.RAW
		High		ADIAESQVNkLR	Myh1;Myh3;Myh4;Myh6	8	4	CID	K10(ICPL:13C(6))	49.04	0.000177128	1	1	30	22	540			100130370	Heavy	Redundant	Not Used	1.83109	6.79318e+07	100130370	2	727.887	1454.77	-1.5651	44.0604	4221	4221	MS2	8/106	ZBA3426A13MA3__013-0_2Gy3_slice_1.RAW
		High		ADIAESQVNkLR	Myh1;Myh3;Myh4;Myh6	8	4	CID	K10(ICPL:13C(6))	58.98	1.79593e-05	0.762712	1	30		540			100130370	Heavy	Redundant	Not Used	1.83109	6.79318e+07	100130370	2	727.887	1454.77	-1.48119	44.5578	4289	4289	MS2	7/106	ZBA3426A13MA3__013-0_2Gy3_slice_1.RAW
		High		IEELEEEIEAER	Myh1;Myh3;Myh4	6	3	CID		59.65	9.48436e-06	0.816667	1	28					2.40162e+08		Indistinguishable Channels	Not Used				2	744.856	1488.7	-1.08129	57.4748	6117	6117	MS2	15/106	ZBA3426A13MA3__013-0_2Gy3_slice_1.RAW
		High		IEELEEEIEAER	Myh1;Myh3;Myh4	6	3	CID		28.72	0.0118835	1	1	28	19				2.40162e+08		Indistinguishable Channels	Not Used				2	744.856	1488.71	-0.753296	58.5308	6263	6263	MS2	7/106	ZBA3426A13MA3__013-0_2Gy3_slice_1.RAW
		High		IEELEEEIEAER	Myh1;Myh3;Myh4	6	3	CID		63.23	4.34932e-06	1	1	28					2.40162e+08		Indistinguishable Channels	Not Used				2	744.857	1488.71	-0.0973148	57.9889	6186	6186	MS2	16/106	ZBA3426A13MA3__013-0_2Gy3_slice_1.RAW
		Medium		LQNEVEDLMIDVER	Myh1;Myh4	3	2	CID		22.49	0.0701729		2	30					1.44673e+08		Indistinguishable Channels	Not Used				2	851.918	1702.83	-1.22376	95.2559	11306	11306	MS2	6/146	ZBA3426A13MA3__013-0_2Gy3_slice_1.RAW
		Medium		LQNEVEDLMIDVER	Myh1;Myh4	3	2	CID		24.28	0.0494556		2	30					1.44673e+08		Indistinguishable Channels	Not Used				2	851.919	1702.83	-0.506894	95.7667	11371	11371	MS2	6/146	ZBA3426A13MA3__013-0_2Gy3_slice_1.RAW
		High		DLEEATLQHEATAAALR	Myh4;Myh6	4	2	CID		98.76	2.78065e-09	1	1	32	20				1.40815e+08		Indistinguishable Channels	Not Used				2	919.964	1838.92	-1.72989	60.6794	6577	6577	MS2	13/168	ZBA3426A13MA3__013-0_2Gy3_slice_1.RAW
		High		DLEEATLQHEATAAALR	Myh4;Myh6	4	2	CID		35.81	0.00536653	1	1	32	20				3.4869e+08		Indistinguishable Channels	Not Used				3	613.646	1838.92	-1.30572	61.3426	6673	6673	MS2	14/168	ZBA3426A13MA3__013-0_2Gy3_slice_1.RAW
		High		DLEEATLQHEATAAALR	Myh4;Myh6	4	2	CID		98.72	2.7661e-09	1	1	32	22				1.40815e+08		Indistinguishable Channels	Not Used				2	919.965	1838.92	-1.26521	61.1881	6652	6652	MS2	13/168	ZBA3426A13MA3__013-0_2Gy3_slice_1.RAW
		High		DLEEATLQHEATAAALR	Myh4;Myh6	4	2	CID		38.05	0.00322751	1	1	32	19				3.4869e+08		Indistinguishable Channels	Not Used				3	613.646	1838.92	-0.708284	60.8106	6595	6595	MS2	11/168	ZBA3426A13MA3__013-0_2Gy3_slice_1.RAW
		Low		TEELEEAkkkLAQR	Myh1;Myh3;Myh4;Myh6	9	4	CID	K8(ICPL), K9(ICPL), K10(ICPL)	16.91	0.365649	1	1	31	21	1121			1.13326e+07	Light	Not Unique	Not Used	1.26583	1.13326e+07	1.15475e+07	2	994.494	1987.98	-3.04557	76.1801	8745	8745	MS2	12/126	ZBA3426A13MA3__013-0_2Gy3_slice_1.RAW
		Medium		TEELEEAkkkLAQR	Myh1;Myh3;Myh4;Myh6	9	4	CID	K8(ICPL), K9(ICPL), K10(ICPL)	28.9	0.0263447	1	1	32	22	1115			177470236	Light	Redundant	Not Used	1.21961	177470236	174232358	3	663.334	1987.99	-0.319845	76.5591	8791	8791	MS2	15/126	ZBA3426A13MA3__013-0_2Gy3_slice_1.RAW
		Low		TEELEEAkkkLAQR	Myh1;Myh3;Myh4;Myh6	9	4	CID	K8(ICPL), K9(ICPL), K10(ICPL)	19.74	0.217117	1	1	32	16	1115			177470236	Light	Redundant	Not Used	1.21961	177470236	174232358	3	663.334	1987.99	-0.319845	76.0219	8722	8722	MS2	15/126	ZBA3426A13MA3__013-0_2Gy3_slice_1.RAW
		Low		TEELEEAkkkLAQR	Myh1;Myh3;Myh4;Myh6	9	4	CID	K8(ICPL), K9(ICPL), K10(ICPL)	21.03	0.1629	1	1	32		1115			177470236	Light	Redundant	Not Used	1.21961	177470236	174232358	3	663.335	1987.99	2.16701	77.1136	8867	8867	MS2	14/126	ZBA3426A13MA3__013-0_2Gy3_slice_1.RAW
		High		RDLEEATLQHEATAAALR	Myh4;Myh6	4	2	CID		54.1	8.32557e-05	1	1	32					67570958		Indistinguishable Channels	Not Used				3	665.68	1995.02	-0.675812	46.1506	4523	4523	MS2	17/192	ZBA3426A13MA3__013-0_2Gy3_slice_1.RAW
		Medium		TEELEEAkkkLAQR	Myh1;Myh3;Myh4;Myh6	9	4	CID	K8(ICPL:13C(6)), K9(ICPL:13C(6)), K10(ICPL:13C(6))	29.72	0.0180788	1	1	31	16	1115			174232358	Heavy	Not Unique	Not Used	1.21961	177470236	174232358	3	669.354	2006.05	-0.480673	76.5694	8793	8793	MS2	13/126	ZBA3426A13MA3__013-0_2Gy3_slice_1.RAW
		High		kkHADSVAELGEQIDNLQR	Myh1;Myh4;Myh6	7	3	CID	K1(ICPL), K2(ICPL)	57.69	3.13197e-05	1	1	31	22	1045			133268696	Light	Not Unique	Not Used	1.59115	133268696	170695574	3	787.724	2361.16	-0.827608	70.9636	8025	8025	MS2	11/200	ZBA3426A13MA3__013-0_2Gy3_slice_1.RAW
		Low		ENQSILITGESGAGkTVNTkR	Myh1;Myh3;Myh4;Myh6	9	4	CID	K15(ICPL), K20(ICPL)	19.91	0.247578	1	1	33	17	841			3.46076e+07	Light	Not Unique	Not Used	1.38535	3.46076e+07	3.85934e+07	3	805.075	2413.21	-0.329538	58.6504	6281	6281	MS2	11/234	ZBA3426A13MA3__013-0_2Gy3_slice_1.RAW
		Low		LDEAEQLALkGGkkQIQkLEAR	Myh1;Myh4	5	2	CID	K10(ICPL), K13(ICPL), K14(ICPL), K18(ICPL)	17.46	0.525857	1	2	33	16	1614			6.70269e+07	Light	Redundant	Not Used	1.24099	6.64963e+07	6.64279e+07	3	962.834	2886.49	-0.463813	107.611	12892	12892	MS2	10/236	ZBA3426A13MA3__013-0_2Gy3_slice_1.RAW
		High		LDEAEQLALkGGkkQIQkLEAR	Myh1;Myh4	5	2	CID	K10(ICPL), K13(ICPL), K14(ICPL), K18(ICPL)	33.75	0.0123557	1	2	33		1617			3.2625e+08	Light	Redundant	Not Used	1.18127	322441262	306608421	4	722.378	2886.49	0.356188	107.985	12940	12940	MS2	20/236	ZBA3426A13MA3__013-0_2Gy3_slice_1.RAW
		Medium		NAEEkAkkAITDAAMMAEELkkEQDTSAHLER	Myh1;Myh3;Myh4;Myh6	8	4	CID	K5(ICPL), K7(ICPL), K8(ICPL), K21(ICPL), K22(ICPL)	27.7	0.0283607	1	1	31	22	1960		1	134563622	Light	Excluded by Method	Not Used		17905860	11558716	5	823.186	4111.9	1.80981	141.443	16973	16973	MS2	13/366	ZBA3426A13MA3__013-0_2Gy3_slice_1.RAW
			Medium	FGkFIR	Myh7b;Myh10;Myh4;Myh6;Myh14;Myh11	19	6	CID	K3(ICPL:13C(6))	22.41	0.0367435		2	26		875			1.22877e+07	Heavy	Not Unique	Not Used	1.88253	8.16918e+06	1.22877e+07	2	439.752	878.497	-0.825675	46.5484	4936	4936	MS2	4/48	ZBA3426A10MA3__010-0_2Gy1_slice_2.RAW
			Medium	FGkFIR	Myh7b;Myh10;Myh4;Myh6;Myh14;Myh11	19	6	CID	K3(ICPL:13C(6))	25.04	0.020053		2	26		3586			6.07773e+07	Heavy	Not Unique	Not Used	2.12568	3.5603e+07	6.0469e+07	2	439.753	878.498	-0.130908	47.284	4448	4448	MS2	4/48	ZBA3426A9MA3__009-0_2Gy1_slice_1.RAW
			Medium	FGkFIR	Myh7b;Myh10;Myh4;Myh6;Myh14;Myh11	19	6	CID	K3(ICPL:13C(6))	24.54	0.0235545		2	26		3586			6.07773e+07	Heavy	Redundant	Not Used	2.12568	3.5603e+07	6.0469e+07	2	439.753	878.498	0.285953	46.7798	4382	4382	MS2	4/48	ZBA3426A9MA3__009-0_2Gy1_slice_1.RAW
			Medium	HDcDLLR	Myh7b;Myh4;Myh6	9	3	CID	C3(Carbamidomethyl)	20.27	0.0465163	1	1	25	16				1.51466e+06		Indistinguishable Channels	Not Used				2	464.718	928.43	-1.02568	17.8763	899	899	MS2	3/52	ZBA3426A9MA3__009-0_2Gy1_slice_1.RAW
			High	TkYETDAIQR	Myh4;Myh6	9	2	CID	K2(ICPL)	60.31	1.14526e-05	1	1	29	17	3080			5.4633e+07	Light	Redundant	Not Used	1.76053	5.4633e+07	7.68506e+07	2	665.325	1329.64	-0.854205	24.6955	1621	1621	MS2	8/98	ZBA3426A9MA3__009-0_2Gy1_slice_1.RAW
			High	TkYETDAIQR	Myh4;Myh6	9	2	CID	K2(ICPL)	43.59	0.000516276	1	1	29	16	3080			5.4633e+07	Light	Redundant	Not Used	1.76053	5.4633e+07	7.68506e+07	2	665.325	1329.64	-0.486977	24.1199	1552	1552	MS2	8/98	ZBA3426A9MA3__009-0_2Gy1_slice_1.RAW
			High	TkYETDAIQR	Myh4;Myh6	9	2	CID	K2(ICPL:13C(6))	63.6	5.30367e-06	1	1	29	23	3080			7.70422e+07	Heavy	Not Unique	Not Used	1.76053	5.4633e+07	7.68506e+07	2	668.335	1335.66	-0.932313	24.5523	1604	1604	MS2	8/98	ZBA3426A9MA3__009-0_2Gy1_slice_1.RAW
			High	TkYETDAIQR	Myh4;Myh6	9	2	CID	K2(ICPL:13C(6))	46.23	0.000289452	1	1	29		3080			7.70422e+07	Heavy	Redundant	Not Used	1.76053	5.4633e+07	7.68506e+07	2	668.335	1335.66	-0.932313	25.1027	1671	1671	MS2	8/98	ZBA3426A9MA3__009-0_2Gy1_slice_1.RAW
			High	TkYETDAIQR	Myh4;Myh6	9	2	CID	K2(ICPL:13C(6))	41.71	0.000819552	1	1	29	17	3080			7.70422e+07	Heavy	Redundant	Not Used	1.76053	5.4633e+07	7.68506e+07	2	668.335	1335.66	-0.84092	24.0631	1544	1544	MS2	7/98	ZBA3426A9MA3__009-0_2Gy1_slice_1.RAW
			High	ADIAESQVNkLR	Myh4;Myh6	8	2	CID	K10(ICPL)	50.67	0.000123842	1	1	30	20	3466			2.92679e+07	Light	Redundant	Not Used	1.87496	2.92679e+07	4.38462e+07	2	724.877	1448.75	-1.24327	42.6306	3841	3841	MS2	13/106	ZBA3426A9MA3__009-0_2Gy1_slice_1.RAW
			High	ADIAESQVNkLR	Myh4;Myh6	8	2	CID	K10(ICPL)	53.77	6.02354e-05	1	1	30	24	3466			2.92679e+07	Light	Redundant	Not Used	1.87496	2.92679e+07	4.38462e+07	2	724.878	1448.75	-0.821969	42.1229	3775	3775	MS2	13/106	ZBA3426A9MA3__009-0_2Gy1_slice_1.RAW
			High	ADIAESQVNkLR	Myh4;Myh6	8	2	CID	K10(ICPL:13C(6))	53.95	5.71858e-05	0.796296	1	30		3466			4.38462e+07	Heavy	Not Unique	Not Used	1.87496	2.92679e+07	4.38462e+07	2	727.887	1454.77	-1.39728	42.2571	3792	3792	MS2	8/106	ZBA3426A9MA3__009-0_2Gy1_slice_1.RAW
			High	IEELEEEIEAER	Myh4	6	1	CID		77.94	1.45428e-07	0.833333	1	28					1.55779e+08		Indistinguishable Channels	Not Used				2	744.856	1488.7	-1.32728	56.0759	5617	5617	MS2	9/106	ZBA3426A9MA3__009-0_2Gy1_slice_1.RAW
			High	IEELEEEIEAER	Myh4	6	1	CID		62.77	4.88812e-06	0.809524	1	28					1.55779e+08		Indistinguishable Channels	Not Used				2	744.857	1488.71	-0.343308	55.5499	5548	5548	MS2	9/106	ZBA3426A9MA3__009-0_2Gy1_slice_1.RAW
			High	DLEEATLQHEATAAALR	Myh4;Myh6	4	2	CID		90.19	2.00054e-08	1	1	31	19				6.54934e+07		Indistinguishable Channels	Not Used				2	919.964	1838.92	-1.72989	59.2157	6045	6045	MS2	11/168	ZBA3426A9MA3__009-0_2Gy1_slice_1.RAW
			Low	DLEEATLQHEATAAALR	Myh4;Myh6	4	2	CID		15.98	0.516052	1	1	31	14				2.41618e+08		Indistinguishable Channels	Not Used				3	613.645	1838.92	-1.50486	58.4711	5943	5943	MS2	8/168	ZBA3426A9MA3__009-0_2Gy1_slice_1.RAW
			High	DLEEATLQHEATAAALR	Myh4;Myh6	4	2	CID		82.39	1.17949e-07	1	1	31	20				6.54934e+07		Indistinguishable Channels	Not Used				2	919.964	1838.92	-1.46436	58.5717	5957	5957	MS2	12/168	ZBA3426A9MA3__009-0_2Gy1_slice_1.RAW
			High	DLEEATLQHEATAAALR	Myh4;Myh6	4	2	CID		37.14	0.00395088	1	1	31	23				2.41618e+08		Indistinguishable Channels	Not Used				3	613.646	1838.92	-1.30572	59.0137	6019	6019	MS2	21/168	ZBA3426A9MA3__009-0_2Gy1_slice_1.RAW
			Medium	TEELEEAkkkLAQR	Myh4;Myh6	9	2	CID	K8(ICPL), K9(ICPL), K10(ICPL)	23.28	0.0953885	1	1	31		4102			1.2463e+08	Light	Redundant	Not Used	1.32154	121937251	128754806	3	663.334	1987.99	-0.411951	75.3571	8139	8139	MS2	13/126	ZBA3426A9MA3__009-0_2Gy1_slice_1.RAW
			Medium	TEELEEAkkkLAQR	Myh4;Myh6	9	2	CID	K8(ICPL), K9(ICPL), K10(ICPL)	27.6	0.0359725	1	1	31	14	4102			1.2463e+08	Light	Redundant	Not Used	1.32154	121937251	128754806	3	663.334	1987.99	0.140685	74.6876	8053	8053	MS2	13/126	ZBA3426A9MA3__009-0_2Gy1_slice_1.RAW
			Medium	TEELEEAkkkLAQR	Myh4;Myh6	9	2	CID	K8(ICPL), K9(ICPL), K10(ICPL)	28.22	0.0305841	1	1	31	15	4102			1.2463e+08	Light	Redundant	Not Used	1.32154	121937251	128754806	3	663.335	1987.99	1.06174	74.1888	7990	7990	MS2	14/126	ZBA3426A9MA3__009-0_2Gy1_slice_1.RAW
			High	RDLEEATLQHEATAAALR	Myh4;Myh6	4	2	CID		51.97	0.000131831	1	1	31					5.23141e+07		Indistinguishable Channels	Not Used				3	665.679	1995.02	-1.50184	43.9202	4011	4011	MS2	17/192	ZBA3426A9MA3__009-0_2Gy1_slice_1.RAW
			High	TEELEEAkkkLAQR	Myh4;Myh6	9	2	CID	K8(ICPL:13C(6)), K9(ICPL:13C(6)), K10(ICPL:13C(6))	32.33	0.00982447	1	1	30	20	4102			128754806	Heavy	Not Unique	Not Used	1.32154	121937251	128754806	3	669.354	2006.05	0.432094	74.6925	8054	8054	MS2	19/126	ZBA3426A9MA3__009-0_2Gy1_slice_1.RAW
			High	kkHADSVAELGEQIDNLQR	Myh4;Myh6	7	2	CID	K1(ICPL), K2(ICPL)	73.55	8.3236e-07	1	1	31	23	4006			1.13672e+08	Light	Not Unique	Not Used	1.5469	1.13672e+08	140496773	3	787.724	2361.16	-0.905157	68.4064	7241	7241	MS2	11/200	ZBA3426A9MA3__009-0_2Gy1_slice_1.RAW
			High	kkHADSVAELGEQIDNLQR	Myh4;Myh6	7	2	CID	K1(ICPL:13C(6)), K2(ICPL:13C(6))	63.77	9.86434e-06	1	1	32	20	4006			1.40832e+08	Heavy	Redundant	Not Used	1.5469	1.13672e+08	140496773	3	791.737	2373.2	-1.19857	68.3591	7234	7234	MS2	11/200	ZBA3426A9MA3__009-0_2Gy1_slice_1.RAW
			Medium	ENQSILITGESGAGkTVNTkR	Myh4;Myh6	9	2	CID	K15(ICPL), K20(ICPL)	30.95	0.0198471	0.677419	1	32	25	3790			26456554	Light	Redundant	Not Used	1.55637	26456554	3.28998e+07	3	805.074	2413.21	-1.24006	56.6687	5697	5697	MS2	19/234	ZBA3426A9MA3__009-0_2Gy1_slice_1.RAW
			High	ENQSILITGESGAGkTVNTkR	Myh4;Myh6	9	2	CID	K15(ICPL:13C(6)), K20(ICPL:13C(6))	38.51	0.00349504	1	1	32	16	3790			3.28998e+07	Heavy	Not Unique	Not Used	1.55637	26456554	3.28998e+07	3	809.087	2425.25	-1.45001	56.6632	5696	5696	MS2	19/234	ZBA3426A9MA3__009-0_2Gy1_slice_1.RAW
			High	LDEAEQLALkGGkkQIQkLEAR	Myh4	5	1	CID	K10(ICPL), K13(ICPL), K14(ICPL), K18(ICPL)	47.35	0.000543028	1	2	33	22	4587			6.9088e+07	Light	Redundant	Not Used	1.24076	6.9088e+07	6.84918e+07	3	962.834	2886.49	-1.28847	105.628	12014	12014	MS2	17/236	ZBA3426A9MA3__009-0_2Gy1_slice_1.RAW
			High	LDEAEQLALkGGkkQIQkLEAR	Myh4	5	1	CID	K10(ICPL), K13(ICPL), K14(ICPL), K18(ICPL)	42.15	0.0017707	1	2	33	18	4589			2.4961e+08	Light	Redundant	Not Used	1.2461	242947718	241887453	4	722.378	2886.49	0.017866	105.699	12022	12022	MS2	21/236	ZBA3426A9MA3__009-0_2Gy1_slice_1.RAW
			High	NAEEkAkkAITDAAMMAEELkkEQDTSAHLER	Myh4;Myh6	8	2	CID	K5(ICPL), K7(ICPL), K8(ICPL), K21(ICPL), K22(ICPL)	48.72	0.0002088	1	1	30	18	4935			141077191	Light	Not Unique	Not Used	0.800083	141077191	9.01862e+07	5	823.185	4111.89	0.696541	138.331	15862	15862	MS2	16/366	ZBA3426A9MA3__009-0_2Gy1_slice_1.RAW
Myh9	1960	226.232	5.65576	MGI (curated)|Myosin-9 (Myosin heavy chain 9)(Myosin heavy chain, non-muscle IIa)(Non-muscle myosin heavy chain IIa)(NMMHC II-a)(NMMHC-IIA)(Cellular myosin heavy chain, type A)(Non-muscle myosin heavy chain A)(NMMHC-A) [Source:UniProtKB/Swiss-Prot;Acc:Q8VDD5]|15|ENSMUSG00000022443|ENSMUST00000016771	1.48	9	2	1.24189e+07	6.95909e+07	6.07773e+07	2.20877	1;-;-		22.87	0.31	1	1	26.7679	1.48	5	2	29.7132	0.31	3	1
	A2	B2	C2	Sequence	Protein Accessions	# Proteins	# Protein Groups	Activation Type	Modifications	IonScore	Exp Value	Δ Score	Rank	Identity High	Homology Threshold	QuanResultID	# Missing Channels	# Single-Peak Channels	Area	Quan Channel	Quan Info	Quan Usage	Heavy/Light	Light	Heavy	Charge	m/z [Da]	MH+ [Da]	ΔM [ppm]	RT [min]	First Scan	Last Scan	MS Order	Ions Matched	Spectrum File	Annotation
	Medium			FGkFIR	Myh7	19	1	CID	K3(ICPL:13C(6))	22.87	0.0330506	0.0434783	1	26		870			1.24189e+07	Heavy	Unique	Used	2.20877	7.0137e+06	1.24189e+07	2	439.752	878.498	-0.339338	52.6243	5394	5394	MS2	4/48	ZBA3426A12MA3__012-0_2Gy2_slice_2.RAW
		Low		FGkFIR	Myh1;Myh3;Myh4;Myh6;Myh9	19	5	CID	K3(ICPL)	14.63	0.34435	1	1	29	21	664			5.0281e+07	Light	Redundant	Not Used	2.26224	5.0281e+07	9.15643e+07	2	436.743	872.478	-0.00634203	49.9173	5054	5054	MS2	4/48	ZBA3426A13MA3__013-0_2Gy3_slice_1.RAW
		Medium		FGkFIR	Myh1;Myh3;Myh4;Myh6;Myh9	19	5	CID	K3(ICPL:13C(6))	26.11	0.015674		2	27		664			9.15643e+07	Heavy	Redundant	Not Used	2.26224	5.0281e+07	9.15643e+07	2	439.752	878.497	-0.686722	49.146	4946	4946	MS2	4/48	ZBA3426A13MA3__013-0_2Gy3_slice_1.RAW
		Medium		FGkFIR	Myh1;Myh3;Myh4;Myh6;Myh9	19	5	CID	K3(ICPL:13C(6))	19.52	0.0714792	0.2	1	27		664			9.15643e+07	Heavy	Not Unique	Not Used	2.26224	5.0281e+07	9.15643e+07	2	439.752	878.498	-0.339338	49.6544	5017	5017	MS2	8/48	ZBA3426A13MA3__013-0_2Gy3_slice_1.RAW
		Medium		FGkFIR	Myh1;Myh3;Myh4;Myh6;Myh9	19	5	CID	K3(ICPL:13C(6))	21.73	0.0429714	0	1	27		2921		1	7.18913e+06	Heavy	Excluded by Method	Not Used		5.26349e+06	7.18913e+06	2	439.753	878.498	-0.130908	48.7969	5278	5278	MS2	4/48	ZBA3426A14MA3__014-0_2Gy3_slice_2.RAW
		Low		INFDVNGYIVGANIETYLLEkSR	Myh9	1	1	CID	K21(ICPL)	10.08	2.2482	1	1	32	15	1638	1		4.76175e+07	Light	Excluded by Method	Not Used		9916338		4	684.098	2733.37	-6.79879	110.259	13227	13227	MS2	15/254	ZBA3426A13MA3__013-0_2Gy3_slice_1.RAW
			Medium	FGkFIR	Myh7b;Myh10;Myh4;Myh6;Myh14;Myh11	19	6	CID	K3(ICPL:13C(6))	22.41	0.0367435		2	26		875			1.22877e+07	Heavy	Not Unique	Not Used	1.88253	8.16918e+06	1.22877e+07	2	439.752	878.497	-0.825675	46.5484	4936	4936	MS2	4/48	ZBA3426A10MA3__010-0_2Gy1_slice_2.RAW
			Medium	FGkFIR	Myh7b;Myh10;Myh4;Myh6;Myh14;Myh11	19	6	CID	K3(ICPL:13C(6))	25.04	0.020053		2	26		3586			6.07773e+07	Heavy	Not Unique	Not Used	2.12568	3.5603e+07	6.0469e+07	2	439.753	878.498	-0.130908	47.284	4448	4448	MS2	4/48	ZBA3426A9MA3__009-0_2Gy1_slice_1.RAW
			Medium	FGkFIR	Myh7b;Myh10;Myh4;Myh6;Myh14;Myh11	19	6	CID	K3(ICPL:13C(6))	24.54	0.0235545		2	26		3586			6.07773e+07	Heavy	Redundant	Not Used	2.12568	3.5603e+07	6.0469e+07	2	439.753	878.498	0.285953	46.7798	4382	4382	MS2	4/48	ZBA3426A9MA3__009-0_2Gy1_slice_1.RAW
Myh14	1992	227.62	5.5542	MGI (curated)|Myosin-14 (Myosin heavy chain 14)(Myosin heavy chain, non-muscle IIc)(Non-muscle myosin heavy chain IIc)(NMHC II-C) [Source:UniProtKB/Swiss-Prot;Acc:Q6URW6]|7|ENSMUSG00000030739|ENSMUST00000107899	1.2	10	3	1.24189e+07	9.15643e+07	5.0941e+07	2.20877	1;-;-		22.87	0.3	1	1	26.7679	0.3	4	1	39.0458	1.2	5	3
	A2	B2	C2	Sequence	Protein Accessions	# Proteins	# Protein Groups	Activation Type	Modifications	IonScore	Exp Value	Δ Score	Rank	Identity High	Homology Threshold	QuanResultID	# Missing Channels	# Single-Peak Channels	Area	Quan Channel	Quan Info	Quan Usage	Heavy/Light	Light	Heavy	Charge	m/z [Da]	MH+ [Da]	ΔM [ppm]	RT [min]	First Scan	Last Scan	MS Order	Ions Matched	Spectrum File	Annotation
	Medium			FGkFIR	Myh7	19	1	CID	K3(ICPL:13C(6))	22.87	0.0330506	0.0434783	1	26		870			1.24189e+07	Heavy	Unique	Used	2.20877	7.0137e+06	1.24189e+07	2	439.752	878.498	-0.339338	52.6243	5394	5394	MS2	4/48	ZBA3426A12MA3__012-0_2Gy2_slice_2.RAW
		Low		FGkFIR	Myh1;Myh3;Myh4;Myh6;Myh9	19	5	CID	K3(ICPL)	14.63	0.34435	1	1	29	21	664			5.0281e+07	Light	Redundant	Not Used	2.26224	5.0281e+07	9.15643e+07	2	436.743	872.478	-0.00634203	49.9173	5054	5054	MS2	4/48	ZBA3426A13MA3__013-0_2Gy3_slice_1.RAW
		Medium		FGkFIR	Myh1;Myh3;Myh4;Myh6;Myh9	19	5	CID	K3(ICPL:13C(6))	26.11	0.015674		2	27		664			9.15643e+07	Heavy	Redundant	Not Used	2.26224	5.0281e+07	9.15643e+07	2	439.752	878.497	-0.686722	49.146	4946	4946	MS2	4/48	ZBA3426A13MA3__013-0_2Gy3_slice_1.RAW
		Medium		FGkFIR	Myh1;Myh3;Myh4;Myh6;Myh9	19	5	CID	K3(ICPL:13C(6))	19.52	0.0714792	0.2	1	27		664			9.15643e+07	Heavy	Not Unique	Not Used	2.26224	5.0281e+07	9.15643e+07	2	439.752	878.498	-0.339338	49.6544	5017	5017	MS2	8/48	ZBA3426A13MA3__013-0_2Gy3_slice_1.RAW
		Medium		FGkFIR	Myh1;Myh3;Myh4;Myh6;Myh9	19	5	CID	K3(ICPL:13C(6))	21.73	0.0429714	0	1	27		2921		1	7.18913e+06	Heavy	Excluded by Method	Not Used		5.26349e+06	7.18913e+06	2	439.753	878.498	-0.130908	48.7969	5278	5278	MS2	4/48	ZBA3426A14MA3__014-0_2Gy3_slice_2.RAW
			Low	EVTTLR	Myh14	2	1	CID		10.05	1.22086		4	29	23				65513552		Indistinguishable Channels	Not Used				2	359.711	718.414	6.03077	36.2794	3416	3416	MS2	3/46	ZBA3426A10MA3__010-0_2Gy1_slice_2.RAW
			Medium	FGkFIR	Myh7b;Myh10;Myh4;Myh6;Myh14;Myh11	19	6	CID	K3(ICPL:13C(6))	22.41	0.0367435		2	26		875			1.22877e+07	Heavy	Not Unique	Not Used	1.88253	8.16918e+06	1.22877e+07	2	439.752	878.497	-0.825675	46.5484	4936	4936	MS2	4/48	ZBA3426A10MA3__010-0_2Gy1_slice_2.RAW
			Medium	FGkFIR	Myh7b;Myh10;Myh4;Myh6;Myh14;Myh11	19	6	CID	K3(ICPL:13C(6))	25.04	0.020053		2	26		3586			6.07773e+07	Heavy	Not Unique	Not Used	2.12568	3.5603e+07	6.0469e+07	2	439.753	878.498	-0.130908	47.284	4448	4448	MS2	4/48	ZBA3426A9MA3__009-0_2Gy1_slice_1.RAW
			Medium	FGkFIR	Myh7b;Myh10;Myh4;Myh6;Myh14;Myh11	19	6	CID	K3(ICPL:13C(6))	24.54	0.0235545		2	26		3586			6.07773e+07	Heavy	Redundant	Not Used	2.12568	3.5603e+07	6.0469e+07	2	439.753	878.498	0.285953	46.7798	4382	4382	MS2	4/48	ZBA3426A9MA3__009-0_2Gy1_slice_1.RAW
			High	EQmEEEVVARER	Myh14	2	1	CID	M3(Oxidation)	29.31	0.00533349	1	1	25					2.6532e+07		Indistinguishable Channels	Not Used				2	760.847	1520.69	-9.67287	22.3123	1354	1354	MS2	5/128	ZBA3426A9MA3__009-0_2Gy1_slice_1.RAW
Myh13	1938	223.422	5.56689	MGI (curated)|myosin, heavy polypeptide 13, skeletal muscle [Source:RefSeq peptide;Acc:NP_001074719]|11|ENSMUSG00000060180|ENSMUST00000081911	7.79	50	10	115664436	2.12761e+08	1.73147e+08	2.20877	1;-;-		22.87	0.88	2	2	501.21	6.04	28	8	426.956	6.5	20	8
	A2	B2	C2	Sequence	Protein Accessions	# Proteins	# Protein Groups	Activation Type	Modifications	IonScore	Exp Value	Δ Score	Rank	Identity High	Homology Threshold	QuanResultID	# Missing Channels	# Single-Peak Channels	Area	Quan Channel	Quan Info	Quan Usage	Heavy/Light	Light	Heavy	Charge	m/z [Da]	MH+ [Da]	ΔM [ppm]	RT [min]	First Scan	Last Scan	MS Order	Ions Matched	Spectrum File	Annotation
	Medium			FGkFIR	Myh7	19	1	CID	K3(ICPL:13C(6))	22.87	0.0330506	0.0434783	1	26		870			1.24189e+07	Heavy	Unique	Used	2.20877	7.0137e+06	1.24189e+07	2	439.752	878.498	-0.339338	52.6243	5394	5394	MS2	4/48	ZBA3426A12MA3__012-0_2Gy2_slice_2.RAW
	Low			ENLNKLmTNLR	Myh7	7	1	CID	M7(Oxidation)	10.93	1.1826		3	30					2.1891e+08		Inconsistently Labeled	Not Used				2	681.362	1361.72	-3.22547	36.6059	2964	2964	MS2	8/112	ZBA3426A12MA3__012-0_2Gy2_slice_2.RAW
		Low		FGkFIR	Myh1;Myh3;Myh4;Myh6;Myh9	19	5	CID	K3(ICPL)	14.63	0.34435	1	1	29	21	664			5.0281e+07	Light	Redundant	Not Used	2.26224	5.0281e+07	9.15643e+07	2	436.743	872.478	-0.00634203	49.9173	5054	5054	MS2	4/48	ZBA3426A13MA3__013-0_2Gy3_slice_1.RAW
		Medium		FGkFIR	Myh1;Myh3;Myh4;Myh6;Myh9	19	5	CID	K3(ICPL:13C(6))	26.11	0.015674		2	27		664			9.15643e+07	Heavy	Redundant	Not Used	2.26224	5.0281e+07	9.15643e+07	2	439.752	878.497	-0.686722	49.146	4946	4946	MS2	4/48	ZBA3426A13MA3__013-0_2Gy3_slice_1.RAW
		Medium		FGkFIR	Myh1;Myh3;Myh4;Myh6;Myh9	19	5	CID	K3(ICPL:13C(6))	19.52	0.0714792	0.2	1	27		664			9.15643e+07	Heavy	Not Unique	Not Used	2.26224	5.0281e+07	9.15643e+07	2	439.752	878.498	-0.339338	49.6544	5017	5017	MS2	8/48	ZBA3426A13MA3__013-0_2Gy3_slice_1.RAW
		Medium		FGkFIR	Myh1;Myh3;Myh4;Myh6;Myh9	19	5	CID	K3(ICPL:13C(6))	21.73	0.0429714	0	1	27		2921		1	7.18913e+06	Heavy	Excluded by Method	Not Used		5.26349e+06	7.18913e+06	2	439.753	878.498	-0.130908	48.7969	5278	5278	MS2	4/48	ZBA3426A14MA3__014-0_2Gy3_slice_2.RAW
		High		HDcDLLR	Myh1;Myh3;Myh4;Myh6	9	4	CID	C3(Carbamidomethyl)	27.79	0.00806755	1	1	26	16				5.86089e+06		Indistinguishable Channels	Not Used				2	464.718	928.429	-1.61734	18.9963	1035	1035	MS2	4/52	ZBA3426A13MA3__013-0_2Gy3_slice_1.RAW
		High		HDcDLLR	Myh1;Myh3;Myh4;Myh6	9	4	CID	C3(Carbamidomethyl)	27.18	0.00947557	1	1	26					5.86089e+06		Indistinguishable Channels	Not Used				2	464.718	928.429	-1.15716	18.4212	980	980	MS2	6/52	ZBA3426A13MA3__013-0_2Gy3_slice_1.RAW
		High		TkYETDAIQR	Myh1;Myh3;Myh4;Myh6	9	4	CID	K2(ICPL)	61.09	9.95887e-06	0.803279	1	30		187			85567802	Light	Redundant	Not Used	1.83886	85567802	126660703	2	665.324	1329.64	-1.49685	27.9999	2069	2069	MS2	8/98	ZBA3426A13MA3__013-0_2Gy3_slice_1.RAW
		High		TkYETDAIQR	Myh1;Myh3;Myh4;Myh6	9	4	CID	K2(ICPL)	47.76	0.000214393	0.729167	1	30		187			85567802	Light	Redundant	Not Used	1.83886	85567802	126660703	2	665.325	1329.64	-1.12963	26.3406	1851	1851	MS2	7/98	ZBA3426A13MA3__013-0_2Gy3_slice_1.RAW
		High		TkYETDAIQR	Myh1;Myh3;Myh4;Myh6	9	4	CID	K2(ICPL)	65.76	3.26516e-06	1	1	30	19	187			85567802	Light	Redundant	Not Used	1.83886	85567802	126660703	2	665.325	1329.64	-0.854205	27.4195	1994	1994	MS2	8/98	ZBA3426A13MA3__013-0_2Gy3_slice_1.RAW
		High		TkYETDAIQR	Myh1;Myh3;Myh4;Myh6	9	4	CID	K2(ICPL)	66.15	2.96046e-06	1	1	30	18	187			85567802	Light	Not Unique	Not Used	1.83886	85567802	126660703	2	665.325	1329.64	-0.578784	26.893	1923	1923	MS2	8/98	ZBA3426A13MA3__013-0_2Gy3_slice_1.RAW
		High		TkYETDAIQR	Myh1;Myh3;Myh4;Myh6	9	4	CID	K2(ICPL:13C(6))	51.71	8.19552e-05	1	1	30	20	187			1.29951e+08	Heavy	Redundant	Not Used	1.83886	85567802	126660703	2	668.334	1335.66	-1.48067	27.8262	2045	2045	MS2	15/98	ZBA3426A13MA3__013-0_2Gy3_slice_1.RAW
		High		TkYETDAIQR	Myh1;Myh3;Myh4;Myh6	9	4	CID	K2(ICPL:13C(6))	60.64	1.04852e-05	1	1	30	22	187			1.29951e+08	Heavy	Redundant	Not Used	1.83886	85567802	126660703	2	668.335	1335.66	-1.20649	26.2203	1834	1834	MS2	8/98	ZBA3426A13MA3__013-0_2Gy3_slice_1.RAW
		High		TkYETDAIQR	Myh1;Myh3;Myh4;Myh6	9	4	CID	K2(ICPL:13C(6))	56.92	2.46931e-05	1	1	30	19	187			1.29951e+08	Heavy	Redundant	Not Used	1.83886	85567802	126660703	2	668.335	1335.66	-0.932313	26.7362	1900	1900	MS2	8/98	ZBA3426A13MA3__013-0_2Gy3_slice_1.RAW
		High		TkYETDAIQR	Myh1;Myh3;Myh4;Myh6	9	4	CID	K2(ICPL:13C(6))	49.55	0.000134765	1	1	30	20	187			1.29951e+08	Heavy	Redundant	Not Used	1.83886	85567802	126660703	2	668.335	1335.66	-0.658134	27.2709	1971	1971	MS2	8/98	ZBA3426A13MA3__013-0_2Gy3_slice_1.RAW
		High		ADIAESQVNkLR	Myh1;Myh3;Myh4;Myh6	8	4	CID	K10(ICPL)	46.56	0.000317953	1	1	30	23	540			6.83755e+07	Light	Redundant	Not Used	1.83109	6.79318e+07	100130370	2	724.878	1448.75	-1.07475	44.1328	4231	4231	MS2	13/106	ZBA3426A13MA3__013-0_2Gy3_slice_1.RAW
		High		ADIAESQVNkLR	Myh1;Myh3;Myh4;Myh6	8	4	CID	K10(ICPL)	64.22	5.44957e-06	0.84375	1	30		540			6.83755e+07	Light	Not Unique	Not Used	1.83109	6.79318e+07	100130370	2	724.878	1448.75	-1.07475	44.6294	4300	4300	MS2	7/106	ZBA3426A13MA3__013-0_2Gy3_slice_1.RAW
		High		ADIAESQVNkLR	Myh1;Myh3;Myh4;Myh6	8	4	CID	K10(ICPL:13C(6))	49.04	0.000177128	1	1	30	22	540			100130370	Heavy	Redundant	Not Used	1.83109	6.79318e+07	100130370	2	727.887	1454.77	-1.5651	44.0604	4221	4221	MS2	8/106	ZBA3426A13MA3__013-0_2Gy3_slice_1.RAW
		High		ADIAESQVNkLR	Myh1;Myh3;Myh4;Myh6	8	4	CID	K10(ICPL:13C(6))	58.98	1.79593e-05	0.762712	1	30		540			100130370	Heavy	Redundant	Not Used	1.83109	6.79318e+07	100130370	2	727.887	1454.77	-1.48119	44.5578	4289	4289	MS2	7/106	ZBA3426A13MA3__013-0_2Gy3_slice_1.RAW
		Low		GYLmRVEFKKMmER	Myh4	2	1	CID	M4(Oxidation), M12(Oxidation)	13.15	0.789201		2	31					23917122		Inconsistently Labeled	Not Used				3	617.311	1849.92	4.09891	110.399	13245	13245	MS2	4/134	ZBA3426A13MA3__013-0_2Gy3_slice_1.RAW
		Low		GYLmRVEFKKmMER	Myh4	2	1	CID	M4(Oxidation), M11(Oxidation)	13.15	0.789201		3	31					23917122		Inconsistently Labeled	Not Used				3	617.311	1849.92	4.09891	110.399	13245	13245	MS2	4/134	ZBA3426A13MA3__013-0_2Gy3_slice_1.RAW
		Low		TEELEEAkkkLAQR	Myh1;Myh3;Myh4;Myh6	9	4	CID	K8(ICPL), K9(ICPL), K10(ICPL)	16.91	0.365649	1	1	31	21	1121			1.13326e+07	Light	Not Unique	Not Used	1.26583	1.13326e+07	1.15475e+07	2	994.494	1987.98	-3.04557	76.1801	8745	8745	MS2	12/126	ZBA3426A13MA3__013-0_2Gy3_slice_1.RAW
		Medium		TEELEEAkkkLAQR	Myh1;Myh3;Myh4;Myh6	9	4	CID	K8(ICPL), K9(ICPL), K10(ICPL)	28.9	0.0263447	1	1	32	22	1115			177470236	Light	Redundant	Not Used	1.21961	177470236	174232358	3	663.334	1987.99	-0.319845	76.5591	8791	8791	MS2	15/126	ZBA3426A13MA3__013-0_2Gy3_slice_1.RAW
		Low		TEELEEAkkkLAQR	Myh1;Myh3;Myh4;Myh6	9	4	CID	K8(ICPL), K9(ICPL), K10(ICPL)	19.74	0.217117	1	1	32	16	1115			177470236	Light	Redundant	Not Used	1.21961	177470236	174232358	3	663.334	1987.99	-0.319845	76.0219	8722	8722	MS2	15/126	ZBA3426A13MA3__013-0_2Gy3_slice_1.RAW
		Low		TEELEEAkkkLAQR	Myh1;Myh3;Myh4;Myh6	9	4	CID	K8(ICPL), K9(ICPL), K10(ICPL)	21.03	0.1629	1	1	32		1115			177470236	Light	Redundant	Not Used	1.21961	177470236	174232358	3	663.335	1987.99	2.16701	77.1136	8867	8867	MS2	14/126	ZBA3426A13MA3__013-0_2Gy3_slice_1.RAW
		Medium		TEELEEAkkkLAQR	Myh1;Myh3;Myh4;Myh6	9	4	CID	K8(ICPL:13C(6)), K9(ICPL:13C(6)), K10(ICPL:13C(6))	29.72	0.0180788	1	1	31	16	1115			174232358	Heavy	Not Unique	Not Used	1.21961	177470236	174232358	3	669.354	2006.05	-0.480673	76.5694	8793	8793	MS2	13/126	ZBA3426A13MA3__013-0_2Gy3_slice_1.RAW
		Low		LDEAEQLALkGGkkQIQkLEAR	Myh1;Myh4	5	2	CID	K10(ICPL), K13(ICPL), K14(ICPL), K18(ICPL)	17.46	0.525857	1	2	33	16	1614			6.70269e+07	Light	Redundant	Not Used	1.24099	6.64963e+07	6.64279e+07	3	962.834	2886.49	-0.463813	107.611	12892	12892	MS2	10/236	ZBA3426A13MA3__013-0_2Gy3_slice_1.RAW
		High		LDEAEQLALkGGkkQIQkLEAR	Myh1;Myh4	5	2	CID	K10(ICPL), K13(ICPL), K14(ICPL), K18(ICPL)	33.75	0.0123557	1	2	33		1617			3.2625e+08	Light	Redundant	Not Used	1.18127	322441262	306608421	4	722.378	2886.49	0.356188	107.985	12940	12940	MS2	20/236	ZBA3426A13MA3__013-0_2Gy3_slice_1.RAW
		Medium		NAEEkAkkAITDAAMMAEELkkEQDTSAHLER	Myh1;Myh3;Myh4;Myh6	8	4	CID	K5(ICPL), K7(ICPL), K8(ICPL), K21(ICPL), K22(ICPL)	27.7	0.0283607	1	1	31	22	1960		1	134563622	Light	Excluded by Method	Not Used		17905860	11558716	5	823.186	4111.9	1.80981	141.443	16973	16973	MS2	13/366	ZBA3426A13MA3__013-0_2Gy3_slice_1.RAW
			Medium	FGkFIR	Myh7b;Myh10;Myh4;Myh6;Myh14;Myh11	19	6	CID	K3(ICPL:13C(6))	22.41	0.0367435		2	26		875			1.22877e+07	Heavy	Not Unique	Not Used	1.88253	8.16918e+06	1.22877e+07	2	439.752	878.497	-0.825675	46.5484	4936	4936	MS2	4/48	ZBA3426A10MA3__010-0_2Gy1_slice_2.RAW
			Medium	FGkFIR	Myh7b;Myh10;Myh4;Myh6;Myh14;Myh11	19	6	CID	K3(ICPL:13C(6))	25.04	0.020053		2	26		3586			6.07773e+07	Heavy	Not Unique	Not Used	2.12568	3.5603e+07	6.0469e+07	2	439.753	878.498	-0.130908	47.284	4448	4448	MS2	4/48	ZBA3426A9MA3__009-0_2Gy1_slice_1.RAW
			Medium	FGkFIR	Myh7b;Myh10;Myh4;Myh6;Myh14;Myh11	19	6	CID	K3(ICPL:13C(6))	24.54	0.0235545		2	26		3586			6.07773e+07	Heavy	Redundant	Not Used	2.12568	3.5603e+07	6.0469e+07	2	439.753	878.498	0.285953	46.7798	4382	4382	MS2	4/48	ZBA3426A9MA3__009-0_2Gy1_slice_1.RAW
			Medium	HDcDLLR	Myh7b;Myh4;Myh6	9	3	CID	C3(Carbamidomethyl)	20.27	0.0465163	1	1	25	16				1.51466e+06		Indistinguishable Channels	Not Used				2	464.718	928.43	-1.02568	17.8763	899	899	MS2	3/52	ZBA3426A9MA3__009-0_2Gy1_slice_1.RAW
			High	TkYETDAIQR	Myh4;Myh6	9	2	CID	K2(ICPL)	60.31	1.14526e-05	1	1	29	17	3080			5.4633e+07	Light	Redundant	Not Used	1.76053	5.4633e+07	7.68506e+07	2	665.325	1329.64	-0.854205	24.6955	1621	1621	MS2	8/98	ZBA3426A9MA3__009-0_2Gy1_slice_1.RAW
			High	TkYETDAIQR	Myh4;Myh6	9	2	CID	K2(ICPL)	43.59	0.000516276	1	1	29	16	3080			5.4633e+07	Light	Redundant	Not Used	1.76053	5.4633e+07	7.68506e+07	2	665.325	1329.64	-0.486977	24.1199	1552	1552	MS2	8/98	ZBA3426A9MA3__009-0_2Gy1_slice_1.RAW
			High	TkYETDAIQR	Myh4;Myh6	9	2	CID	K2(ICPL:13C(6))	63.6	5.30367e-06	1	1	29	23	3080			7.70422e+07	Heavy	Not Unique	Not Used	1.76053	5.4633e+07	7.68506e+07	2	668.335	1335.66	-0.932313	24.5523	1604	1604	MS2	8/98	ZBA3426A9MA3__009-0_2Gy1_slice_1.RAW
			High	TkYETDAIQR	Myh4;Myh6	9	2	CID	K2(ICPL:13C(6))	46.23	0.000289452	1	1	29		3080			7.70422e+07	Heavy	Redundant	Not Used	1.76053	5.4633e+07	7.68506e+07	2	668.335	1335.66	-0.932313	25.1027	1671	1671	MS2	8/98	ZBA3426A9MA3__009-0_2Gy1_slice_1.RAW
			High	TkYETDAIQR	Myh4;Myh6	9	2	CID	K2(ICPL:13C(6))	41.71	0.000819552	1	1	29	17	3080			7.70422e+07	Heavy	Redundant	Not Used	1.76053	5.4633e+07	7.68506e+07	2	668.335	1335.66	-0.84092	24.0631	1544	1544	MS2	7/98	ZBA3426A9MA3__009-0_2Gy1_slice_1.RAW
			High	ADIAESQVNkLR	Myh4;Myh6	8	2	CID	K10(ICPL)	50.67	0.000123842	1	1	30	20	3466			2.92679e+07	Light	Redundant	Not Used	1.87496	2.92679e+07	4.38462e+07	2	724.877	1448.75	-1.24327	42.6306	3841	3841	MS2	13/106	ZBA3426A9MA3__009-0_2Gy1_slice_1.RAW
			High	ADIAESQVNkLR	Myh4;Myh6	8	2	CID	K10(ICPL)	53.77	6.02354e-05	1	1	30	24	3466			2.92679e+07	Light	Redundant	Not Used	1.87496	2.92679e+07	4.38462e+07	2	724.878	1448.75	-0.821969	42.1229	3775	3775	MS2	13/106	ZBA3426A9MA3__009-0_2Gy1_slice_1.RAW
			High	ADIAESQVNkLR	Myh4;Myh6	8	2	CID	K10(ICPL:13C(6))	53.95	5.71858e-05	0.796296	1	30		3466			4.38462e+07	Heavy	Not Unique	Not Used	1.87496	2.92679e+07	4.38462e+07	2	727.887	1454.77	-1.39728	42.2571	3792	3792	MS2	8/106	ZBA3426A9MA3__009-0_2Gy1_slice_1.RAW
			Medium	TEELEEAkkkLAQR	Myh4;Myh6	9	2	CID	K8(ICPL), K9(ICPL), K10(ICPL)	23.28	0.0953885	1	1	31		4102			1.2463e+08	Light	Redundant	Not Used	1.32154	121937251	128754806	3	663.334	1987.99	-0.411951	75.3571	8139	8139	MS2	13/126	ZBA3426A9MA3__009-0_2Gy1_slice_1.RAW
			Medium	TEELEEAkkkLAQR	Myh4;Myh6	9	2	CID	K8(ICPL), K9(ICPL), K10(ICPL)	27.6	0.0359725	1	1	31	14	4102			1.2463e+08	Light	Redundant	Not Used	1.32154	121937251	128754806	3	663.334	1987.99	0.140685	74.6876	8053	8053	MS2	13/126	ZBA3426A9MA3__009-0_2Gy1_slice_1.RAW
			Medium	TEELEEAkkkLAQR	Myh4;Myh6	9	2	CID	K8(ICPL), K9(ICPL), K10(ICPL)	28.22	0.0305841	1	1	31	15	4102			1.2463e+08	Light	Redundant	Not Used	1.32154	121937251	128754806	3	663.335	1987.99	1.06174	74.1888	7990	7990	MS2	14/126	ZBA3426A9MA3__009-0_2Gy1_slice_1.RAW
			High	TEELEEAkkkLAQR	Myh4;Myh6	9	2	CID	K8(ICPL:13C(6)), K9(ICPL:13C(6)), K10(ICPL:13C(6))	32.33	0.00982447	1	1	30	20	4102			128754806	Heavy	Not Unique	Not Used	1.32154	121937251	128754806	3	669.354	2006.05	0.432094	74.6925	8054	8054	MS2	19/126	ZBA3426A9MA3__009-0_2Gy1_slice_1.RAW
			High	IHFGATGkLASADIETYLLEkSR	Myh4;Myh6	4	2	CID	K8(ICPL:13C(6)), K21(ICPL:13C(6))	43.89	0.000994258	1	1	32	17	4593			3.08889e+07	Heavy	Not Unique	Not Used	1.6739	2.27927e+07	3.0484e+07	3	914.813	2742.42	-1.65755	106.019	12060	12060	MS2	20/238	ZBA3426A9MA3__009-0_2Gy1_slice_1.RAW
			High	LDEAEQLALkGGkkQIQkLEAR	Myh4	5	1	CID	K10(ICPL), K13(ICPL), K14(ICPL), K18(ICPL)	47.35	0.000543028	1	2	33	22	4587			6.9088e+07	Light	Redundant	Not Used	1.24076	6.9088e+07	6.84918e+07	3	962.834	2886.49	-1.28847	105.628	12014	12014	MS2	17/236	ZBA3426A9MA3__009-0_2Gy1_slice_1.RAW
			High	LDEAEQLALkGGkkQIQkLEAR	Myh4	5	1	CID	K10(ICPL), K13(ICPL), K14(ICPL), K18(ICPL)	42.15	0.0017707	1	2	33	18	4589			2.4961e+08	Light	Redundant	Not Used	1.2461	242947718	241887453	4	722.378	2886.49	0.017866	105.699	12022	12022	MS2	21/236	ZBA3426A9MA3__009-0_2Gy1_slice_1.RAW
			High	NAEEkAkkAITDAAMMAEELkkEQDTSAHLER	Myh4;Myh6	8	2	CID	K5(ICPL), K7(ICPL), K8(ICPL), K21(ICPL), K22(ICPL)	48.72	0.0002088	1	1	30	18	4935			141077191	Light	Not Unique	Not Used	0.800083	141077191	9.01862e+07	5	823.185	4111.89	0.696541	138.331	15862	15862	MS2	16/366	ZBA3426A9MA3__009-0_2Gy1_slice_1.RAW
Myh11	1972	226.979	5.47803	MGI (automatic)|Myosin-11 (Myosin heavy chain 11)(Myosin heavy chain, smooth muscle isoform)(SMMHC) [Source:UniProtKB/Swiss-Prot;Acc:O08638]|16|ENSMUSG00000018830|ENSMUST00000090287	0.81	9	2	1.24189e+07	9.15643e+07	3.62447e+07	2.20877	1;-;-		22.87	0.3	1	1	26.7679	0.3	4	1	29.7132	0.81	4	2
	A2	B2	C2	Sequence	Protein Accessions	# Proteins	# Protein Groups	Activation Type	Modifications	IonScore	Exp Value	Δ Score	Rank	Identity High	Homology Threshold	QuanResultID	# Missing Channels	# Single-Peak Channels	Area	Quan Channel	Quan Info	Quan Usage	Heavy/Light	Light	Heavy	Charge	m/z [Da]	MH+ [Da]	ΔM [ppm]	RT [min]	First Scan	Last Scan	MS Order	Ions Matched	Spectrum File	Annotation
	Medium			FGkFIR	Myh7	19	1	CID	K3(ICPL:13C(6))	22.87	0.0330506	0.0434783	1	26		870			1.24189e+07	Heavy	Unique	Used	2.20877	7.0137e+06	1.24189e+07	2	439.752	878.498	-0.339338	52.6243	5394	5394	MS2	4/48	ZBA3426A12MA3__012-0_2Gy2_slice_2.RAW
		Low		FGkFIR	Myh1;Myh3;Myh4;Myh6;Myh9	19	5	CID	K3(ICPL)	14.63	0.34435	1	1	29	21	664			5.0281e+07	Light	Redundant	Not Used	2.26224	5.0281e+07	9.15643e+07	2	436.743	872.478	-0.00634203	49.9173	5054	5054	MS2	4/48	ZBA3426A13MA3__013-0_2Gy3_slice_1.RAW
		Medium		FGkFIR	Myh1;Myh3;Myh4;Myh6;Myh9	19	5	CID	K3(ICPL:13C(6))	26.11	0.015674		2	27		664			9.15643e+07	Heavy	Redundant	Not Used	2.26224	5.0281e+07	9.15643e+07	2	439.752	878.497	-0.686722	49.146	4946	4946	MS2	4/48	ZBA3426A13MA3__013-0_2Gy3_slice_1.RAW
		Medium		FGkFIR	Myh1;Myh3;Myh4;Myh6;Myh9	19	5	CID	K3(ICPL:13C(6))	19.52	0.0714792	0.2	1	27		664			9.15643e+07	Heavy	Not Unique	Not Used	2.26224	5.0281e+07	9.15643e+07	2	439.752	878.498	-0.339338	49.6544	5017	5017	MS2	8/48	ZBA3426A13MA3__013-0_2Gy3_slice_1.RAW
		Medium		FGkFIR	Myh1;Myh3;Myh4;Myh6;Myh9	19	5	CID	K3(ICPL:13C(6))	21.73	0.0429714	0	1	27		2921		1	7.18913e+06	Heavy	Excluded by Method	Not Used		5.26349e+06	7.18913e+06	2	439.753	878.498	-0.130908	48.7969	5278	5278	MS2	4/48	ZBA3426A14MA3__014-0_2Gy3_slice_2.RAW
			Medium	FGkFIR	Myh7b;Myh10;Myh4;Myh6;Myh14;Myh11	19	6	CID	K3(ICPL:13C(6))	22.41	0.0367435		2	26		875			1.22877e+07	Heavy	Not Unique	Not Used	1.88253	8.16918e+06	1.22877e+07	2	439.752	878.497	-0.825675	46.5484	4936	4936	MS2	4/48	ZBA3426A10MA3__010-0_2Gy1_slice_2.RAW
			Medium	FGkFIR	Myh7b;Myh10;Myh4;Myh6;Myh14;Myh11	19	6	CID	K3(ICPL:13C(6))	25.04	0.020053		2	26		3586			6.07773e+07	Heavy	Not Unique	Not Used	2.12568	3.5603e+07	6.0469e+07	2	439.753	878.498	-0.130908	47.284	4448	4448	MS2	4/48	ZBA3426A9MA3__009-0_2Gy1_slice_1.RAW
			Medium	FGkFIR	Myh7b;Myh10;Myh4;Myh6;Myh14;Myh11	19	6	CID	K3(ICPL:13C(6))	24.54	0.0235545		2	26		3586			6.07773e+07	Heavy	Redundant	Not Used	2.12568	3.5603e+07	6.0469e+07	2	439.753	878.498	0.285953	46.7798	4382	4382	MS2	4/48	ZBA3426A9MA3__009-0_2Gy1_slice_1.RAW
			Low	GNEASFVPSR	Myh11	1	1	CID		10.53	1.07542	0.0909091	1	29	20				1.17121e+07		Indistinguishable Channels	Not Used				2	532.267	1063.53	9.88971	34.4878	3156	3156	MS2	4/100	ZBA3426A10MA3__010-0_2Gy1_slice_2.RAW
Actb	373	41.5888	6.13818	MGI (automatic)|Actin, cytoplasmic 1 (Beta-actin) [Contains Actin, cytoplasmic 1, N-terminally processed] [Source:UniProtKB/Swiss-Prot;Acc:P60710]|5|ENSMUSG00000029580|ENSMUST00000100497	12.33	7	3	0	3.29262e+07	8.86343e+07	2.08322	-;-;1						116.463	8.85	3	2	110.107	9.65	4	2
	A2	B2	C2	Sequence	Protein Accessions	# Proteins	# Protein Groups	Activation Type	Modifications	IonScore	Exp Value	Δ Score	Rank	Identity High	Homology Threshold	QuanResultID	# Missing Channels	# Single-Peak Channels	Area	Quan Channel	Quan Info	Quan Usage	Heavy/Light	Light	Heavy	Charge	m/z [Da]	MH+ [Da]	ΔM [ppm]	RT [min]	First Scan	Last Scan	MS Order	Ions Matched	Spectrum File	Annotation
			High	HQGVMVGMGQkDSYVGDEAQSkR	Actg2	7	1	CID	K11(ICPL:13C(6)), K22(ICPL:13C(6))	73.32	5.2844e-07	1	1	29		1064			36238139	Heavy	Unique	Used	2.08322	21771160	36238139	3	910.423	2729.26	-1.6162	52.6929	5860	5860	MS2	33/236	ZBA3426A10MA3__010-0_2Gy1_slice_2.RAW
		High		GYSFTTTAER	Actb	5	1	CID		35.97	0.00112554	1	1	25	15				1.45645e+07		Indistinguishable Channels	Not Used				2	566.767	1132.53	-0.374776	28.9847	2333	2333	MS2	8/84	ZBA3426A14MA3__014-0_2Gy3_slice_2.RAW
		Medium		HQGVMVGMGQkDSYVGDEAQSkR	Actg2;Actb	7	2	CID	K11(ICPL), K22(ICPL)	27.49	0.0147937	1	1	28		3096			3.21379e+07	Light	Redundant	Not Used	1.87349	3.21379e+07	48467678	3	906.409	2717.21	-2.10435	54.64	6157	6157	MS2	16/236	ZBA3426A14MA3__014-0_2Gy3_slice_2.RAW
		High		HQGVMVGMGQkDSYVGDEAQSkR	Actg2;Actb	7	2	CID	K11(ICPL:13C(6)), K22(ICPL:13C(6))	90.47	1.01858e-08	1	1	29	19	3096			5.1288e+07	Heavy	Not Unique	Not Used	1.87349	3.21379e+07	48467678	3	910.423	2729.26	-1.6162	54.4908	6134	6134	MS2	22/236	ZBA3426A14MA3__014-0_2Gy3_slice_2.RAW
			Medium	DLTDYLMkILTER	Actg2	10	1	CID	K8(ICPL:13C(6))	21.66	0.150115	1	1	32	16	2804		1	139346878	Heavy	Excluded by Method	Not Used		13553743	62857016	3	574.634	1721.89	-0.495659	147.041	18266	18266	MS2	10/128	ZBA3426A10MA3__010-0_2Gy1_slice_2.RAW
			High	DLTDYLMkILTER	Actg2	10	1	CID	K8(ICPL:13C(6))	46.65	0.000503913	1	1	32	24	2804		1	139346878	Heavy	Excluded by Method	Not Used		13553743	62857016	3	574.634	1721.89	-0.176638	147.553	18318	18318	MS2	15/128	ZBA3426A10MA3__010-0_2Gy1_slice_2.RAW
			High	HQGVMVGMGQkDSYVGDEAQSkR	Actg2	7	1	CID	K11(ICPL), K22(ICPL)	32.97	0.00441579	1	1	28		1064			3.79218e+07	Light	Redundant	Not Used	2.08322	21771160	36238139	3	906.411	2717.22	-0.756601	52.7958	5876	5876	MS2	16/236	ZBA3426A10MA3__010-0_2Gy1_slice_2.RAW
CAH2_BOVIN	260	29.0957	6.91748	MGI (curated)|Carbonic anhydrase 2 OS=Bos taurus GN=CA2 PE=1 SV=3	52.69	158	5	2.73756e+09	3.00126e+09	4.66867e+09	2.07437	7;8;10	0.706513	1075.46	52.69	39	5	1153.9	52.69	55	5	1614.63	52.69	64	5
	A2	B2	C2	Sequence	Protein Accessions	# Proteins	# Protein Groups	Activation Type	Modifications	IonScore	Exp Value	Δ Score	Rank	Identity High	Homology Threshold	QuanResultID	# Missing Channels	# Single-Peak Channels	Area	Quan Channel	Quan Info	Quan Usage	Heavy/Light	Light	Heavy	Charge	m/z [Da]	MH+ [Da]	ΔM [ppm]	RT [min]	First Scan	Last Scan	MS Order	Ions Matched	Spectrum File	Annotation
	High			TLNFNAEGEPELLMLANWRPAQPLkNR		1	0	CID	K25(ICPL:13C(6))	76.47	7.34882e-07	0.868421	1	33	27	2185			6.76379e+08	Heavy	Unique	Used	2.42218	344018923	667994092	3	1078.56	3233.66	-1.3057	113.046	14176	14176	MS2	14/276	ZBA3426A12MA3__012-0_2Gy2_slice_2.RAW
	High			TLNFNAEGEPELLMLANWRPAQPLkNR		1	0	CID	K25(ICPL:13C(6))	67.11	6.03062e-06	1	1	33	23	2186			1.0568e+09	Heavy	Unique	Used	2.35893	549500016	1039122686	4	809.171	3233.66	-0.0452395	113.699	14266	14266	MS2	11/276	ZBA3426A12MA3__012-0_2Gy2_slice_2.RAW
	High			QSPVDIDTkAVVQDPALkPLALVYGEATSR		1	0	CID	K9(ICPL), K18(ICPL)	87.49	5.62341e-08	1	1	33	24	2381			1308314068	Light	Unique	Used	2.08522	1308314068	2186994168	3	1131.26	3391.75	-0.758219	130.847	16417	16417	MS2	15/344	ZBA3426A12MA3__012-0_2Gy2_slice_2.RAW
	Low			QSPVDIDTkAVVQDPALkPLALVYGEATSR		1	0	CID	K9(ICPL), K18(ICPL)	13.5	1.35792	1	1	33	16	2385			2270867038	Light	Unique	Used	2.06376	2270867038	3756932596	4	848.695	3391.76	0.983347	130.308	16353	16353	MS2	12/344	ZBA3426A12MA3__012-0_2Gy2_slice_2.RAW
	High			MVNNGHSFNVEYDDSQDkAVLkDGPLTGTYR		1	0	CID	K18(ICPL), K22(ICPL)	52.84	8.31994e-05	1	1	30	22	1729			1.06675e+08	Light	Unique	Used	2.01124	1.06675e+08	171992288	3	1227.56	3680.67	-1.31344	86.3621	10417	10417	MS2	14/340	ZBA3426A12MA3__012-0_2Gy2_slice_2.RAW
	High			MVNNGHSFNVEYDDSQDkAVLkDGPLTGTYR		1	0	CID	K18(ICPL:13C(6)), K22(ICPL:13C(6))	61.3	1.60864e-05	1	1	32	22	1719			1.05599e+09	Heavy	Unique	Used	1.97148	6.68168e+08	1.05599e+09	4	923.932	3692.71	-1.09111	85.9669	10358	10358	MS2	20/340	ZBA3426A12MA3__012-0_2Gy2_slice_2.RAW
	High			mVNNGHSFNVEYDDSQDkAVLkDGPLTGTYR		1	0	CID	M1(Oxidation), K18(ICPL), K22(ICPL)	36.94	0.00224555	1	1	29	16	1690			170496102	Light	Unique	Used	1.96265	170496102	268250075	4	924.922	3696.66	-0.447669	84.4345	10137	10137	MS2	19/340	ZBA3426A12MA3__012-0_2Gy2_slice_2.RAW
		High		TLNFNAEGEPELLMLANWRPAQPLkNR		1	0	CID	K25(ICPL:13C(6))	72.8	1.67938e-06	1	1	34	19	4312			9.49951e+08	Heavy	Unique	Used	2.42805	479698278	937580274	3	1078.56	3233.66	-0.852704	113.457	14599	14599	MS2	16/276	ZBA3426A14MA3__014-0_2Gy3_slice_2.RAW
		High		TLNFNAEGEPELLMLANWRPAQPLkNR		1	0	CID	K25(ICPL:13C(6))	73.9	1.26899e-06	1	1	34	24	4307			1.59473e+09	Heavy	Unique	Used	2.3376	834744700	1570746808	4	809.171	3233.66	-0.120739	113.272	14573	14573	MS2	17/276	ZBA3426A14MA3__014-0_2Gy3_slice_2.RAW
		High		TLNFNAEGEPELLmLANWRPAQPLkNR		1	0	CID	M14(Oxidation), K25(ICPL:13C(6))	36.44	0.00677555	1	1	33	19	4216			140142441	Heavy	Unique	Used	2.96025	45794007	109123842	4	813.168	3249.65	-1.71075	107.678	13798	13798	MS2	8/276	ZBA3426A14MA3__014-0_2Gy3_slice_2.RAW
		High		QSPVDIDTkAVVQDPALkPLALVYGEATSR		1	0	CID	K9(ICPL), K18(ICPL)	91.96	2.00909e-08	1	1	34	26	4533			1.30601e+09	Light	Unique	Used	2.0903	1.30601e+09	2.19756e+09	3	1131.26	3391.75	-0.758219	129.74	16669	16669	MS2	13/344	ZBA3426A14MA3__014-0_2Gy3_slice_2.RAW
		High		MVNNGHSFNVEYDDSQDkAVLkDGPLTGTYR		1	0	CID	K18(ICPL), K22(ICPL)	61.02	1.24532e-05	0.836066	1	31		3779			118001299	Light	Unique	Used	2.09188	118001299	198703838	3	1227.56	3680.67	-1.51244	84.6996	10557	10557	MS2	19/340	ZBA3426A14MA3__014-0_2Gy3_slice_2.RAW
		High		MVNNGHSFNVEYDDSQDkAVLkDGPLTGTYR		1	0	CID	K18(ICPL), K22(ICPL)	58.33	2.37966e-05	1	1	31	18	3776			1.02842e+09	Light	Unique	Used	1.96413	1.02842e+09	1.62601e+09	4	920.923	3680.67	-0.504547	85.074	10610	10610	MS2	23/340	ZBA3426A14MA3__014-0_2Gy3_slice_2.RAW
		High		MVNNGHSFNVEYDDSQDkAVLkDGPLTGTYR		1	0	CID	K18(ICPL:13C(6)), K22(ICPL:13C(6))	36.08	0.00533898	1	1	32	23	1305			6.38283e+07	Heavy	Unique	Used	1.94506	4.0766e+07	6.38283e+07	4	923.932	3692.71	-0.958877	85.3855	9982	9982	MS2	18/340	ZBA3426A13MA3__013-0_2Gy3_slice_1.RAW
		Medium		MVNNGHSFNVEYDDSQDkAVLkDGPLTGTYR		1	0	CID	K18(ICPL:13C(6)), K22(ICPL:13C(6))	28.87	0.0285379	1	1	32	19	3784			2.54898e+08	Heavy	Unique	Used	2.0271	1.5621e+08	2.54898e+08	5	739.348	3692.71	-0.119561	85.1539	10622	10622	MS2	18/340	ZBA3426A14MA3__014-0_2Gy3_slice_2.RAW
			High	TLNFNAEGEPELLMLANWRPAQPLkNR	CAH2_BOVIN	1	1	CID	K25(ICPL:13C(6))	75.63	8.50669e-07	1	1	33	24	2398			3505715385	Heavy	Unique	Used	2.3767	1820666928	3457430128	3	1078.56	3233.66	-0.626205	111.238	14203	14203	MS2	13/276	ZBA3426A10MA3__010-0_2Gy1_slice_2.RAW
			High	TLNFNAEGEPELLMLANWRPAQPLkNR	CAH2_BOVIN	1	1	CID	K25(ICPL:13C(6))	68.11	4.81347e-06	1	1	33	23	2405			4.85177e+09	Heavy	Unique	Used	2.35174	2540954768	4774567520	4	809.171	3233.66	0.0302602	110.423	14092	14092	MS2	12/276	ZBA3426A10MA3__010-0_2Gy1_slice_2.RAW
			High	TLNFNAEGEPELLmLANWRPAQPLkNR	CAH2_BOVIN	1	1	CID	M14(Oxidation), K25(ICPL:13C(6))	80.91	2.36395e-07	1	1	33	18	2312			442797306	Heavy	Unique	Used	2.37559	220868166	419229828	4	813.169	3249.66	-0.283311	105.447	13415	13415	MS2	15/276	ZBA3426A10MA3__010-0_2Gy1_slice_2.RAW
			High	TLNFNAEGEPELLmLANWRPAQPLkNR	CAH2_BOVIN	1	1	CID	M14(Oxidation), K25(ICPL:13C(6))	71.53	2.04946e-06	1	1	33	18	2316			2.30662e+08	Heavy	Unique	Used	2.31604	123709661	2.28927e+08	3	1083.89	3249.66	-0.260391	105.697	13449	13449	MS2	15/276	ZBA3426A10MA3__010-0_2Gy1_slice_2.RAW
			Medium	TLNFNAEGEPELLmLANWRPAQPLkNR	CAH2_BOVIN	1	1	CID	M14(Oxidation), K25(ICPL:13C(6))	32.67	0.0159252	1	1	33	17	2355			7.10564e+07	Heavy	Unique	Used	2.06884	3.1435e+07	51962314	4	813.17	3249.66	0.0923293	107.901	13747	13747	MS2	13/276	ZBA3426A10MA3__010-0_2Gy1_slice_2.RAW
			High	QSPVDIDTkAVVQDPALkPLALVYGEATSR	CAH2_BOVIN	1	1	CID	K9(ICPL), K18(ICPL)	97.79	5.18153e-09	1	1	33	23	2630			1.85183e+09	Light	Unique	Used	2.06768	1.85183e+09	3059378413	3	1131.26	3391.75	-0.434306	127.892	16261	16261	MS2	13/344	ZBA3426A10MA3__010-0_2Gy1_slice_2.RAW
			High	QSPVDIDTkAVVQDPALkPLALVYGEATSR	CAH2_BOVIN	1	1	CID	K9(ICPL), K18(ICPL)	38.21	0.0046586	1	1	33	23	2634			3.24229e+09	Light	Unique	Used	2.02893	3239882546	5252247474	4	848.695	3391.76	1.48721	127.82	16252	16252	MS2	15/344	ZBA3426A10MA3__010-0_2Gy1_slice_2.RAW
			High	MVNNGHSFNVEYDDSQDkAVLkDGPLTGTYR	CAH2_BOVIN	1	1	CID	K18(ICPL), K22(ICPL)	71.58	1.11899e-06	1	1	30	23	1836			1.85797e+08	Light	Unique	Used	1.9098	1.85797e+08	2.83515e+08	3	1227.56	3680.67	-1.21395	83.3251	10324	10324	MS2	20/340	ZBA3426A10MA3__010-0_2Gy1_slice_2.RAW
			Medium	MVNNGHSFNVEYDDSQDkAVLkDGPLTGTYR	CAH2_BOVIN	1	1	CID	K18(ICPL), K22(ICPL)	27.09	0.0315626	1	1	30	18	1843			187853796	Light	Unique	Used	2.01516	187853796	302466967	5	736.94	3680.67	-0.159965	83.0632	10285	10285	MS2	18/340	ZBA3426A10MA3__010-0_2Gy1_slice_2.RAW
			High	MVNNGHSFNVEYDDSQDkAVLkDGPLTGTYR	CAH2_BOVIN	1	1	CID	K18(ICPL:13C(6)), K22(ICPL:13C(6))	72.53	1.17279e-06	1	1	31	25	1831			2.01108e+09	Heavy	Unique	Used	2.01076	1.25176e+09	2.01108e+09	4	923.932	3692.71	-1.42168	83.6852	10374	10374	MS2	21/340	ZBA3426A10MA3__010-0_2Gy1_slice_2.RAW
	High			LVQFHFHWGSSDDQGSEHTVDR		1	0	CID		57.21	1.30224e-05	1	1	27					3934932		Indistinguishable Channels	Not Used				3	862.056	2584.15	-2.17797	57.4958	6144	6144	MS2	14/228	ZBA3426A12MA3__012-0_2Gy2_slice_2.RAW
	High			LVQFHFHWGSSDDQGSEHTVDR		1	0	CID		51.73	4.7e-05	1	1	27					4.92654e+07		Indistinguishable Channels	Not Used				3	862.056	2584.15	-2.10711	58.0566	6228	6228	MS2	13/228	ZBA3426A12MA3__012-0_2Gy2_slice_2.RAW
	High			LVQFHFHWGSSDDQGSEHTVDR		1	0	CID		78.57	9.79917e-08	1	1	27					2.64985e+07		Indistinguishable Channels	Not Used				2	1292.58	2584.15	-2.03105	55.679	5863	5863	MS2	13/228	ZBA3426A12MA3__012-0_2Gy2_slice_2.RAW
	High			LVQFHFHWGSSDDQGSEHTVDR		1	0	CID		63.04	3.57546e-06	1	1	27					1868646474		Indistinguishable Channels	Not Used				3	862.057	2584.16	-1.32768	56.9201	6056	6056	MS2	24/228	ZBA3426A12MA3__012-0_2Gy2_slice_2.RAW
	High			LVQFHFHWGSSDDQGSEHTVDR		1	0	CID		72.2	4.33843e-07	1	1	27	19				1868646474		Indistinguishable Channels	Not Used				3	862.057	2584.16	-1.32768	55.7096	5866	5866	MS2	15/228	ZBA3426A12MA3__012-0_2Gy2_slice_2.RAW
	High			LVQFHFHWGSSDDQGSEHTVDR		1	0	CID		72.26	4.2789e-07	1	1	27					1868646474		Indistinguishable Channels	Not Used				3	862.057	2584.16	-1.18597	55.1438	5779	5779	MS2	26/228	ZBA3426A12MA3__012-0_2Gy2_slice_2.RAW
	High			LVQFHFHWGSSDDQGSEHTVDR		1	0	CID		87.62	1.24547e-08	1	1	27					1868646474		Indistinguishable Channels	Not Used				3	862.057	2584.16	-0.973396	56.3498	5965	5965	MS2	14/228	ZBA3426A12MA3__012-0_2Gy2_slice_2.RAW
	Medium			LVQFHFHWGSSDDQGSEHTVDR		1	0	CID		21.95	0.0469124	1	1	27					1.39454e+06		Indistinguishable Channels	Not Used				4	646.795	2584.16	-0.766029	163.376	19108	19108	MS2	22/228	ZBA3426A12MA3__012-0_2Gy2_slice_2.RAW
	Medium			LVQFHFHWGSSDDQGSEHTVDR		1	0	CID		20.36	0.0681133	1	1	27	16				33210.4		Indistinguishable Channels	Not Used				4	646.795	2584.16	-0.577077	164.723	19177	19177	MS2	11/228	ZBA3426A12MA3__012-0_2Gy2_slice_2.RAW
	Low			LVQFHFHWGSSDDQGSEHTVDR		1	0	CID		11.88	0.479989	1	1	27							Indistinguishable Channels	Not Used				4	646.795	2584.16	-0.577077	59.6397	6465	6465	MS2	13/228	ZBA3426A12MA3__012-0_2Gy2_slice_2.RAW
	High			LVQFHFHWGSSDDQGSEHTVDR		1	0	CID		42.36	0.000435573	1	1	27	19				4884998836		Indistinguishable Channels	Not Used				4	646.795	2584.16	-0.482601	56.1393	5932	5932	MS2	13/228	ZBA3426A12MA3__012-0_2Gy2_slice_2.RAW
	Low			LVQFHFHWGSSDDQGSEHTVDR		1	0	CID		12.48	0.423703	1	1	27					1.83607e+08		Indistinguishable Channels	Not Used				4	646.795	2584.16	-0.482601	58.6755	6322	6322	MS2	8/228	ZBA3426A12MA3__012-0_2Gy2_slice_2.RAW
	High			LVQFHFHWGSSDDQGSEHTVDR		1	0	CID		41.61	0.00051768	1	1	27					4884998836		Indistinguishable Channels	Not Used				4	646.795	2584.16	-0.293649	55.5651	5844	5844	MS2	22/228	ZBA3426A12MA3__012-0_2Gy2_slice_2.RAW
	High			LVQFHFHWGSSDDQGSEHTVDR		1	0	CID		38.46	0.00106921	1	1	27	19				1.69702e+08		Indistinguishable Channels	Not Used				4	646.795	2584.16	-0.293649	58.1181	6237	6237	MS2	21/228	ZBA3426A12MA3__012-0_2Gy2_slice_2.RAW
	Medium			LVQFHFHWGSSDDQGSEHTVDR		1	0	CID		24.33	0.0280423	1	1	27					4884998836		Indistinguishable Channels	Not Used				4	646.795	2584.16	-0.199173	55.0409	5763	5763	MS2	19/228	ZBA3426A12MA3__012-0_2Gy2_slice_2.RAW
	High			LVQFHFHWGSSDDQGSEHTVDR		1	0	CID		35.05	0.00237582	1	1	27	18				2.3046e+09		Indistinguishable Channels	Not Used				5	517.638	2584.16	-0.157139	55.9983	5910	5910	MS2	21/228	ZBA3426A12MA3__012-0_2Gy2_slice_2.RAW
	Medium			LVQFHFHWGSSDDQGSEHTVDR		1	0	CID		26.82	0.0161176	1	1	27	18				2.3046e+09		Indistinguishable Channels	Not Used				5	517.638	2584.16	0.433335	55.4929	5833	5833	MS2	16/228	ZBA3426A12MA3__012-0_2Gy2_slice_2.RAW
	High			LVQFHFHWGSSDDQGSEHTVDR		1	0	CID		40.35	0.00071038	1	1	27					4884998836		Indistinguishable Channels	Not Used				4	646.796	2584.16	0.462157	56.7116	6021	6021	MS2	14/228	ZBA3426A12MA3__012-0_2Gy2_slice_2.RAW
	High			TLNFNAEGEPELLMLANWRPAQPLkNR		1	0	CID	K25(ICPL:13C(6))	72.83	1.67825e-06	1	1	33	21	2185			6.76379e+08	Heavy	Redundant	Not Used	2.42218	344018923	667994092	3	1078.56	3233.66	-1.0792	113.542	14244	14244	MS2	15/276	ZBA3426A12MA3__012-0_2Gy2_slice_2.RAW
	High			TLNFNAEGEPELLMLANWRPAQPLkNR		1	0	CID	K25(ICPL:13C(6))	38.66	0.0042409	1	1	33	24	2186			1.0568e+09	Heavy	Redundant	Not Used	2.35893	549500016	1039122686	4	809.171	3233.66	-0.498238	114.298	14347	14347	MS2	10/276	ZBA3426A12MA3__012-0_2Gy2_slice_2.RAW
	High			TLNFNAEGEPELLMLANWRPAQPLkNR		1	0	CID	K25(ICPL:13C(6))	37.91	0.00504841	1	1	33	20	2186			1.0568e+09	Heavy	Redundant	Not Used	2.35893	549500016	1039122686	4	809.171	3233.66	-0.347239	113.082	14181	14181	MS2	10/276	ZBA3426A12MA3__012-0_2Gy2_slice_2.RAW
	High			mSHHWGYGKHNGPEHWHkDFPIANGER		1	0	CID	M1(Oxidation), K18(ICPL)	30.82	0.00633376	1	1	27					6.82153e+08		Inconsistently Labeled	Not Used				4	837.126	3345.48	-3.66479	59.0653	6381	6381	MS2	8/292	ZBA3426A12MA3__012-0_2Gy2_slice_2.RAW
	High			mSHHWGYGKHNGPEHWHkDFPIANGER		1	0	CID	M1(Oxidation), K18(ICPL)	33.7	0.00354061	1	1	27					6.82153e+08		Inconsistently Labeled	Not Used				4	837.127	3345.49	-2.42419	57.9652	6214	6214	MS2	30/292	ZBA3426A12MA3__012-0_2Gy2_slice_2.RAW
	High			mSHHWGYGKHNGPEHWHkDFPIANGER		1	0	CID	M1(Oxidation), K18(ICPL)	35.99	0.00212744	1	1	27					6.82153e+08		Inconsistently Labeled	Not Used				4	837.127	3345.49	-2.27824	58.5026	6295	6295	MS2	30/292	ZBA3426A12MA3__012-0_2Gy2_slice_2.RAW
	High			mSHHWGYGKHNGPEHWHkDFPIANGER		1	0	CID	M1(Oxidation), K18(ICPL)	41.09	0.000743025	1	1	28	15				5.77706e+07		Inconsistently Labeled	Not Used				3	1115.83	3345.49	-1.34377	58.1969	6250	6250	MS2	21/292	ZBA3426A12MA3__012-0_2Gy2_slice_2.RAW
	High			QSPVDIDTkAVVQDPALkPLALVYGEATSR		1	0	CID	K9(ICPL), K18(ICPL)	86.16	7.61414e-08	1	1	33	21	2381			1308314068	Light	Redundant	Not Used	2.08522	1308314068	2186994168	3	1131.25	3391.75	-0.974162	130.312	16354	16354	MS2	25/344	ZBA3426A12MA3__012-0_2Gy2_slice_2.RAW
	Low			QSPVDIDTkAVVQDPALkPLALVYGEATSR		1	0	CID	K9(ICPL), K18(ICPL)	20.63	0.2716	1	1	33	15	2381			1308314068	Light	Redundant	Not Used	2.08522	1308314068	2186994168	3	1131.26	3391.75	-0.650248	131.454	16494	16494	MS2	18/344	ZBA3426A12MA3__012-0_2Gy2_slice_2.RAW
	High			QSPVDIDTkAVVQDPALkPLALVYGEATSR		1	0	CID	K9(ICPL:13C(6)), K18(ICPL:13C(6))	82.49	1.31891e-07	1	1	32	19	2381			2.19157e+09	Heavy	Redundant	Not Used	2.08522	1308314068	2186994168	3	1135.27	3403.79	-0.963311	129.989	16316	16316	MS2	23/344	ZBA3426A12MA3__012-0_2Gy2_slice_2.RAW
	Low			QSPVDIDTkAVVQDPALkPLALVYGEATSR		1	0	CID	K9(ICPL:13C(6)), K18(ICPL:13C(6))	21.69	0.151114	1	1	32		2381			2.19157e+09	Heavy	Redundant	Not Used	2.08522	1308314068	2186994168	3	1135.27	3403.79	0.327758	132.072	16572	16572	MS2	10/344	ZBA3426A12MA3__012-0_2Gy2_slice_2.RAW
	High			MVNNGHSFNVEYDDSQDkAVLkDGPLTGTYR		1	0	CID	K18(ICPL), K22(ICPL)	45.82	0.0004176	1	1	30	24	1719			6.68168e+08	Light	Redundant	Not Used	1.97148	6.68168e+08	1.05599e+09	4	920.923	3680.67	-0.769869	86.2084	10393	10393	MS2	29/340	ZBA3426A12MA3__012-0_2Gy2_slice_2.RAW
	High			MVNNGHSFNVEYDDSQDkAVLkDGPLTGTYR		1	0	CID	K18(ICPL), K22(ICPL)	47.12	0.000312483	1	1	30	24	1719			6.68168e+08	Light	Redundant	Not Used	1.97148	6.68168e+08	1.05599e+09	4	920.923	3680.67	-0.239225	86.7479	10472	10472	MS2	30/340	ZBA3426A12MA3__012-0_2Gy2_slice_2.RAW
	High			MVNNGHSFNVEYDDSQDkAVLkDGPLTGTYR		1	0	CID	K18(ICPL:13C(6)), K22(ICPL:13C(6))	53.88	8.86049e-05	1	1	32	20	1719			1.05599e+09	Heavy	Redundant	Not Used	1.97148	6.68168e+08	1.05599e+09	4	923.932	3692.71	-0.958877	86.9426	10502	10502	MS2	22/340	ZBA3426A12MA3__012-0_2Gy2_slice_2.RAW
		High		LVQFHFHWGSSDDQGSEHTVDR		1	0	CID		65.05	2.14136e-06	1	1	27	18				1.58962e+09		Indistinguishable Channels	Not Used				3	862.056	2584.15	-2.4614	53.5213	5988	5988	MS2	20/228	ZBA3426A14MA3__014-0_2Gy3_slice_2.RAW
		Low		LVQFHFHWGSSDDQGSEHTVDR		1	0	CID		11.73	0.459929	1	1	27							Indistinguishable Channels	Not Used				4	646.794	2584.15	-2.18317	56.5149	6432	6432	MS2	10/228	ZBA3426A14MA3__014-0_2Gy3_slice_2.RAW
		High		LVQFHFHWGSSDDQGSEHTVDR		1	0	CID		87.35	1.28854e-08	1	1	27	20				1.58962e+09		Indistinguishable Channels	Not Used				3	862.057	2584.16	-1.82368	52.9886	5905	5905	MS2	14/228	ZBA3426A14MA3__014-0_2Gy3_slice_2.RAW
		Low		LVQFHFHWGSSDDQGSEHTVDR		1	0	CID		11.83	0.459302	1	1	27					38001.6		Indistinguishable Channels	Not Used				4	646.794	2584.16	-1.61631	166.574	19951	19951	MS2	13/228	ZBA3426A14MA3__014-0_2Gy3_slice_2.RAW
		High		LVQFHFHWGSSDDQGSEHTVDR		1	0	CID		28.8	0.0092278	1	1	27	19				1.79149e+06		Indistinguishable Channels	Not Used				4	646.794	2584.16	-1.61631	165.366	19891	19891	MS2	17/228	ZBA3426A14MA3__014-0_2Gy3_slice_2.RAW
		High		LVQFHFHWGSSDDQGSEHTVDR		1	0	CID		56.84	1.4491e-05	1	1	27					3.77548e+07		Indistinguishable Channels	Not Used				3	862.057	2584.16	-1.54025	54.1587	6083	6083	MS2	13/228	ZBA3426A14MA3__014-0_2Gy3_slice_2.RAW
		High		LVQFHFHWGSSDDQGSEHTVDR		1	0	CID		66.85	1.44577e-06	1	1	27					1.58962e+09		Indistinguishable Channels	Not Used				3	862.057	2584.16	-1.54025	51.8426	5733	5733	MS2	24/228	ZBA3426A14MA3__014-0_2Gy3_slice_2.RAW
		Medium		LVQFHFHWGSSDDQGSEHTVDR		1	0	CID		19.08	0.0865163	1	1	27	14				110871		Indistinguishable Channels	Not Used				4	646.794	2584.16	-1.52184	165.9	19918	19918	MS2	20/228	ZBA3426A14MA3__014-0_2Gy3_slice_2.RAW
		High		LVQFHFHWGSSDDQGSEHTVDR		1	0	CID		27.88	0.0117309	1	1	27					2.57214e+08		Indistinguishable Channels	Not Used				4	646.795	2584.16	-1.33288	55.8641	6337	6337	MS2	20/228	ZBA3426A14MA3__014-0_2Gy3_slice_2.RAW
		Medium		LVQFHFHWGSSDDQGSEHTVDR		1	0	CID		22.22	0.043185	1	1	27	14				331490		Indistinguishable Channels	Not Used				4	646.795	2584.16	-1.23841	164.321	19824	19824	MS2	16/228	ZBA3426A14MA3__014-0_2Gy3_slice_2.RAW
		High		LVQFHFHWGSSDDQGSEHTVDR		1	0	CID		72.81	3.76992e-07	1	1	27	20				1.58962e+09		Indistinguishable Channels	Not Used				3	862.057	2584.16	-1.18597	52.4012	5814	5814	MS2	18/228	ZBA3426A14MA3__014-0_2Gy3_slice_2.RAW
		Medium		LVQFHFHWGSSDDQGSEHTVDR		1	0	CID		26.34	0.0167237	1	1	27					5.17682e+09		Indistinguishable Channels	Not Used				4	646.795	2584.16	-1.14393	51.7683	5721	5721	MS2	21/228	ZBA3426A14MA3__014-0_2Gy3_slice_2.RAW
		High		LVQFHFHWGSSDDQGSEHTVDR		1	0	CID		35.96	0.00182529	1	1	27	16						Indistinguishable Channels	Not Used				4	646.795	2584.16	-1.04946	163.263	19748	19748	MS2	19/228	ZBA3426A14MA3__014-0_2Gy3_slice_2.RAW
		High		LVQFHFHWGSSDDQGSEHTVDR		1	0	CID		36.37	0.00166086	1	1	27					42377744		Indistinguishable Channels	Not Used				3	862.057	2584.16	-1.04425	54.0644	5640	5640	MS2	16/228	ZBA3426A13MA3__013-0_2Gy3_slice_1.RAW
		High		LVQFHFHWGSSDDQGSEHTVDR		1	0	CID		48.95	9.16922e-05	1	1	27					5.17682e+09		Indistinguishable Channels	Not Used				4	646.795	2584.16	-0.954981	52.8895	5890	5890	MS2	19/228	ZBA3426A14MA3__014-0_2Gy3_slice_2.RAW
		High		LVQFHFHWGSSDDQGSEHTVDR		1	0	CID		27.22	0.0136563	1	1	27					1.79149e+06		Indistinguishable Channels	Not Used				4	646.795	2584.16	-0.860505	164.832	19858	19858	MS2	16/228	ZBA3426A14MA3__014-0_2Gy3_slice_2.RAW
		Medium		LVQFHFHWGSSDDQGSEHTVDR		1	0	CID		23.85	0.029671	1	1	27	18				2.39385e+08		Indistinguishable Channels	Not Used				4	646.795	2584.16	-0.860505	53.3522	5541	5541	MS2	19/228	ZBA3426A13MA3__013-0_2Gy3_slice_1.RAW
		High		LVQFHFHWGSSDDQGSEHTVDR		1	0	CID		41.66	0.000501519	1	1	27	21				3.77548e+07		Indistinguishable Channels	Not Used				3	862.057	2584.16	-0.831682	54.7132	6168	6168	MS2	17/228	ZBA3426A14MA3__014-0_2Gy3_slice_2.RAW
		High		LVQFHFHWGSSDDQGSEHTVDR		1	0	CID		28.75	0.00986806	1	1	27	15				5.17682e+09		Indistinguishable Channels	Not Used				4	646.795	2584.16	-0.671553	52.3178	5803	5803	MS2	19/228	ZBA3426A14MA3__014-0_2Gy3_slice_2.RAW
		Low		LVQFHFHWGSSDDQGSEHTVDR		1	0	CID		16.59	0.163364	1	1	27	17				3093359788		Indistinguishable Channels	Not Used				5	517.638	2584.16	-0.511423	53.0524	5914	5914	MS2	19/228	ZBA3426A14MA3__014-0_2Gy3_slice_2.RAW
		High		LVQFHFHWGSSDDQGSEHTVDR		1	0	CID		27.31	0.0139335	1	1	27					588821		Indistinguishable Channels	Not Used				4	646.795	2584.16	-0.482601	163.812	19789	19789	MS2	18/228	ZBA3426A14MA3__014-0_2Gy3_slice_2.RAW
		Medium		LVQFHFHWGSSDDQGSEHTVDR		1	0	CID		18.96	0.0952931	1	1	27					2.57214e+08		Indistinguishable Channels	Not Used				4	646.795	2584.16	-0.482601	54.1834	6087	6087	MS2	24/228	ZBA3426A14MA3__014-0_2Gy3_slice_2.RAW
		High		LVQFHFHWGSSDDQGSEHTVDR		1	0	CID		43.88	0.000306945	1	1	27	15				2.57214e+08		Indistinguishable Channels	Not Used				4	646.795	2584.16	-0.388125	55.3134	6256	6256	MS2	23/228	ZBA3426A14MA3__014-0_2Gy3_slice_2.RAW
		High		LVQFHFHWGSSDDQGSEHTVDR		1	0	CID		42.81	0.0003927	1	1	27					2.57214e+08		Indistinguishable Channels	Not Used				4	646.795	2584.16	-0.388125	54.7496	6173	6173	MS2	20/228	ZBA3426A14MA3__014-0_2Gy3_slice_2.RAW
		High		LVQFHFHWGSSDDQGSEHTVDR		1	0	CID		36.86	0.00157638	1	1	28	17				3.77548e+07		Indistinguishable Channels	Not Used				3	862.058	2584.16	0.0894576	55.2567	6249	6249	MS2	12/228	ZBA3426A14MA3__014-0_2Gy3_slice_2.RAW
		Medium		LVQFHFHWGSSDDQGSEHTVDR		1	0	CID		24.48	0.027625	1	1	28	16				3093359788		Indistinguishable Channels	Not Used				5	517.638	2584.16	0.433335	52.4612	5825	5825	MS2	16/228	ZBA3426A14MA3__014-0_2Gy3_slice_2.RAW
		Low		LVQFHFHWGSSDDQGSEHTVDR		1	0	CID		16.18	0.186768	1	1	28	15				3093359788		Indistinguishable Channels	Not Used				5	517.638	2584.16	0.669524	51.9004	5741	5741	MS2	19/228	ZBA3426A14MA3__014-0_2Gy3_slice_2.RAW
		High		TLNFNAEGEPELLMLANWRPAQPLkNR		1	0	CID	K25(ICPL:13C(6))	66.71	6.8684e-06	1	1	34	19	4312			9.49951e+08	Heavy	Redundant	Not Used	2.42805	479698278	937580274	3	1078.56	3233.66	-0.965954	112.947	14529	14529	MS2	12/276	ZBA3426A14MA3__014-0_2Gy3_slice_2.RAW
		High		TLNFNAEGEPELLMLANWRPAQPLkNR		1	0	CID	K25(ICPL:13C(6))	62.27	1.84696e-05	1	1	34	18	4307			1.59473e+09	Heavy	Redundant	Not Used	2.3376	834744700	1570746808	4	809.171	3233.66	-0.498238	112.749	14501	14501	MS2	15/276	ZBA3426A14MA3__014-0_2Gy3_slice_2.RAW
		Low		TLNFNAEGEPELLmLANWRPAQPLkNR		1	0	CID	M14(Oxidation), K25(ICPL:13C(6))	18.48	0.407979	1	1	33	14	4216			140142441	Heavy	Redundant	Not Used	2.96025	45794007	109123842	4	813.169	3249.65	-0.658952	108.235	13875	13875	MS2	11/276	ZBA3426A14MA3__014-0_2Gy3_slice_2.RAW
		High		mSHHWGYGKHNGPEHWHkDFPIANGER		1	0	CID	M1(Oxidation), K18(ICPL)	37.01	0.00152287	1	1	28					6.79423e+08		Inconsistently Labeled	Not Used				4	837.126	3345.48	-3.51884	56.2427	6392	6392	MS2	24/292	ZBA3426A14MA3__014-0_2Gy3_slice_2.RAW
		High		mSHHWGYGKHNGPEHWHkDFPIANGER		1	0	CID	M1(Oxidation), K18(ICPL)	31.48	0.00611644	1	1	28					6.79423e+08		Inconsistently Labeled	Not Used				4	837.127	3345.49	-1.98634	55.6906	6312	6312	MS2	15/292	ZBA3426A14MA3__014-0_2Gy3_slice_2.RAW
		High		mSHHWGYGKHNGPEHWHkDFPIANGER		1	0	CID	M1(Oxidation), K18(ICPL)	43.24	0.000419704	1	1	28					6.79423e+08		Inconsistently Labeled	Not Used				4	837.127	3345.49	-1.69443	55.183	6238	6238	MS2	24/292	ZBA3426A14MA3__014-0_2Gy3_slice_2.RAW
		Low		mSHHWGYGKHNGPEHWHkDFPIANGER		1	0	CID	M1(Oxidation), K18(ICPL)	17.92	0.153364	1	1	28	18				5.83993e+08		Inconsistently Labeled	Not Used				5	669.904	3345.49	-1.3883	55.5699	6294	6294	MS2	13/292	ZBA3426A14MA3__014-0_2Gy3_slice_2.RAW
		Low		mSHHWGYGKHNGPEHWHkDFPIANGER		1	0	CID	M1(Oxidation), K18(ICPL)	18.47	0.142233	1	1	29	18				3.93965e+07		Inconsistently Labeled	Not Used				3	1115.84	3345.5	0.736042	55.3574	6263	6263	MS2	15/292	ZBA3426A14MA3__014-0_2Gy3_slice_2.RAW
		High		QSPVDIDTkAVVQDPALkPLALVYGEATSR		1	0	CID	K9(ICPL), K18(ICPL)	57.88	5.26263e-05	1	1	34	18	4533			1.30601e+09	Light	Redundant	Not Used	2.0903	1.30601e+09	2.19756e+09	3	1131.25	3391.75	-1.62199	129.237	16612	16612	MS2	13/344	ZBA3426A14MA3__014-0_2Gy3_slice_2.RAW
		High		QSPVDIDTkAVVQDPALkPLALVYGEATSR		1	0	CID	K9(ICPL), K18(ICPL)	66.64	6.79575e-06	1	1	34	18	4533			1.30601e+09	Light	Redundant	Not Used	2.0903	1.30601e+09	2.19756e+09	3	1131.25	3391.75	-1.1901	130.245	16737	16737	MS2	24/344	ZBA3426A14MA3__014-0_2Gy3_slice_2.RAW
		High		QSPVDIDTkAVVQDPALkPLALVYGEATSR		1	0	CID	K9(ICPL:13C(6)), K18(ICPL:13C(6))	32.59	0.012944	1	1	32	16	4533			2.20094e+09	Heavy	Redundant	Not Used	2.0903	1.30601e+09	2.19756e+09	3	1135.27	3403.79	-1.17849	128.992	16582	16582	MS2	19/344	ZBA3426A14MA3__014-0_2Gy3_slice_2.RAW
		Low		QSPVDIDTkAVVQDPALkPLALVYGEATSR		1	0	CID	K9(ICPL:13C(6)), K18(ICPL:13C(6))	10.79	1.9258	1	1	32	23	4533			2.20094e+09	Heavy	Redundant	Not Used	2.0903	1.30601e+09	2.19756e+09	3	1135.27	3403.79	-0.640544	130.759	16802	16802	MS2	9/344	ZBA3426A14MA3__014-0_2Gy3_slice_2.RAW
		Low		QSPVDIDTkAVVQDPALkPLALVYGEATSR		1	0	CID	K9(ICPL:13C(6)), K18(ICPL:13C(6))	18.03	0.350998	1	1	32	14	4566	1	1	18244242	Heavy	Excluded by Method	Not Used			18244242	4	851.704	3403.79	0.126561	131.406	16883	16883	MS2	17/344	ZBA3426A14MA3__014-0_2Gy3_slice_2.RAW
		Low		QSPVDIDTkAVVQDPALkPLALVYGEATSR		1	0	CID	K9(ICPL:13C(6)), K18(ICPL:13C(6))	10.61	1.88999	1	1	32	15	4572		2	687461	Heavy	Excluded by Method	Not Used		28120.5	687461	4	851.705	3403.8	1.20245	132.048	16960	16960	MS2	14/344	ZBA3426A14MA3__014-0_2Gy3_slice_2.RAW
		High		MVNNGHSFNVEYDDSQDkAVLkDGPLTGTYR		1	0	CID	K18(ICPL), K22(ICPL)	39.85	0.00165623	1	1	31	21	3776			1.02842e+09	Light	Redundant	Not Used	1.96413	1.02842e+09	1.62601e+09	4	920.922	3680.67	-0.8362	85.6066	10687	10687	MS2	28/340	ZBA3426A14MA3__014-0_2Gy3_slice_2.RAW
		High		MVNNGHSFNVEYDDSQDkAVLkDGPLTGTYR		1	0	CID	K18(ICPL), K22(ICPL)	52.92	8.16808e-05	1	1	31	23	3776			1.02842e+09	Light	Redundant	Not Used	1.96413	1.02842e+09	1.62601e+09	4	920.922	3680.67	-0.8362	84.5348	10531	10531	MS2	24/340	ZBA3426A14MA3__014-0_2Gy3_slice_2.RAW
		Low		MVNNGHSFNVEYDDSQDkAVLkDGPLTGTYR		1	0	CID	K18(ICPL), K22(ICPL)	20.12	0.157585	1	1	31	23	3784			1.5621e+08	Light	Redundant	Not Used	2.0271	1.5621e+08	2.54898e+08	5	736.94	3680.67	-0.408704	84.8806	10583	10583	MS2	17/340	ZBA3426A14MA3__014-0_2Gy3_slice_2.RAW
		High		MVNNGHSFNVEYDDSQDkAVLkDGPLTGTYR		1	0	CID	K18(ICPL:13C(6)), K22(ICPL:13C(6))	54.95	6.6537e-05	1	1	32	17	3779			2.08822e+08	Heavy	Redundant	Not Used	2.09188	118001299	198703838	3	1231.57	3692.71	-1.69902	84.6084	10542	10542	MS2	20/340	ZBA3426A14MA3__014-0_2Gy3_slice_2.RAW
		Low		MVNNGHSFNVEYDDSQDkAVLkDGPLTGTYR		1	0	CID	K18(ICPL:13C(6)), K22(ICPL:13C(6))	14.71	0.73022	1	1	32	18	3776			1.62601e+09	Heavy	Redundant	Not Used	1.96413	1.02842e+09	1.62601e+09	4	923.933	3692.71	-0.562191	86.3437	10793	10793	MS2	5/340	ZBA3426A14MA3__014-0_2Gy3_slice_2.RAW
		High		MVNNGHSFNVEYDDSQDkAVLkDGPLTGTYR		1	0	CID	K18(ICPL:13C(6)), K22(ICPL:13C(6))	57.16	4.17311e-05	1	1	32	22	3776			1.62601e+09	Heavy	Redundant	Not Used	1.96413	1.02842e+09	1.62601e+09	4	923.933	3692.71	-0.363848	85.8266	10718	10718	MS2	22/340	ZBA3426A14MA3__014-0_2Gy3_slice_2.RAW
			High	LVQFHFHWGSSDDQGSEHTVDR	CAH2_BOVIN	1	1	CID		61.75	4.57816e-06	1	1	27	19				5.23884e+07		Indistinguishable Channels	Not Used				3	862.056	2584.15	-2.53225	52.0078	5756	5756	MS2	12/228	ZBA3426A10MA3__010-0_2Gy1_slice_2.RAW
			Medium	LVQFHFHWGSSDDQGSEHTVDR	CAH2_BOVIN	1	1	CID		26.67	0.0150695	1	1	27					202255		Indistinguishable Channels	Not Used				4	646.794	2584.16	-1.80527	168.069	19825	19825	MS2	21/228	ZBA3426A10MA3__010-0_2Gy1_slice_2.RAW
			High	LVQFHFHWGSSDDQGSEHTVDR	CAH2_BOVIN	1	1	CID		27.96	0.0111969	1	1	27	15						Indistinguishable Channels	Not Used				4	646.794	2584.16	-1.61631	166.478	19750	19750	MS2	18/228	ZBA3426A10MA3__010-0_2Gy1_slice_2.RAW
			High	LVQFHFHWGSSDDQGSEHTVDR	CAH2_BOVIN	1	1	CID		59.63	7.8403e-06	1	1	27					5.23884e+07		Indistinguishable Channels	Not Used				3	862.057	2584.16	-1.4694	52.5647	5841	5841	MS2	11/228	ZBA3426A10MA3__010-0_2Gy1_slice_2.RAW
			High	LVQFHFHWGSSDDQGSEHTVDR	CAH2_BOVIN	1	1	CID		43.54	0.000318664	1	1	27	16						Indistinguishable Channels	Not Used				4	646.795	2584.16	-1.42736	165.932	19721	19721	MS2	12/228	ZBA3426A10MA3__010-0_2Gy1_slice_2.RAW
			High	LVQFHFHWGSSDDQGSEHTVDR	CAH2_BOVIN	1	1	CID		58.28	1.06987e-05	1	1	27					1.97663e+07		Indistinguishable Channels	Not Used				3	862.057	2584.16	-1.39854	51.0125	4955	4955	MS2	11/228	ZBA3426A9MA3__009-0_2Gy1_slice_1.RAW
			High	LVQFHFHWGSSDDQGSEHTVDR	CAH2_BOVIN	1	1	CID		29.12	0.00881724	1	1	27	15				233657		Indistinguishable Channels	Not Used				4	646.795	2584.16	-1.33288	167.003	19776	19776	MS2	12/228	ZBA3426A10MA3__010-0_2Gy1_slice_2.RAW
			High	LVQFHFHWGSSDDQGSEHTVDR	CAH2_BOVIN	1	1	CID		61.58	5.00418e-06	1	1	27					1905484945		Indistinguishable Channels	Not Used				3	862.057	2584.16	-1.25682	51.3955	5665	5665	MS2	22/228	ZBA3426A10MA3__010-0_2Gy1_slice_2.RAW
			High	LVQFHFHWGSSDDQGSEHTVDR	CAH2_BOVIN	1	1	CID		77.77	1.20319e-07	1	1	27	20				1905484945		Indistinguishable Channels	Not Used				3	862.057	2584.16	-1.25682	50.2847	5495	5495	MS2	14/228	ZBA3426A10MA3__010-0_2Gy1_slice_2.RAW
			Medium	LVQFHFHWGSSDDQGSEHTVDR	CAH2_BOVIN	1	1	CID		22.91	0.0368411	1	1	27	14				5911940928		Indistinguishable Channels	Not Used				4	646.795	2584.16	-1.14393	49.5067	5378	5378	MS2	18/228	ZBA3426A10MA3__010-0_2Gy1_slice_2.RAW
			High	LVQFHFHWGSSDDQGSEHTVDR	CAH2_BOVIN	1	1	CID		85.04	2.25597e-08	1	1	27	19				1905484945		Indistinguishable Channels	Not Used				3	862.057	2584.16	-1.11511	49.7647	5418	5418	MS2	14/228	ZBA3426A10MA3__010-0_2Gy1_slice_2.RAW
			Low	LVQFHFHWGSSDDQGSEHTVDR	CAH2_BOVIN	1	1	CID		11.06	0.564069	1	1	27	13						Indistinguishable Channels	Not Used				4	646.795	2584.16	-0.954981	53.8354	6030	6030	MS2	8/228	ZBA3426A10MA3__010-0_2Gy1_slice_2.RAW
			High	LVQFHFHWGSSDDQGSEHTVDR	CAH2_BOVIN	1	1	CID		43.06	0.000355904	1	1	27	16				1.17098e+08		Indistinguishable Channels	Not Used				4	646.795	2584.16	-0.954981	50.9402	4946	4946	MS2	14/228	ZBA3426A9MA3__009-0_2Gy1_slice_1.RAW
			High	LVQFHFHWGSSDDQGSEHTVDR	CAH2_BOVIN	1	1	CID		83.74	3.04321e-08	1	1	27					1905484945		Indistinguishable Channels	Not Used				3	862.057	2584.16	-0.902539	50.8184	5577	5577	MS2	13/228	ZBA3426A10MA3__010-0_2Gy1_slice_2.RAW
			High	LVQFHFHWGSSDDQGSEHTVDR	CAH2_BOVIN	1	1	CID		35.66	0.00195584	1	1	27	20						Indistinguishable Channels	Not Used				4	646.795	2584.16	-0.860505	164.328	19623	19623	MS2	19/228	ZBA3426A10MA3__010-0_2Gy1_slice_2.RAW
			Medium	LVQFHFHWGSSDDQGSEHTVDR	CAH2_BOVIN	1	1	CID		22.88	0.0378693	1	1	27	21						Indistinguishable Channels	Not Used				4	646.795	2584.16	-0.766029	164.849	19656	19656	MS2	11/228	ZBA3426A10MA3__010-0_2Gy1_slice_2.RAW
			High	LVQFHFHWGSSDDQGSEHTVDR	CAH2_BOVIN	1	1	CID		41.92	0.000472375	1	1	27	16						Indistinguishable Channels	Not Used				4	646.795	2584.16	-0.766029	51.7734	5722	5722	MS2	20/228	ZBA3426A10MA3__010-0_2Gy1_slice_2.RAW
			High	LVQFHFHWGSSDDQGSEHTVDR	CAH2_BOVIN	1	1	CID		29.02	0.00927324	1	1	27							Indistinguishable Channels	Not Used				4	646.795	2584.16	-0.577077	165.418	19690	19690	MS2	18/228	ZBA3426A10MA3__010-0_2Gy1_slice_2.RAW
			High	LVQFHFHWGSSDDQGSEHTVDR	CAH2_BOVIN	1	1	CID		38.05	0.0011594	1	1	27					5911940928		Indistinguishable Channels	Not Used				4	646.795	2584.16	-0.577077	50.6063	5544	5544	MS2	23/228	ZBA3426A10MA3__010-0_2Gy1_slice_2.RAW
			Medium	LVQFHFHWGSSDDQGSEHTVDR	CAH2_BOVIN	1	1	CID		18.56	0.104487	1	1	27	21				579010		Indistinguishable Channels	Not Used				4	646.795	2584.16	-0.482601	167.56	19802	19802	MS2	23/228	ZBA3426A10MA3__010-0_2Gy1_slice_2.RAW
			Low	LVQFHFHWGSSDDQGSEHTVDR	CAH2_BOVIN	1	1	CID		10.12	0.72956	1	1	27	19				2998641118		Indistinguishable Channels	Not Used				5	517.638	2584.16	-0.393328	51.3312	5656	5656	MS2	10/228	ZBA3426A10MA3__010-0_2Gy1_slice_2.RAW
			Low	LVQFHFHWGSSDDQGSEHTVDR	CAH2_BOVIN	1	1	CID		15.04	0.234996	1	1	27							Indistinguishable Channels	Not Used				4	646.795	2584.16	-0.293649	162.695	19492	19492	MS2	14/228	ZBA3426A10MA3__010-0_2Gy1_slice_2.RAW
			High	LVQFHFHWGSSDDQGSEHTVDR	CAH2_BOVIN	1	1	CID		29.74	0.00796272	1	1	27							Indistinguishable Channels	Not Used				4	646.795	2584.16	-0.293649	163.266	19537	19537	MS2	14/228	ZBA3426A10MA3__010-0_2Gy1_slice_2.RAW
			High	LVQFHFHWGSSDDQGSEHTVDR	CAH2_BOVIN	1	1	CID		38.56	0.0010588	1	1	27	16				5911940928		Indistinguishable Channels	Not Used				4	646.795	2584.16	-0.199173	51.1761	5632	5632	MS2	14/228	ZBA3426A10MA3__010-0_2Gy1_slice_2.RAW
			Medium	LVQFHFHWGSSDDQGSEHTVDR	CAH2_BOVIN	1	1	CID		25.11	0.0232781	1	1	27	15				5911940928		Indistinguishable Channels	Not Used				4	646.796	2584.16	0.0842542	50.0518	5461	5461	MS2	20/228	ZBA3426A10MA3__010-0_2Gy1_slice_2.RAW
			Medium	LVQFHFHWGSSDDQGSEHTVDR	CAH2_BOVIN	1	1	CID		26.44	0.0173645	1	1	27	20				2998641118		Indistinguishable Channels	Not Used				5	517.638	2584.16	0.197145	50.2112	5483	5483	MS2	10/228	ZBA3426A10MA3__010-0_2Gy1_slice_2.RAW
			Low	LVQFHFHWGSSDDQGSEHTVDR	CAH2_BOVIN	1	1	CID		11.52	0.53909	1	1	27							Indistinguishable Channels	Not Used				4	646.796	2584.16	0.367681	53.2363	5942	5942	MS2	10/228	ZBA3426A10MA3__010-0_2Gy1_slice_2.RAW
			High	LVQFHFHWGSSDDQGSEHTVDR	CAH2_BOVIN	1	1	CID		32.52	0.00436611	1	1	27	18				2998641118		Indistinguishable Channels	Not Used				5	517.638	2584.16	0.55143	49.7055	5407	5407	MS2	17/228	ZBA3426A10MA3__010-0_2Gy1_slice_2.RAW
			High	TLNFNAEGEPELLMLANWRPAQPLkNR	CAH2_BOVIN	1	1	CID	K25(ICPL:13C(6))	53.64	0.000141216	1	1	33	19	2398			3505715385	Heavy	Redundant	Not Used	2.3767	1820666928	3457430128	3	1078.56	3233.66	-1.5322	110.127	14051	14051	MS2	14/276	ZBA3426A10MA3__010-0_2Gy1_slice_2.RAW
			High	TLNFNAEGEPELLMLANWRPAQPLkNR	CAH2_BOVIN	1	1	CID	K25(ICPL:13C(6))	59.99	3.22742e-05	1	1	33	19	2398			3505715385	Heavy	Redundant	Not Used	2.3767	1820666928	3457430128	3	1078.56	3233.66	-0.965954	110.664	14126	14126	MS2	11/276	ZBA3426A10MA3__010-0_2Gy1_slice_2.RAW
			High	TLNFNAEGEPELLMLANWRPAQPLkNR	CAH2_BOVIN	1	1	CID	K25(ICPL:13C(6))	63.16	1.49748e-05	1	1	33	24	2405			4.85177e+09	Heavy	Redundant	Not Used	2.35174	2540954768	4774567520	4	809.171	3233.66	-0.0452395	111.461	14235	14235	MS2	11/276	ZBA3426A10MA3__010-0_2Gy1_slice_2.RAW
			High	TLNFNAEGEPELLMLANWRPAQPLkNR	CAH2_BOVIN	1	1	CID	K25(ICPL:13C(6))	41.75	0.00207187	1	1	33	18	2405			4.85177e+09	Heavy	Redundant	Not Used	2.35174	2540954768	4774567520	4	809.171	3233.66	-0.0452395	111.989	14304	14304	MS2	10/276	ZBA3426A10MA3__010-0_2Gy1_slice_2.RAW
			High	TLNFNAEGEPELLMLANWRPAQPLkNR	CAH2_BOVIN	1	1	CID	K25(ICPL:13C(6))	54.43	0.000112861	1	1	33	19	2405			4.85177e+09	Heavy	Redundant	Not Used	2.35174	2540954768	4774567520	4	809.171	3233.66	0.332259	110.941	14163	14163	MS2	12/276	ZBA3426A10MA3__010-0_2Gy1_slice_2.RAW
			Medium	TLNFNAEGEPELLMLANWRPAQPLkNR	CAH2_BOVIN	1	1	CID	K25(ICPL:13C(6))	29.24	0.0366903	1	1	33	17						No Quan Values	Not Used				4	809.172	3233.67	1.23825	112.549	14380	14380	MS2	12/276	ZBA3426A10MA3__010-0_2Gy1_slice_2.RAW
			High	mSHHWGYGKHNGPEHWHkDFPIANGER	CAH2_BOVIN	1	1	CID	M1(Oxidation), K18(ICPL)	38.32	0.00112632	0.631579	1	27					6.18064e+07		Inconsistently Labeled	Not Used				3	1115.83	3345.48	-3.53306	52.8476	5884	5884	MS2	12/292	ZBA3426A10MA3__010-0_2Gy1_slice_2.RAW
			Low	mSHHWGYGkHNGPEHWHKDFPIANGER	CAH2_BOVIN	1	1	CID	M1(Oxidation), K9(ICPL)	13.5	0.341713		2	27					6.18064e+07		Inconsistently Labeled	Not Used				3	1115.83	3345.48	-3.53306	52.8476	5884	5884	MS2	11/292	ZBA3426A10MA3__010-0_2Gy1_slice_2.RAW
			High	mSHHWGYGKHNGPEHWHkDFPIANGER	CAH2_BOVIN	1	1	CID	M1(Oxidation), K18(ICPL)	34.94	0.00256502	1	1	27					1000896836		Inconsistently Labeled	Not Used				4	837.126	3345.48	-2.86205	53.6994	6011	6011	MS2	21/292	ZBA3426A10MA3__010-0_2Gy1_slice_2.RAW
			High	mSHHWGYGKHNGPEHWHkDFPIANGER	CAH2_BOVIN	1	1	CID	M1(Oxidation), K18(ICPL)	36.71	0.00183442	1	1	28					1000896836		Inconsistently Labeled	Not Used				4	837.127	3345.49	-1.98634	52.546	5837	5837	MS2	24/292	ZBA3426A10MA3__010-0_2Gy1_slice_2.RAW
			High	mSHHWGYGKHNGPEHWHkDFPIANGER	CAH2_BOVIN	1	1	CID	M1(Oxidation), K18(ICPL)	32.19	0.0058885	1	1	28					1000896836		Inconsistently Labeled	Not Used				4	837.128	3345.49	-1.03764	53.0817	5918	5918	MS2	29/292	ZBA3426A10MA3__010-0_2Gy1_slice_2.RAW
			Low	mSHHWGYGKHNGPEHWHkDFPIANGER	CAH2_BOVIN	1	1	CID	M1(Oxidation), K18(ICPL)	10.46	0.886005	1	1	28	14				663842725		Inconsistently Labeled	Not Used				5	669.904	3345.49	-0.0199993	52.8143	5879	5879	MS2	10/292	ZBA3426A10MA3__010-0_2Gy1_slice_2.RAW
			Low	QSPVDIDTkAVVQDPALkPLALVYGEATSR	CAH2_BOVIN	1	1	CID	K9(ICPL), K18(ICPL)	13.62	1.37088	1	1	33	16	2672		2	394724	Light	Excluded by Method	Not Used		394724	540353	3	1131.25	3391.74	-3.02562	130.928	16629	16629	MS2	8/344	ZBA3426A10MA3__010-0_2Gy1_slice_2.RAW
			High	QSPVDIDTkAVVQDPALkPLALVYGEATSR	CAH2_BOVIN	1	1	CID	K9(ICPL), K18(ICPL)	71.59	2.22243e-06	1	1	33	25	2630			1.85183e+09	Light	Redundant	Not Used	2.06768	1.85183e+09	3059378413	3	1131.25	3391.75	-2.05387	127.396	16204	16204	MS2	23/344	ZBA3426A10MA3__010-0_2Gy1_slice_2.RAW
			High	QSPVDIDTkAVVQDPALkPLALVYGEATSR	CAH2_BOVIN	1	1	CID	K9(ICPL), K18(ICPL)	96.3	7.39604e-09	1	1	33	20	2630			1.85183e+09	Light	Redundant	Not Used	2.06768	1.85183e+09	3059378413	3	1131.26	3391.75	-0.758219	128.425	16327	16327	MS2	14/344	ZBA3426A10MA3__010-0_2Gy1_slice_2.RAW
			Low	QSPVDIDTkAVVQDPALkPLALVYGEATSR	CAH2_BOVIN	1	1	CID	K9(ICPL), K18(ICPL)	13.91	1.27623	1	1	33	16	2630			1.85183e+09	Light	Redundant	Not Used	2.06768	1.85183e+09	3059378413	3	1131.26	3391.75	-0.542277	128.951	16398	16398	MS2	9/344	ZBA3426A10MA3__010-0_2Gy1_slice_2.RAW
			Low	QSPVDIDTkAVVQDPALkPLALVYGEATSR	CAH2_BOVIN	1	1	CID	K9(ICPL), K18(ICPL)	14.55	1.08032	1	1	33	16	2634			3.24229e+09	Light	Redundant	Not Used	2.02893	3239882546	5252247474	4	848.694	3391.76	0.551464	128.858	16384	16384	MS2	17/344	ZBA3426A10MA3__010-0_2Gy1_slice_2.RAW
			Low	QSPVDIDTkAVVQDPALkPLALVYGEATSR	CAH2_BOVIN	1	1	CID	K9(ICPL), K18(ICPL)	22.48	0.174566	1	1	33		2634			3.24229e+09	Light	Redundant	Not Used	2.02893	3239882546	5252247474	4	848.695	3391.76	1.12731	128.346	16316	16316	MS2	20/344	ZBA3426A10MA3__010-0_2Gy1_slice_2.RAW
			High	QSPVDIDTkAVVQDPALkPLALVYGEATSR	CAH2_BOVIN	1	1	CID	K9(ICPL:13C(6)), K18(ICPL:13C(6))	96.47	5.29746e-09	1	1	32	25	2630			3.06734e+09	Heavy	Redundant	Not Used	2.06768	1.85183e+09	3059378413	3	1135.27	3403.79	-1.17849	127.387	16202	16202	MS2	28/344	ZBA3426A10MA3__010-0_2Gy1_slice_2.RAW
			High	MVNNGHSFNVEYDDSQDKAVLkDGPLTGTYR	CAH2_BOVIN	1	1	CID	K22(ICPL:13C(6))	51.52	0.000157851	0.288462	1	32	25				2.23962e+08		Inconsistently Labeled	Not Used				4	896.172	3581.66	-1.50904	68.8555	8234	8234	MS2	30/340	ZBA3426A10MA3__010-0_2Gy1_slice_2.RAW
			High	MVNNGHSFNVEYDDSQDkAVLKDGPLTGTYR	CAH2_BOVIN	1	1	CID	K18(ICPL:13C(6))	37.26	0.00420967		2	32	25				2.23962e+08		Inconsistently Labeled	Not Used				4	896.172	3581.66	-1.50904	68.8555	8234	8234	MS2	27/340	ZBA3426A10MA3__010-0_2Gy1_slice_2.RAW
			High	MVNNGHSFNVEYDDSQDkAVLkDGPLTGTYR	CAH2_BOVIN	1	1	CID	K18(ICPL), K22(ICPL)	66.21	3.42244e-06	1	1	30	20	1836			1.85797e+08	Light	Redundant	Not Used	1.9098	1.85797e+08	2.83515e+08	3	1227.56	3680.66	-2.4079	82.8149	10251	10251	MS2	17/340	ZBA3426A10MA3__010-0_2Gy1_slice_2.RAW
			High	MVNNGHSFNVEYDDSQDkAVLkDGPLTGTYR	CAH2_BOVIN	1	1	CID	K18(ICPL), K22(ICPL)	41.48	0.00113794	1	1	30	24	1831			1.25201e+09	Light	Redundant	Not Used	2.01076	1.25176e+09	2.01108e+09	4	920.922	3680.67	-0.8362	82.7039	10235	10235	MS2	20/340	ZBA3426A10MA3__010-0_2Gy1_slice_2.RAW
			High	MVNNGHSFNVEYDDSQDkAVLkDGPLTGTYR	CAH2_BOVIN	1	1	CID	K18(ICPL), K22(ICPL)	50.01	0.000161627	1	1	30	21	1831			1.25201e+09	Light	Redundant	Not Used	2.01076	1.25176e+09	2.01108e+09	4	920.923	3680.67	-0.438216	83.2277	10309	10309	MS2	33/340	ZBA3426A10MA3__010-0_2Gy1_slice_2.RAW
			High	MVNNGHSFNVEYDDSQDkAVLkDGPLTGTYR	CAH2_BOVIN	1	1	CID	K18(ICPL), K22(ICPL)	46.57	0.000359077	1	1	30	20	1831			1.25201e+09	Light	Redundant	Not Used	2.01076	1.25176e+09	2.01108e+09	4	920.923	3680.67	-0.106564	83.7664	10387	10387	MS2	15/340	ZBA3426A10MA3__010-0_2Gy1_slice_2.RAW
			High	MVNNGHSFNVEYDDSQDkAVLkDGPLTGTYR	CAH2_BOVIN	1	1	CID	K18(ICPL:13C(6)), K22(ICPL:13C(6))	41.06	0.00169221	1	1	32	18	1831			2.01108e+09	Heavy	Redundant	Not Used	2.01076	1.25176e+09	2.01108e+09	4	923.933	3692.71	-0.69442	84.2486	10457	10457	MS2	19/340	ZBA3426A10MA3__010-0_2Gy1_slice_2.RAW
Mcat	381	41.9011	8.104	MGI (automatic)|Malonyl CoA-acyl carrier protein transacylase, mitochondrial Precursor (MCT)(EC 2.3.1.39)(Mitochondrial malonyltransferase) [Source:UniProtKB/Swiss-Prot;Acc:Q8R3F5]|15|ENSMUSG00000048755|ENSMUST00000061882	9.45	6	3	1.01867e+07	1.1887e+07	1.06359e+07	1.8336	1;-;1	47.8321	90.6806	6.04	2	2	64.76	3.94	1	1	88.9441	9.45	3	3
	A2	B2	C2	Sequence	Protein Accessions	# Proteins	# Protein Groups	Activation Type	Modifications	IonScore	Exp Value	Δ Score	Rank	Identity High	Homology Threshold	QuanResultID	# Missing Channels	# Single-Peak Channels	Area	Quan Channel	Quan Info	Quan Usage	Heavy/Light	Light	Heavy	Charge	m/z [Da]	MH+ [Da]	ΔM [ppm]	RT [min]	First Scan	Last Scan	MS Order	Ions Matched	Spectrum File	Annotation
	High			NSAkYHFR		1	0	CID	K4(ICPL)	29.29	0.00741892	1	1	26	19	186			4.50568e+06	Light	Unique	Used	1.21343	4.50568e+06	4.38288e+06	2	564.272	1127.54	-1.07532	29.4602	1956	1956	MS2	7/70	ZBA3426A12MA3__012-0_2Gy2_slice_2.RAW
			High	NSAkYHFR	Mcat	1	1	CID	K4(ICPL)	41.25	0.000416191	1	1	26	19	157			4.79905e+06	Light	Unique	Used	2.45377	4.79905e+06	9.40885e+06	2	564.272	1127.54	-1.61664	22.1176	1435	1435	MS2	6/70	ZBA3426A10MA3__010-0_2Gy1_slice_2.RAW
	High			DSSVAEEGAQEAVAR		1	0	CID		81.25	4.42438e-08	0.864198	1	26					1.58677e+07		Indistinguishable Channels	Not Used				2	759.855	1518.7	-0.783172	34.3411	2626	2626	MS2	9/142	ZBA3426A12MA3__012-0_2Gy2_slice_2.RAW
		High		DSSVAEEGAQEAVAR		1	0	CID		64.76	2.0553e-06	1	1	27	20				1.1887e+07		Indistinguishable Channels	Not Used				2	759.855	1518.7	0.0206089	26.5001	1982	1982	MS2	8/142	ZBA3426A14MA3__014-0_2Gy3_slice_2.RAW
			Low	VISGHLEALQFLR	Mcat	1	1	CID		11.73	0.459929	1	1	27					1.28245e+07		Indistinguishable Channels	Not Used				3	494.95	1482.84	-4.18744	70.9432	7573	7573	MS2	12/110	ZBA3426A9MA3__009-0_2Gy1_slice_1.RAW
			High	DSSVAEEGAQEAVAR	Mcat	1	1	CID		67.59	1.04508e-06	1	1	26					1.42843e+07		Indistinguishable Channels	Not Used				2	759.854	1518.7	-1.02431	25.5144	1875	1875	MS2	10/142	ZBA3426A10MA3__010-0_2Gy1_slice_2.RAW
Mtif2	273	29.6947	5.35107	MGI (curated)|Translation initiation factor IF-2, mitochondrial Precursor (IF-2Mt)(IF2(mt))(IF-2(Mt)) [Source:UniProtKB/Swiss-Prot;Acc:Q91YJ5]|11|ENSMUSG00000020459|ENSMUST00000101423	4.4	1	1	0	4.35725e+06	0	1.7152	-;1;-						22.16	4.4	1	1
	A2	B2	C2	Sequence	Protein Accessions	# Proteins	# Protein Groups	Activation Type	Modifications	IonScore	Exp Value	Δ Score	Rank	Identity High	Homology Threshold	QuanResultID	# Missing Channels	# Single-Peak Channels	Area	Quan Channel	Quan Info	Quan Usage	Heavy/Light	Light	Heavy	Charge	m/z [Da]	MH+ [Da]	ΔM [ppm]	RT [min]	First Scan	Last Scan	MS Order	Ions Matched	Spectrum File	Annotation
		Medium		RPGTDPALLkPR	Mtif2	2	1	CID	K10(ICPL)	22.16	0.0620298	1	1	29	19	403			4.35725e+06	Light	Unique	Used	1.7152	4.35725e+06	6.01603e+06	3	475.936	1425.79	-0.947782	37.6259	3311	3311	MS2	5/112	ZBA3426A13MA3__013-0_2Gy3_slice_1.RAW
Cox6a1	112	12.4754	9.979	MGI (curated)|Cytochrome c oxidase subunit 6A1, mitochondrial Precursor (Cytochrome c oxidase polypeptide VIa-liver) [Source:UniProtKB/Swiss-Prot;Acc:P43024]|5|ENSMUSG00000041697|ENSMUST00000040154	40.18	11	2	3.83987e+08	3.61761e+08	518469177	1.63594	1;-;-		26.96	40.18	4	2	25.15	14.29	3	1	32.4071	14.29	4	1
	A2	B2	C2	Sequence	Protein Accessions	# Proteins	# Protein Groups	Activation Type	Modifications	IonScore	Exp Value	Δ Score	Rank	Identity High	Homology Threshold	QuanResultID	# Missing Channels	# Single-Peak Channels	Area	Quan Channel	Quan Info	Quan Usage	Heavy/Light	Light	Heavy	Charge	m/z [Da]	MH+ [Da]	ΔM [ppm]	RT [min]	First Scan	Last Scan	MS Order	Ions Matched	Spectrum File	Annotation
	Low			TkPFPWGDGNHTLFHNPHVNPLPTGYEDE	Cox6a1	1	1	CID	K2(ICPL)	18.21	0.192535	1	1	29		1774			136927489	Light	Unique	Used	1.63594	136927489	179573650	3	1141.19	3421.56	-0.742783	88.6772	10752	10752	MS2	9/316	ZBA3426A12MA3__012-0_2Gy2_slice_2.RAW
	Medium			HEEHERPPFVAYPHLR	Cox6a1	1	1	CID		27.13	0.0377602	1	1	31	21				475027779		Indistinguishable Channels	Not Used				4	504.256	2014	-1.20136	39.8355	3445	3445	MS2	13/146	ZBA3426A12MA3__012-0_2Gy2_slice_2.RAW
	Low			HEEHERPPFVAYPHLR	Cox6a1	1	1	CID		10.29	1.8334	1	1	31	17				475027779		Indistinguishable Channels	Not Used				4	504.256	2014	-0.53464	40.373	3528	3528	MS2	6/146	ZBA3426A12MA3__012-0_2Gy2_slice_2.RAW
	Low			HEEHERPPFVAYPHLR	Cox6a1	1	1	CID		18.83	0.253981	1	1	31	17				6.31046e+08		Indistinguishable Channels	Not Used				5	403.607	2014.01	1.2467	39.9681	3465	3465	MS2	11/146	ZBA3426A12MA3__012-0_2Gy2_slice_2.RAW
		Low		HEEHERPPFVAYPHLR		1	0	CID		18.66	0.265482	1	1	32	19				3.61761e+08		Indistinguishable Channels	Not Used				4	504.256	2014	-1.38319	36.1898	3388	3388	MS2	8/146	ZBA3426A14MA3__014-0_2Gy3_slice_2.RAW
		Low		HEEHERPPFVAYPHLR		1	0	CID		13.12	0.955556		2	32					3.61761e+08		Indistinguishable Channels	Not Used				4	504.256	2014	-0.474029	34.8941	3196	3196	MS2	7/146	ZBA3426A14MA3__014-0_2Gy3_slice_2.RAW
		Medium		HEEHERPPFVAYPHLR		1	0	CID		25.15	0.0585017	1	1	32	20				3.61761e+08		Indistinguishable Channels	Not Used				4	504.257	2014.01	0.435132	35.3859	3267	3267	MS2	14/146	ZBA3426A14MA3__014-0_2Gy3_slice_2.RAW
			Medium	HEEHERPPFVAYPHLR		1	0	CID		29.28	0.0227802	1	1	31					1.11989e+08		Indistinguishable Channels	Not Used				3	672.006	2014	-0.982544	32.7992	2908	2908	MS2	12/146	ZBA3426A10MA3__010-0_2Gy1_slice_2.RAW
			Medium	HEEHERPPFVAYPHLR		1	0	CID		26.56	0.0427249	1	1	31	21				3.71241e+08		Indistinguishable Channels	Not Used				4	504.256	2014	-0.716472	32.7392	2900	2900	MS2	15/146	ZBA3426A10MA3__010-0_2Gy1_slice_2.RAW
			Low	HEEHERPPFVAYPHLR		1	0	CID		17.68	0.328421	1	1	31	20				3.71241e+08		Indistinguishable Channels	Not Used				4	504.256	2014	-0.110364	33.3293	2987	2987	MS2	8/146	ZBA3426A10MA3__010-0_2Gy1_slice_2.RAW
			Low	HEEHERPPFVAYPHLR		1	0	CID		20.42	0.180656	1	1	31	21				518469177		Indistinguishable Channels	Not Used				5	403.607	2014.01	2.00433	32.6585	2887	2887	MS2	13/146	ZBA3426A10MA3__010-0_2Gy1_slice_2.RAW
Afg3l2	802	89.4626	8.60205	MGI (automatic)|AFG3-like protein 2 (EC 3.4.24.-) [Source:UniProtKB/Swiss-Prot;Acc:Q8JZQ2]|18|ENSMUSG00000024527|ENSMUST00000025408	2.99	3	2	0	2.07608e+07	0	1.63223	-;1;-						46.61	2.99	3	2
	A2	B2	C2	Sequence	Protein Accessions	# Proteins	# Protein Groups	Activation Type	Modifications	IonScore	Exp Value	Δ Score	Rank	Identity High	Homology Threshold	QuanResultID	# Missing Channels	# Single-Peak Channels	Area	Quan Channel	Quan Info	Quan Usage	Heavy/Light	Light	Heavy	Charge	m/z [Da]	MH+ [Da]	ΔM [ppm]	RT [min]	First Scan	Last Scan	MS Order	Ions Matched	Spectrum File	Annotation
		High		HLSDAINEkHFEQAIER	Afg3l2	1	1	CID	K9(ICPL:13C(6))	46.61	0.000479109	1	1	32	16	808			1.7271e+07	Heavy	Unique	Used	1.63223	1.2747e+07	1.67484e+07	3	716.691	2148.06	0.363505	56.3898	5971	5971	MS2	13/174	ZBA3426A13MA3__013-0_2Gy3_slice_1.RAW
		Low		DLFALAR	Afg3l2	1	1	CID		10.74	0.476484		3	26					2.42506e+07		Indistinguishable Channels	Not Used				2	403.232	805.457	0.5321	67.7108	7570	7570	MS2	3/48	ZBA3426A13MA3__013-0_2Gy3_slice_1.RAW
		Low		HLSDAINEkHFEQAIER	Afg3l2	1	1	CID	K9(ICPL)	19.9	0.173448	1	1	31		808			1.2747e+07	Light	Redundant	Not Used	1.63223	1.2747e+07	1.67484e+07	3	714.683	2142.03	-0.752623	56.4022	5973	5973	MS2	15/174	ZBA3426A13MA3__013-0_2Gy3_slice_1.RAW
Myh6	1938	223.426	5.73193	MGI (curated)|Myosin-6 (Myosin heavy chain 6)(Myosin heavy chain, cardiac muscle alpha isoform)(MyHC-alpha) [Source:UniProtKB/Swiss-Prot;Acc:Q02566]|14|ENSMUSG00000040752|ENSMUST00000081857	47.57	298	61	2.24593e+07	3.16188e+08	2.34651e+08	1.62522	3;39;47	5.60846	92.385	1.55	5	3	3882.82	42.98	151	55	3097.9	44.69	142	57
	A2	B2	C2	Sequence	Protein Accessions	# Proteins	# Protein Groups	Activation Type	Modifications	IonScore	Exp Value	Δ Score	Rank	Identity High	Homology Threshold	QuanResultID	# Missing Channels	# Single-Peak Channels	Area	Quan Channel	Quan Info	Quan Usage	Heavy/Light	Light	Heavy	Charge	m/z [Da]	MH+ [Da]	ΔM [ppm]	RT [min]	First Scan	Last Scan	MS Order	Ions Matched	Spectrum File	Annotation
	Medium			FGkFIR	Myh7	19	1	CID	K3(ICPL:13C(6))	22.87	0.0330506	0.0434783	1	26		870			1.24189e+07	Heavy	Unique	Used	2.20877	7.0137e+06	1.24189e+07	2	439.752	878.498	-0.339338	52.6243	5394	5394	MS2	4/48	ZBA3426A12MA3__012-0_2Gy2_slice_2.RAW
	High			kVQHELDEAEER	Myh7	2	1	CID	K1(ICPL:13C(6))	62.53	4.46776e-06	1	1	27	20	141			3.31775e+06	Heavy	Unique	Used	1.38434	2989630	3.31775e+06	2	797.383	1593.76	-0.713809	27.6358	1733	1733	MS2	10/122	ZBA3426A12MA3__012-0_2Gy2_slice_2.RAW
	Medium			kVQHELDEAEER	Myh7	2	1	CID	K1(ICPL:13C(6))	20.31	0.0744886	1	1	27		140			5.74707e+06	Heavy	Unique	Used	1.52086	4.71384e+06	5.74707e+06	3	531.924	1593.76	-0.645653	27.6128	1731	1731	MS2	12/122	ZBA3426A12MA3__012-0_2Gy2_slice_2.RAW
		Low		AkVEkLR	Myh6	2	1	CID	K2(ICPL), K5(ICPL)	16.27	0.194739	1	1	28	22	262			6.64306e+07	Light	Unique	Used	1.63194	66074333	8.68001e+07	2	527.295	1053.58	-0.586264	31.9476	2560	2560	MS2	5/58	ZBA3426A13MA3__013-0_2Gy3_slice_1.RAW
		High		VIFQLkAER	Myh6	2	1	CID	K6(ICPL:13C(6))	43.7	0.000319935	1	1	27		894			7.76685e+07	Heavy	Unique	Used	2.23235	39122353	70302478	2	607.852	1214.7	-1.42852	61.8186	6740	6740	MS2	7/74	ZBA3426A13MA3__013-0_2Gy3_slice_1.RAW
		Medium		VIFQLkAER	Myh6	2	1	CID	K6(ICPL:13C(6))	19.7	0.0857215	1	1	28	18	898			79134887	Heavy	Unique	Used	2.14914	4.57426e+07	79134887	3	405.571	1214.7	-0.258778	62.0088	6767	6767	MS2	7/74	ZBA3426A13MA3__013-0_2Gy3_slice_1.RAW
		High		INATLETkQPR	Myh6	2	1	CID	K8(ICPL:13C(6))	34.54	0.00318162	0.685714	1	28		320			4.73147e+07	Heavy	Unique	Used	2.20301	26061317	46216412	3	461.255	1381.75	-0.993461	33.727	2799	2799	MS2	6/104	ZBA3426A13MA3__013-0_2Gy3_slice_1.RAW
		High		AkLQTENGELAR	Myh6	1	1	CID	K2(ICPL:13C(6))	53.12	6.38662e-05	1	1	30	18	240			3.82008e+07	Heavy	Unique	Used	1.90582	2.42646e+07	37225186	2	720.88	1440.75	-1.39352	29.8291	2290	2290	MS2	18/116	ZBA3426A13MA3__013-0_2Gy3_slice_1.RAW
		Low		AkLQTENGELAR	Myh6	1	1	CID	K2(ICPL:13C(6))	19	0.16429	1	1	30		259			2.34943e+07	Heavy	Unique	Used	2.77337	1.01669e+07	2.26975e+07	3	480.922	1440.75	-0.661493	30.7357	2401	2401	MS2	11/116	ZBA3426A13MA3__013-0_2Gy3_slice_1.RAW
		High		VkDALEkSEAR	Myh6	2	1	CID	K2(ICPL:13C(6)), K7(ICPL:13C(6))	80.16	1.46984e-07	1	1	31		395			3.65449e+07	Heavy	Unique	Used	1.62147	2.79984e+07	3.65449e+07	2	734.384	1467.76	-1.58717	36.9628	3225	3225	MS2	17/110	ZBA3426A13MA3__013-0_2Gy3_slice_1.RAW
		High		DIGAkkMHDEE	Myh6	1	1	CID	K5(ICPL:13C(6)), K6(ICPL:13C(6))	40.94	0.000386582	1	1	26		475			5.62511e+07	Heavy	Unique	Used	1.53427	44804292	55335687	2	747.839	1494.67	-1.45037	40.3374	3683	3683	MS2	12/102	ZBA3426A13MA3__013-0_2Gy3_slice_1.RAW
		High		SNAAAAALDkkQR	Myh6	2	1	CID	K10(ICPL:13C(6)), K11(ICPL:13C(6))	58.35	2.14209e-05	1	1	30		494			9.41339e+07	Heavy	Unique	Used	1.43149	81691009	9.41339e+07	2	783.414	1565.82	-1.20525	41.9754	3923	3923	MS2	9/134	ZBA3426A13MA3__013-0_2Gy3_slice_1.RAW
		High		SNAAAAALDkkQR	Myh6	2	1	CID	K10(ICPL:13C(6)), K11(ICPL:13C(6))	37.28	0.00274055	1	1	30	19	496			123819955	Heavy	Unique	Used	1.54998	9.92389e+07	123819955	3	522.612	1565.82	-0.863018	41.4538	3847	3847	MS2	14/134	ZBA3426A13MA3__013-0_2Gy3_slice_1.RAW
		High		kVQHELDEAEER	Myh6	2	1	CID	K1(ICPL:13C(6))	46.54	0.000183001	1	1	28	22	85			7.27972e+07	Heavy	Unique	Used	1.95154	4.59584e+07	7.2198e+07	3	531.924	1593.76	-1.2201	21.3089	1275	1275	MS2	8/122	ZBA3426A13MA3__013-0_2Gy3_slice_1.RAW
		High		kVQHELDEAEER	Myh6	2	1	CID	K1(ICPL:13C(6))	64.71	2.70452e-06	0.769231	1	28		81			4.65243e+07	Heavy	Unique	Used	1.87553	3.08157e+07	4.65243e+07	2	797.383	1593.76	-0.713809	20.5898	1199	1199	MS2	17/122	ZBA3426A13MA3__013-0_2Gy3_slice_1.RAW
		High		ELENELEAEQkR	Myh6	2	1	CID	K11(ICPL:13C(6))	56.88	2.66651e-05	0.263158	1	30		470			4.84631e+07	Heavy	Unique	Used	1.66562	3.52297e+07	47235447	2	799.891	1598.77	-0.520798	40.2423	3668	3668	MS2	8/120	ZBA3426A13MA3__013-0_2Gy3_slice_1.RAW
		High		VLSkANSEVAQWR	Myh6	2	1	CID	K4(ICPL:13C(6))	74.79	4.33122e-07	1	1	30		749			93203284	Heavy	Unique	Used	1.8029	64220828	93203284	2	799.922	1598.84	-0.904895	54.1569	5652	5652	MS2	8/124	ZBA3426A13MA3__013-0_2Gy3_slice_1.RAW
		High		kLAEQELIETSER	Myh6	2	1	CID	K1(ICPL:13C(6))	98.49	2.59798e-09	1	1	31	25	773			2.19649e+08	Heavy	Unique	Used	1.76407	1.54679e+08	2.19649e+08	2	828.93	1656.85	-1.02004	54.677	5729	5729	MS2	11/136	ZBA3426A13MA3__013-0_2Gy3_slice_1.RAW
		High		QLEEkEALISQLTR	Myh6	1	1	CID	K5(ICPL)	34.88	0.00525016	1	1	31	15	1503			2.24132e+07	Light	Unique	Used	2.05209	2.24132e+07	3.7024e+07	2	881.97	1762.93	-0.17711	98.6775	11748	11748	MS2	7/150	ZBA3426A13MA3__013-0_2Gy3_slice_1.RAW
		High		AQLEFNQIkAEIER	Myh6	2	1	CID	K9(ICPL:13C(6))	95.08	6.20912e-09	1	1	32		1381			78442720	Heavy	Unique	Used	1.77298	51215594	73095226	2	900.472	1799.94	-0.884027	90.604	10680	10680	MS2	11/146	ZBA3426A13MA3__013-0_2Gy3_slice_1.RAW
		High		VRELENELEAEQkR	Myh6	2	1	CID	K13(ICPL:13C(6))	31.2	0.0130475	1	1	31	23	434			3.26032e+07	Heavy	Unique	Used	1.51058	2.68122e+07	3.26032e+07	3	618.652	1853.94	-2.25862	38.4311	3422	3422	MS2	7/144	ZBA3426A13MA3__013-0_2Gy3_slice_1.RAW
		High		GkLSYTQQMEDLkR	Myh6	1	1	CID	K2(ICPL), K13(ICPL)	108.44	1.88333e-10	1	1	30		1058			4.04839e+07	Light	Unique	Used	1.29024	3.95766e+07	41104875	2	953.959	1906.91	-0.773739	71.9083	8159	8159	MS2	11/142	ZBA3426A13MA3__013-0_2Gy3_slice_1.RAW
		High		GkLSYTQQMEDLkR	Myh6	1	1	CID	K2(ICPL), K13(ICPL)	30.8	0.0113536	1	1	30	16	1055			1.49837e+08	Light	Unique	Used	1.67296	1.49837e+08	201785099	3	636.308	1906.91	-0.524732	72.2631	8210	8210	MS2	13/142	ZBA3426A13MA3__013-0_2Gy3_slice_1.RAW
		Low		kAPGVMDNPLVMHQLR	Myh6	1	1	CID	K1(ICPL:13C(6))	20.8	0.13225	1	1	31	15	982			1.41824e+08	Heavy	Unique	Used	2.02319	85675686	139533404	3	639.669	1916.99	-0.854015	67.3321	7515	7515	MS2	15/150	ZBA3426A13MA3__013-0_2Gy3_slice_1.RAW
		High		EQYEEEMEAkAELQR	Myh6	1	1	CID	K10(ICPL:13C(6))	54.28	1.71695e-05	1	1	25		963			2.16547e+07	Heavy	Unique	Used	2.09345	1.28501e+07	2.16547e+07	2	997.448	1993.89	-0.788788	66.0167	7331	7331	MS2	8/160	ZBA3426A13MA3__013-0_2Gy3_slice_1.RAW
		High		kLAEkDEEMEQAkR	Myh6	2	1	CID	K1(ICPL), K5(ICPL), K13(ICPL)	69.42	9.48589e-07	1	1	28	20	730			1.06562e+07	Light	Unique	Used	1.24073	1.03164e+07	1.03035e+07	2	1010.46	2019.92	-2.34802	52.6776	5446	5446	MS2	22/142	ZBA3426A13MA3__013-0_2Gy3_slice_1.RAW
		High		kLAEkDEEMEQAkR	Myh6	2	1	CID	K1(ICPL), K5(ICPL), K13(ICPL)	53.03	4.05656e-05	1	1	28	19	723			1.87411e+08	Light	Unique	Used	1.18586	1.87411e+08	1.78901e+08	3	673.979	2019.92	-0.541678	52.5417	5429	5429	MS2	11/142	ZBA3426A13MA3__013-0_2Gy3_slice_1.RAW
		High		QAEEAEEQANTNLSkFR	Myh6	2	1	CID	K15(ICPL:13C(6))	34.44	0.00343561	1	1	29		667			8.95887e+07	Heavy	Unique	Used	1.99762	5.46996e+07	8.7959e+07	3	692.661	2075.97	-2.20362	49.8111	5040	5040	MS2	13/182	ZBA3426A13MA3__013-0_2Gy3_slice_1.RAW
		Low		MkkNMEQTIkDLQHR	Myh6	2	1	CID	K2(ICPL), K3(ICPL), K10(ICPL)	20.71	0.137143	1	1	31	16	1051			102464472	Light	Unique	Used	1.70973	102464472	141020896	3	739.022	2215.05	-0.941502	71.3476	8077	8077	MS2	18/148	ZBA3426A13MA3__013-0_2Gy3_slice_1.RAW
		High		QLEEEGkAkNALAHALQSSR	Myh6	1	1	CID	K7(ICPL:13C(6)), K9(ICPL:13C(6))	34.58	0.00811626	1	1	32	16	1215			6.17455e+07	Heavy	Unique	Used	1.71089	4.48332e+07	6.17455e+07	3	801.412	2402.22	-1.46345	81.6037	9469	9469	MS2	19/222	ZBA3426A13MA3__013-0_2Gy3_slice_1.RAW
		Low		IkELTYQTEEDkkNLMR	Myh6	1	1	CID	K2(ICPL), K12(ICPL), K13(ICPL)	15.15	0.585017	1	1	32	23	1257			7.77968e+07	Light	Unique	Used	1.40156	73565896	82998853	4	614.299	2454.17	-1.48783	83.1891	9685	9685	MS2	13/174	ZBA3426A13MA3__013-0_2Gy3_slice_1.RAW
		High		IkELTYQTEEDkkNLMR	Myh6	1	1	CID	K2(ICPL), K12(ICPL), K13(ICPL)	54.78	6.80289e-05	1	1	32	18	1241			1.02179e+08	Light	Unique	Used	1.48755	97901107	117231061	3	818.73	2454.17	-0.437809	82.5752	9600	9600	MS2	16/174	ZBA3426A13MA3__013-0_2Gy3_slice_1.RAW
		Low		ENLNkLMTNLkTTHPHFVR	Myh6	1	1	CID	K5(ICPL:13C(6)), K11(ICPL:13C(6))	12.13	1.33186	1	1	32	18	1172			1.08604e+08	Heavy	Unique	Used	1.78485	72955425	104819690	4	629.581	2515.3	-1.30874	79.5091	9190	9190	MS2	9/202	ZBA3426A13MA3__013-0_2Gy3_slice_1.RAW
		Medium		TEcFVPDDkEEYVkAkVVSR	Myh6	2	1	CID	C3(Carbamidomethyl), K9(ICPL), K14(ICPL), K16(ICPL)	22.82	0.0577248	1	1	29	17	1510			5.30078e+07	Light	Unique	Used	1.71717	42988055	59421505	3	905.423	2714.26	-0.130468	99.0602	11797	11797	MS2	19/210	ZBA3426A13MA3__013-0_2Gy3_slice_1.RAW
		Low		LDEAEQIALkGGkkQLQkLEAR	Myh6	2	1	CID	K10(ICPL), K13(ICPL), K14(ICPL), K18(ICPL)	17.46	0.525857	1	1	33	16	1614			6.70269e+07	Light	Unique	Used	1.24099	6.64963e+07	6.64279e+07	3	962.834	2886.49	-0.463813	107.611	12892	12892	MS2	10/236	ZBA3426A13MA3__013-0_2Gy3_slice_1.RAW
		High		LDEAEQIALkGGkkQLQkLEAR	Myh6	2	1	CID	K10(ICPL), K13(ICPL), K14(ICPL), K18(ICPL)	33.75	0.0123557	1	1	33		1617			3.2625e+08	Light	Unique	Used	1.18127	322441262	306608421	4	722.378	2886.49	0.356188	107.985	12940	12940	MS2	20/236	ZBA3426A13MA3__013-0_2Gy3_slice_1.RAW
		High		LQDAEEAVEAVNAkcSSLEkTkHR	Myh6	2	1	CID	K14(ICPL), C15(Carbamidomethyl), K20(ICPL), K22(ICPL)	46.06	0.000440981	1	1	31	20	1300			1.98381e+08	Light	Unique	Used	1.44431	197926349	2.30116e+08	4	757.86	3028.42	-0.601848	85.2116	9957	9957	MS2	12/264	ZBA3426A13MA3__013-0_2Gy3_slice_1.RAW
		Low		SLSTELFkLkNAYEESLEHLETFkR	Myh6	2	1	CID	K8(ICPL), K10(ICPL), K24(ICPL)	14.36	1.23856	1	1	34	18	2016			145158538	Light	Unique	Used	1.21425	145158538	1.41884e+08	4	832.664	3327.63	0.745563	148.729	17731	17731	MS2	7/268	ZBA3426A13MA3__013-0_2Gy3_slice_1.RAW
		High		kQLEVEkLELQSALEEAEASLEHEEGkILR	Myh6	1	1	CID	K1(ICPL), K7(ICPL), K27(ICPL)	38.82	0.0049798	1	1	35	25	2008			2.5721e+08	Light	Unique	Used	1.38473	241171564	268828196	4	941.726	3763.88	-0.0113892	147.927	17650	17650	MS2	13/332	ZBA3426A13MA3__013-0_2Gy3_slice_1.RAW
		High		kQLEVEkLELQSALEEAEASLEHEEGkILR	Myh6	1	1	CID	K1(ICPL), K7(ICPL), K27(ICPL)	68.19	5.68894e-06	1	1	34	22	2012			126195640	Light	Unique	Used	1.38644	124543574	1.38997e+08	5	753.582	3763.88	0.439087	148.119	17670	17670	MS2	31/332	ZBA3426A13MA3__013-0_2Gy3_slice_1.RAW
		High		NFDkILAEWkQkYEESQSELESSQkEAR	Myh6	2	1	CID	K4(ICPL), K10(ICPL), K12(ICPL), K25(ICPL)	52.92	6.86629e-05	1	1	30	19	1909			203409846	Light	Unique	Used	1.23233	203409846	201781316	4	955.943	3820.75	-0.431503	136.753	16475	16475	MS2	22/316	ZBA3426A13MA3__013-0_2Gy3_slice_1.RAW
		Medium		VQLLHSQNTSLINQkkkMESDLTQLQTEVEEAVQEcR	Myh6	1	1	CID	K15(ICPL), K16(ICPL), K17(ICPL), C36(Carbamidomethyl)	28.12	0.0622847	1	1	35	24	1934			1.07534e+08	Light	Unique	Used	1.40123	1.07534e+08	1.21293e+08	4	1168.32	4670.25	-1.60554	139.197	16733	16733	MS2	7/416	ZBA3426A13MA3__013-0_2Gy3_slice_1.RAW
			Low	AkVEkLR	Myh6	2	1	CID	K2(ICPL:13C(6)), K5(ICPL:13C(6))	15.96	0.15591	1	1	26		3175			5.24169e+07	Heavy	Unique	Used	1.63728	4.00681e+07	5.24169e+07	2	533.315	1065.62	-1.35786	28.9549	2117	2117	MS2	5/58	ZBA3426A9MA3__009-0_2Gy1_slice_1.RAW
			High	VIFQLkAER	Myh6	2	1	CID	K6(ICPL:13C(6))	34.68	0.00255306	1	1	27		3843			4.2956e+07	Heavy	Unique	Used	2.07847	25601457	42516390	2	607.852	1214.7	-1.32802	58.8757	6001	6001	MS2	7/74	ZBA3426A9MA3__009-0_2Gy1_slice_1.RAW
			Medium	VIFQLkAER	Myh6	2	1	CID	K6(ICPL:13C(6))	25.13	0.0245522	1	1	27		3838			5.38062e+07	Heavy	Unique	Used	1.97971	3.40159e+07	5.38062e+07	3	405.571	1214.7	-0.183407	59.1613	6038	6038	MS2	7/74	ZBA3426A9MA3__009-0_2Gy1_slice_1.RAW
			Medium	IEFkkIVER	Myh6	1	1	CID	K4(ICPL), K5(ICPL)	28.32	0.0181094	1	1	29	19	3972			2.41737e+07	Light	Unique	Used	1.94262	2.41737e+07	3.75214e+07	3	457.919	1371.74	-0.46812	66.643	7012	7012	MS2	7/86	ZBA3426A9MA3__009-0_2Gy1_slice_1.RAW
			High	IEFkkIVER	Myh6	1	1	CID	K4(ICPL), K5(ICPL)	43.78	0.000508834	1	1	29		3975			1.76323e+07	Light	Unique	Used	1.72243	1.76323e+07	2.4266e+07	2	686.375	1371.74	-0.19135	66.707	7021	7021	MS2	7/86	ZBA3426A9MA3__009-0_2Gy1_slice_1.RAW
			High	INATLETkQPR	Myh6	2	1	CID	K8(ICPL)	64.23	5.32377e-06	0.78125	1	30		3219			1.94038e+07	Light	Unique	Used	2.01313	1.94038e+07	3.12108e+07	3	459.248	1375.73	-1.47281	31.7441	2461	2461	MS2	8/104	ZBA3426A9MA3__009-0_2Gy1_slice_1.RAW
			High	INATLETkQPR	Myh6	2	1	CID	K8(ICPL:13C(6))	64.28	3.37791e-06	1	1	28		3215			1.90955e+07	Heavy	Unique	Used	2.39368	8.88691e+06	1.69967e+07	2	691.38	1381.75	-0.829126	31.2193	2396	2396	MS2	7/104	ZBA3426A9MA3__009-0_2Gy1_slice_1.RAW
			High	AkLQTENGELAR	Myh6	1	1	CID	K2(ICPL:13C(6))	66.02	3.17544e-06	1	1	29	20	3136			1.80011e+07	Heavy	Unique	Used	1.86408	1.2086e+07	1.80011e+07	2	720.88	1440.75	-1.13934	27.5208	1947	1947	MS2	9/116	ZBA3426A9MA3__009-0_2Gy1_slice_1.RAW
			High	VkDALEkSEAR	Myh6	2	1	CID	K2(ICPL:13C(6)), K7(ICPL:13C(6))	65.77	4.06545e-06	1	1	30	23	3294			2.15846e+07	Heavy	Unique	Used	1.7334	1.55846e+07	2.15846e+07	2	734.384	1467.76	-0.921826	34.9006	2856	2856	MS2	16/110	ZBA3426A9MA3__009-0_2Gy1_slice_1.RAW
			High	DIGAkkMHDEE	Myh6	1	1	CID	K5(ICPL), K6(ICPL)	42.5	0.000137774	1	1	22		3379			2.30315e+07	Light	Unique	Used	1.58076	2.30315e+07	29089475	2	741.818	1482.63	-2.22015	38.2478	3279	3279	MS2	8/102	ZBA3426A9MA3__009-0_2Gy1_slice_1.RAW
			High	SNAAAAALDkkQR	Myh6	2	1	CID	K10(ICPL:13C(6)), K11(ICPL:13C(6))	58.27	2.18191e-05	1	1	30	24	3405			5.00556e+07	Heavy	Unique	Used	1.48592	4.21609e+07	5.00556e+07	2	783.414	1565.82	-1.28321	39.2886	3412	3412	MS2	9/134	ZBA3426A9MA3__009-0_2Gy1_slice_1.RAW
			Medium	SNAAAAALDkkQR	Myh6	2	1	CID	K10(ICPL:13C(6)), K11(ICPL:13C(6))	21.18	0.111645	1	1	30	14	3407			6.83676e+07	Heavy	Unique	Used	1.46265	5.85007e+07	6.83676e+07	3	522.612	1565.82	-0.979957	39.4148	3430	3430	MS2	14/134	ZBA3426A9MA3__009-0_2Gy1_slice_1.RAW
			High	kVQHELDEAEER	Myh6	2	1	CID	K1(ICPL)	71.94	4.54212e-07	1	1	27		2969			1.56737e+07	Light	Unique	Used	1.9114	1.56737e+07	2.3937e+07	2	794.373	1587.74	-0.570686	18.7476	985	985	MS2	10/122	ZBA3426A9MA3__009-0_2Gy1_slice_1.RAW
			High	kVQHELDEAEER	Myh6	2	1	CID	K1(ICPL:13C(6))	59.97	8.65961e-06	1	1	28	20	2977			5.70966e+07	Heavy	Unique	Used	1.83462	3.89508e+07	5.70966e+07	3	531.925	1593.76	-0.300985	18.961	1008	1008	MS2	9/122	ZBA3426A9MA3__009-0_2Gy1_slice_1.RAW
			High	ELENELEAEQkR	Myh6	2	1	CID	K11(ICPL:13C(6))	60.57	1.10941e-05	0.622951	1	29		3383			1.92073e+07	Heavy	Unique	Used	1.77238	1.35631e+07	1.92073e+07	2	799.891	1598.77	-0.902561	38.0829	3257	3257	MS2	9/120	ZBA3426A9MA3__009-0_2Gy1_slice_1.RAW
			High	ELENELEAEQkR	Myh6	2	1	CID	K11(ICPL:13C(6))	36.38	0.00288831	1	1	29		3374			3.68024e+07	Heavy	Unique	Used	1.66575	2.76514e+07	3.68024e+07	3	533.597	1598.78	-0.10927	37.8876	3233	3233	MS2	6/120	ZBA3426A9MA3__009-0_2Gy1_slice_1.RAW
			High	VLSkANSEVAQWR	Myh6	2	1	CID	K4(ICPL:13C(6))	65.7	3.51245e-06	1	1	29		3690			64249891	Heavy	Unique	Used	1.79924	4.46924e+07	64249891	2	799.922	1598.84	-0.828545	51.5911	5032	5032	MS2	9/124	ZBA3426A9MA3__009-0_2Gy1_slice_1.RAW
			High	kLAEQELIETSER	Myh6	2	1	CID	K1(ICPL:13C(6))	98.26	2.76913e-09	1	1	31	21	3721			1.74779e+08	Heavy	Unique	Used	1.6892	1.29497e+08	1.74779e+08	2	828.929	1656.85	-2.12519	52.6078	5168	5168	MS2	11/136	ZBA3426A9MA3__009-0_2Gy1_slice_1.RAW
			High	QLEEkEALISQLTR	Myh6	1	1	CID	K5(ICPL)	33.62	0.00716942	1	1	30	23	4472			19768417	Light	Unique	Used	2.17621	19768417	3.43734e+07	2	881.969	1762.93	-1.28499	96.4369	10856	10856	MS2	8/150	ZBA3426A9MA3__009-0_2Gy1_slice_1.RAW
			Medium	AQLEFNQIkAEIER	Myh6	2	1	CID	K9(ICPL)	27.11	0.0435761	1	1	32		4359			27818832	Light	Unique	Used	1.75827	27818832	3.90817e+07	2	897.462	1793.92	-0.757925	89.2659	9933	9933	MS2	6/146	ZBA3426A9MA3__009-0_2Gy1_slice_1.RAW
			High	AQLEFNQIkAEIER	Myh6	2	1	CID	K9(ICPL:13C(6))	56.1	4.67622e-05	1	1	31	23	4356			183628224	Heavy	Unique	Used	1.77627	1.2894e+08	1.82998e+08	3	600.651	1799.94	0.0918807	88.9815	9895	9895	MS2	10/146	ZBA3426A9MA3__009-0_2Gy1_slice_1.RAW
			High	VRELENELEAEQkR	Myh6	2	1	CID	K13(ICPL:13C(6))	43.38	0.000789821	0.72093	1	31		3327			2.5095e+07	Heavy	Unique	Used	1.63377	1.90829e+07	2.49105e+07	3	618.652	1853.94	-2.25862	36.0794	3004	3004	MS2	7/144	ZBA3426A9MA3__009-0_2Gy1_slice_1.RAW
			High	GkLSYTQQMEDLkR	Myh6	1	1	CID	K2(ICPL), K13(ICPL)	32.94	0.0066823	1	1	29	19	4029			1.13813e+08	Light	Unique	Used	1.74811	1.13813e+08	1.58967e+08	3	636.308	1906.91	-0.812798	69.6705	7409	7409	MS2	14/142	ZBA3426A9MA3__009-0_2Gy1_slice_1.RAW
			High	GkLSYTQQMEDLkR	Myh6	1	1	CID	K2(ICPL), K13(ICPL)	80.87	1.14585e-07	1	1	30		4033			9168053	Light	Unique	Used	1.5632	9168053	1.14509e+07	2	953.959	1906.91	-0.00556266	69.8865	7437	7437	MS2	10/142	ZBA3426A9MA3__009-0_2Gy1_slice_1.RAW
			High	kAPGVMDNPLVMHQLR	Myh6	1	1	CID	K1(ICPL:13C(6))	37.85	0.00252651	1	1	30	17	3933			9.89017e+07	Heavy	Unique	Used	1.93893	6.38401e+07	9.89017e+07	3	639.669	1916.99	-0.37643	64.1718	6694	6694	MS2	18/150	ZBA3426A9MA3__009-0_2Gy1_slice_1.RAW
			Medium	EQYEEEMEAkAELQR	Myh6	1	1	CID	K10(ICPL:13C(6))	19.34	0.0541319	1	1	25	15	3930			5.6839e+07	Heavy	Unique	Used	1.86978	3.8046e+07	5.6839e+07	3	665.301	1993.89	-1.04042	64.0808	6681	6681	MS2	9/160	ZBA3426A9MA3__009-0_2Gy1_slice_1.RAW
			High	kLAEkDEEMEQAkR	Myh6	2	1	CID	K1(ICPL), K5(ICPL), K13(ICPL)	49.4	9.41486e-05	1	1	27	17	3663			1.26746e+08	Light	Unique	Used	1.21229	1.26451e+08	122483369	3	673.978	2019.92	-1.08558	51.0867	4964	4964	MS2	9/142	ZBA3426A9MA3__009-0_2Gy1_slice_1.RAW
			High	kLAEkDEEmEQAkR	Myh6	2	1	CID	K1(ICPL:13C(6)), K5(ICPL:13C(6)), M9(Oxidation), K13(ICPL:13C(6))	32.77	0.00597143	1	1	29		3260			7666869	Heavy	Unique	Used	1.72069	5.57656e+06	7666869	3	685.33	2053.97	-1.72334	33.2591	2647	2647	MS2	12/142	ZBA3426A9MA3__009-0_2Gy1_slice_1.RAW
			High	QAEEAEEQANTNLSkFR	Myh6	2	1	CID	K15(ICPL:13C(6))	55.13	2.94626e-05	1	1	28	19	3603			8.31587e+07	Heavy	Unique	Used	1.99492	51522068	8.21236e+07	3	692.661	2075.97	-1.93901	47.6903	4504	4504	MS2	17/182	ZBA3426A9MA3__009-0_2Gy1_slice_1.RAW
			High	QAEEAEEQANTNLSkFR	Myh6	2	1	CID	K15(ICPL:13C(6))	69.16	1.16485e-06	1	1	28		3605			9.01021e+06	Heavy	Unique	Used	2.44663	4.60912e+06	9.01021e+06	2	1038.49	2075.97	-1.55032	47.7798	4517	4517	MS2	13/182	ZBA3426A9MA3__009-0_2Gy1_slice_1.RAW
			High	MkkNMEQTIkDLQHR	Myh6	2	1	CID	K2(ICPL), K3(ICPL), K10(ICPL)	30.05	0.0157674	1	1	30		4011			1.14596e+08	Light	Unique	Used	1.50219	1.14287e+08	1.37174e+08	3	739.022	2215.05	-1.10683	68.7497	7284	7284	MS2	12/148	ZBA3426A9MA3__009-0_2Gy1_slice_1.RAW
			Medium	mkkNMEQTIkDLQHR	Myh6	2	1	CID	M1(Oxidation), K2(ICPL:13C(6)), K3(ICPL:13C(6)), K10(ICPL:13C(6))	21.52	0.15468	0.363636	1	32		3947			6.29119e+06	Heavy	Unique	Used	1.11497	7.06191e+06	6.29119e+06	3	750.373	2249.1	-1.85177	65.2491	6828	6828	MS2	22/148	ZBA3426A9MA3__009-0_2Gy1_slice_1.RAW
			Medium	QLEEEGkAkNALAHALQSSR	Myh6	1	1	CID	K7(ICPL), K9(ICPL)	24.02	0.0879737	1	1	32	15	4197			5.63244e+07	Light	Unique	Used	1.67898	5.63244e+07	7.55598e+07	3	797.399	2390.18	-0.638685	78.9908	8605	8605	MS2	18/222	ZBA3426A9MA3__009-0_2Gy1_slice_1.RAW
			High	IkELTYQTEEDkkNLMR	Myh6	1	1	CID	K2(ICPL), K12(ICPL), K13(ICPL)	47.93	0.000321324	1	1	31	16	4230			8.58312e+07	Light	Unique	Used	1.27899	8.54061e+07	8.72782e+07	3	818.73	2454.18	-0.21398	80.6474	8819	8819	MS2	17/174	ZBA3426A9MA3__009-0_2Gy1_slice_1.RAW
			Low	IkELTYQTEEDkkNLMR	Myh6	1	1	CID	K2(ICPL), K12(ICPL), K13(ICPL)	13	1.02493	1	1	31	26	4237			5.12889e+07	Light	Unique	Used	1.2595	5.08986e+07	5.12215e+07	4	614.299	2454.18	0.10385	80.7516	8833	8833	MS2	13/174	ZBA3426A9MA3__009-0_2Gy1_slice_1.RAW
			Medium	LQDLVDkLQLkVkAYkR	Myh6	2	1	CID	K7(ICPL), K11(ICPL), K13(ICPL), K16(ICPL)	26.56	0.0361009	0.481481	1	30		4835			9.6287e+07	Light	Unique	Used	1.04484	9.6287e+07	8.03837e+07	4	620.337	2478.33	-0.521991	127.176	14639	14639	MS2	17/164	ZBA3426A9MA3__009-0_2Gy1_slice_1.RAW
			Low	ENLNkLMTNLkTTHPHFVR	Myh6	1	1	CID	K5(ICPL:13C(6)), K11(ICPL:13C(6))	18.76	0.289374	1	1	32		4152			9.14315e+07	Heavy	Unique	Used	1.92208	5.95354e+07	9.14315e+07	4	629.582	2515.3	-0.726363	76.8051	8323	8323	MS2	8/202	ZBA3426A9MA3__009-0_2Gy1_slice_1.RAW
			Medium	TEcFVPDDkEEYVkAkVVSR	Myh6	2	1	CID	C3(Carbamidomethyl), K9(ICPL), K14(ICPL), K16(ICPL)	23.69	0.0470319	1	1	29	16	4481			4.58354e+07	Light	Unique	Used	1.72392	36574666	50378604	3	905.423	2714.26	0.00445305	97.3563	10977	10977	MS2	13/210	ZBA3426A9MA3__009-0_2Gy1_slice_1.RAW
			High	VkkkMEGDLNEMEIQLSQANR	Myh6	1	1	CID	K2(ICPL), K3(ICPL), K4(ICPL)	47.89	0.000308041	1	1	31	23	4396			88868945	Light	Unique	Used	1.17442	87228335	8.18521e+07	3	926.111	2776.32	-0.44395	90.93	10149	10149	MS2	13/220	ZBA3426A9MA3__009-0_2Gy1_slice_1.RAW
			High	LDEAEQIALkGGkkQLQkLEAR	Myh6	2	1	CID	K10(ICPL), K13(ICPL), K14(ICPL), K18(ICPL)	47.35	0.000543028	1	1	33	22	4587			6.9088e+07	Light	Unique	Used	1.24076	6.9088e+07	6.84918e+07	3	962.834	2886.49	-1.28847	105.628	12014	12014	MS2	17/236	ZBA3426A9MA3__009-0_2Gy1_slice_1.RAW
			High	LDEAEQIALkGGkkQLQkLEAR	Myh6	2	1	CID	K10(ICPL), K13(ICPL), K14(ICPL), K18(ICPL)	42.15	0.0017707	1	1	33	18	4589			2.4961e+08	Light	Unique	Used	1.2461	242947718	241887453	4	722.378	2886.49	0.017866	105.699	12022	12022	MS2	21/236	ZBA3426A9MA3__009-0_2Gy1_slice_1.RAW
			High	LQDAEEAVEAVNAkcSSLEkTkHR	Myh6	2	1	CID	K14(ICPL), C15(Carbamidomethyl), K20(ICPL), K22(ICPL)	35.82	0.00473891	1	1	31	18	4281			140489127	Light	Unique	Used	1.45687	140489127	1.63536e+08	4	757.861	3028.42	-0.0375325	83.8648	9240	9240	MS2	13/264	ZBA3426A9MA3__009-0_2Gy1_slice_1.RAW
			High	kQLEVEkLELQSALEEAEASLEHEEGkILR	Myh6	1	1	CID	K1(ICPL), K7(ICPL), K27(ICPL)	63.78	1.58723e-05	0.84375	1	34	27	4965			2.12727e+08	Light	Unique	Used	1.43385	2.10955e+08	2.4168e+08	4	941.726	3763.88	-0.33571	144.614	16518	16518	MS2	14/332	ZBA3426A9MA3__009-0_2Gy1_slice_1.RAW
			High	NFDkILAEWkQkYEESQSELESSQkEAR	Myh6	2	1	CID	K4(ICPL), K10(ICPL), K12(ICPL), K25(ICPL)	49.32	0.000167238	1	1	30		4891			1.84819e+08	Light	Unique	Used	1.1312	1.84819e+08	1.67046e+08	4	955.943	3820.75	0.143585	134.664	15466	15466	MS2	16/316	ZBA3426A9MA3__009-0_2Gy1_slice_1.RAW
			Low	EEQAEPDGTEDADkSAYLMGLNSADLLkGLcHPR	Myh6	1	1	CID	K14(ICPL), K28(ICPL), C31(Carbamidomethyl)	12.07	0.651912	1	1	28	23	4664			4.1515e+07	Light	Unique	Used	1.67518	40264277	5.38927e+07	4	985.948	3940.77	-0.844471	111.561	12748	12748	MS2	8/374	ZBA3426A9MA3__009-0_2Gy1_slice_1.RAW
			Low	SkkENPNANkGTLEDQIIQANPALEAFGNAkTVR	Myh6	1	1	CID	K2(ICPL), K3(ICPL), K10(ICPL), K31(ICPL)	19.65	0.432487	1	1	34	18	4654			8.98169e+07	Light	Unique	Used	1.23089	8.93492e+07	8.78733e+07	4	1022.51	4087	-0.678942	110.466	12611	12611	MS2	14/390	ZBA3426A9MA3__009-0_2Gy1_slice_1.RAW
			Medium	VQLLHSQNTSLINQkkkMESDLTQLQTEVEEAVQEcR	Myh6	1	1	CID	K15(ICPL), K16(ICPL), K17(ICPL), C36(Carbamidomethyl)	26.72	0.0864024	1	1	34	18	4909			9.32833e+07	Light	Unique	Used	1.43408	92534783	1.06029e+08	4	1168.32	4670.25	-1.71009	135.583	15568	15568	MS2	14/416	ZBA3426A9MA3__009-0_2Gy1_slice_1.RAW
	Low			VKDALEkSEARR	Myh7	2	1	CID	K7(ICPL)	17.93	0.244013		2	30					4.9212e+07		Inconsistently Labeled	Not Used				2	753.899	1506.79	-7.27763	78.1656	9226	9226	MS2	9/120	ZBA3426A12MA3__012-0_2Gy2_slice_2.RAW
	High			kVQHELDEAEER	Myh7	2	1	CID	K1(ICPL)	48.59	9.40825e-05	0.673469	1	27		141			2989630	Light	Redundant	Not Used	1.38434	2989630	3.31775e+06	2	794.373	1587.74	-1.10887	27.6518	1735	1735	MS2	9/122	ZBA3426A12MA3__012-0_2Gy2_slice_2.RAW
		Low		FGkFIR	Myh1;Myh3;Myh4;Myh6;Myh9	19	5	CID	K3(ICPL)	14.63	0.34435	1	1	29	21	664			5.0281e+07	Light	Redundant	Not Used	2.26224	5.0281e+07	9.15643e+07	2	436.743	872.478	-0.00634203	49.9173	5054	5054	MS2	4/48	ZBA3426A13MA3__013-0_2Gy3_slice_1.RAW
		Medium		FGkFIR	Myh1;Myh3;Myh4;Myh6;Myh9	19	5	CID	K3(ICPL:13C(6))	26.11	0.015674		2	27		664			9.15643e+07	Heavy	Redundant	Not Used	2.26224	5.0281e+07	9.15643e+07	2	439.752	878.497	-0.686722	49.146	4946	4946	MS2	4/48	ZBA3426A13MA3__013-0_2Gy3_slice_1.RAW
		Medium		FGkFIR	Myh1;Myh3;Myh4;Myh6;Myh9	19	5	CID	K3(ICPL:13C(6))	19.52	0.0714792	0.2	1	27		664			9.15643e+07	Heavy	Not Unique	Not Used	2.26224	5.0281e+07	9.15643e+07	2	439.752	878.498	-0.339338	49.6544	5017	5017	MS2	8/48	ZBA3426A13MA3__013-0_2Gy3_slice_1.RAW
		Medium		FGkFIR	Myh1;Myh3;Myh4;Myh6;Myh9	19	5	CID	K3(ICPL:13C(6))	21.73	0.0429714	0	1	27		2921		1	7.18913e+06	Heavy	Excluded by Method	Not Used		5.26349e+06	7.18913e+06	2	439.753	878.498	-0.130908	48.7969	5278	5278	MS2	4/48	ZBA3426A14MA3__014-0_2Gy3_slice_2.RAW
		Medium		ILYGDFR	Myh6	2	1	CID		21.27	0.0462798	0.47619	1	27					1.40465e+08		Indistinguishable Channels	Not Used				2	442.237	883.467	0.149966	45.0813	4363	4363	MS2	5/48	ZBA3426A13MA3__013-0_2Gy3_slice_1.RAW
		Low		cIIPNER	Myh6	1	1	CID	C1(Carbamidomethyl)	13.53	0.361541		2	28					16751714		Indistinguishable Channels	Not Used				2	451.231	901.455	-0.692658	26.2936	1845	1845	MS2	4/52	ZBA3426A13MA3__013-0_2Gy3_slice_1.RAW
		Low		cIIPNER	Myh6	1	1	CID	C1(Carbamidomethyl)	13.08	0.401012	0	1	28	16				16751714		Indistinguishable Channels	Not Used				2	451.231	901.455	-0.624951	25.7495	1777	1777	MS2	4/52	ZBA3426A13MA3__013-0_2Gy3_slice_1.RAW
		High		HDcDLLR	Myh1;Myh3;Myh4;Myh6	9	4	CID	C3(Carbamidomethyl)	27.79	0.00806755	1	1	26	16				5.86089e+06		Indistinguishable Channels	Not Used				2	464.718	928.429	-1.61734	18.9963	1035	1035	MS2	4/52	ZBA3426A13MA3__013-0_2Gy3_slice_1.RAW
		High		HDcDLLR	Myh1;Myh3;Myh4;Myh6	9	4	CID	C3(Carbamidomethyl)	27.18	0.00947557	1	1	26					5.86089e+06		Indistinguishable Channels	Not Used				2	464.718	928.429	-1.15716	18.4212	980	980	MS2	6/52	ZBA3426A13MA3__013-0_2Gy3_slice_1.RAW
		Low		AkVEkLR	Myh6	2	1	CID	K2(ICPL), K5(ICPL)	11.41	0.599899	1	1	28		262			6.64306e+07	Light	Redundant	Not Used	1.63194	66074333	8.68001e+07	2	527.295	1053.58	-0.817988	30.8797	2419	2419	MS2	8/58	ZBA3426A13MA3__013-0_2Gy3_slice_1.RAW
		Low		AkVEkLR	Myh6	2	1	CID	K2(ICPL), K5(ICPL)	15.79	0.217497	1	1	28	21	262			6.64306e+07	Light	Redundant	Not Used	1.63194	66074333	8.68001e+07	2	527.295	1053.58	-0.35454	31.3794	2482	2482	MS2	5/58	ZBA3426A13MA3__013-0_2Gy3_slice_1.RAW
		Low		AkVEkLR	Myh6	2	1	CID	K2(ICPL:13C(6)), K5(ICPL:13C(6))	14.35	0.242406	0.214286	1	27		262			8.68001e+07	Heavy	Redundant	Not Used	1.63194	66074333	8.68001e+07	2	533.316	1065.62	0.58954	32.3626	2617	2617	MS2	3/58	ZBA3426A13MA3__013-0_2Gy3_slice_1.RAW
		High		SLNDFTTQR	Myh6	1	1	CID		35.07	0.00242714	1	1	28					1.17059e+08		Indistinguishable Channels	Not Used				2	541.267	1081.53	-1.27116	28.1066	2082	2082	MS2	6/88	ZBA3426A13MA3__013-0_2Gy3_slice_1.RAW
		High		SLNDFTTQR	Myh6	1	1	CID		59.93	7.92674e-06	1	1	28	19				1.17059e+08		Indistinguishable Channels	Not Used				2	541.267	1081.53	-1.27116	26.0172	1809	1809	MS2	8/88	ZBA3426A13MA3__013-0_2Gy3_slice_1.RAW
		High		SLNDFTTQR	Myh6	1	1	CID		31.32	0.00627219	1	1	28					1.17059e+08		Indistinguishable Channels	Not Used				2	541.268	1081.53	0.421866	27.5971	2017	2017	MS2	5/88	ZBA3426A13MA3__013-0_2Gy3_slice_1.RAW
		Medium		SLNDFTTQR	Myh6	1	1	CID		25.63	0.0232498	1	1	28	22				1.17059e+08		Indistinguishable Channels	Not Used				2	541.268	1081.53	0.534734	26.5288	1874	1874	MS2	6/88	ZBA3426A13MA3__013-0_2Gy3_slice_1.RAW
		Medium		EAEFQkMR	Myh1;Myh4;Myh6	6	3	CID	K6(ICPL:13C(6))	23.52	0.0262332	1	1	26		281			6.91477e+07	Heavy	Not Unique	Not Used	2.09956	4.06837e+07	6.87595e+07	2	575.276	1149.54	-0.326065	31.5004	2500	2500	MS2	6/66	ZBA3426A13MA3__013-0_2Gy3_slice_1.RAW
		High		VIFQLkAER	Myh6	2	1	CID	K6(ICPL)	31.85	0.00499645	1	1	28		894			39122353	Light	Redundant	Not Used	2.23235	39122353	70302478	2	604.842	1208.68	-1.04208	61.7476	6731	6731	MS2	7/74	ZBA3426A13MA3__013-0_2Gy3_slice_1.RAW
		High		TLEDQANEYR	Myh6	1	1	CID		62.26	3.53604e-06	1	1	26					4.98709e+07		Indistinguishable Channels	Not Used				2	619.785	1238.56	-1.53201	21.4208	1289	1289	MS2	8/96	ZBA3426A13MA3__013-0_2Gy3_slice_1.RAW
		High		TLEDQANEYR	Myh6	1	1	CID		48.6	8.07525e-05	1	1	26					4.98709e+07		Indistinguishable Channels	Not Used				2	619.785	1238.56	-1.13778	21.9256	1344	1344	MS2	8/96	ZBA3426A13MA3__013-0_2Gy3_slice_1.RAW
		High		TkYETDAIQR	Myh1;Myh3;Myh4;Myh6	9	4	CID	K2(ICPL)	61.09	9.95887e-06	0.803279	1	30		187			85567802	Light	Redundant	Not Used	1.83886	85567802	126660703	2	665.324	1329.64	-1.49685	27.9999	2069	2069	MS2	8/98	ZBA3426A13MA3__013-0_2Gy3_slice_1.RAW
		High		TkYETDAIQR	Myh1;Myh3;Myh4;Myh6	9	4	CID	K2(ICPL)	47.76	0.000214393	0.729167	1	30		187			85567802	Light	Redundant	Not Used	1.83886	85567802	126660703	2	665.325	1329.64	-1.12963	26.3406	1851	1851	MS2	7/98	ZBA3426A13MA3__013-0_2Gy3_slice_1.RAW
		High		TkYETDAIQR	Myh1;Myh3;Myh4;Myh6	9	4	CID	K2(ICPL)	65.76	3.26516e-06	1	1	30	19	187			85567802	Light	Redundant	Not Used	1.83886	85567802	126660703	2	665.325	1329.64	-0.854205	27.4195	1994	1994	MS2	8/98	ZBA3426A13MA3__013-0_2Gy3_slice_1.RAW
		High		TkYETDAIQR	Myh1;Myh3;Myh4;Myh6	9	4	CID	K2(ICPL)	66.15	2.96046e-06	1	1	30	18	187			85567802	Light	Not Unique	Not Used	1.83886	85567802	126660703	2	665.325	1329.64	-0.578784	26.893	1923	1923	MS2	8/98	ZBA3426A13MA3__013-0_2Gy3_slice_1.RAW
		High		TkYETDAIQR	Myh1;Myh3;Myh4;Myh6	9	4	CID	K2(ICPL:13C(6))	51.71	8.19552e-05	1	1	30	20	187			1.29951e+08	Heavy	Redundant	Not Used	1.83886	85567802	126660703	2	668.334	1335.66	-1.48067	27.8262	2045	2045	MS2	15/98	ZBA3426A13MA3__013-0_2Gy3_slice_1.RAW
		High		TkYETDAIQR	Myh1;Myh3;Myh4;Myh6	9	4	CID	K2(ICPL:13C(6))	60.64	1.04852e-05	1	1	30	22	187			1.29951e+08	Heavy	Redundant	Not Used	1.83886	85567802	126660703	2	668.335	1335.66	-1.20649	26.2203	1834	1834	MS2	8/98	ZBA3426A13MA3__013-0_2Gy3_slice_1.RAW
		High		TkYETDAIQR	Myh1;Myh3;Myh4;Myh6	9	4	CID	K2(ICPL:13C(6))	56.92	2.46931e-05	1	1	30	19	187			1.29951e+08	Heavy	Redundant	Not Used	1.83886	85567802	126660703	2	668.335	1335.66	-0.932313	26.7362	1900	1900	MS2	8/98	ZBA3426A13MA3__013-0_2Gy3_slice_1.RAW
		High		TkYETDAIQR	Myh1;Myh3;Myh4;Myh6	9	4	CID	K2(ICPL:13C(6))	49.55	0.000134765	1	1	30	20	187			1.29951e+08	Heavy	Redundant	Not Used	1.83886	85567802	126660703	2	668.335	1335.66	-0.658134	27.2709	1971	1971	MS2	8/98	ZBA3426A13MA3__013-0_2Gy3_slice_1.RAW
		Low		LEAQTRPFDIR	Myh6	2	1	CID		11.88	1.01836	1	1	31	17				109872171		Indistinguishable Channels	Not Used				3	449.245	1345.72	-0.466263	37.768	3330	3330	MS2	4/108	ZBA3426A13MA3__013-0_2Gy3_slice_1.RAW
		High		AkLQTENGELAR	Myh6	1	1	CID	K2(ICPL)	44.26	0.000643079	1	1	31	20	240			2.42646e+07	Light	Redundant	Not Used	1.90582	2.42646e+07	37225186	2	717.869	1434.73	-1.6634	30.0074	2311	2311	MS2	7/116	ZBA3426A13MA3__013-0_2Gy3_slice_1.RAW
		High		AkLQTENGELAR	Myh6	1	1	CID	K2(ICPL)	44.93	0.000546322	1	1	31	23	240			2.42646e+07	Light	Redundant	Not Used	1.90582	2.42646e+07	37225186	2	717.87	1434.73	-0.812574	30.5396	2375	2375	MS2	8/116	ZBA3426A13MA3__013-0_2Gy3_slice_1.RAW
		High		AkLQTENGELAR	Myh6	1	1	CID	K2(ICPL:13C(6))	46.46	0.000295986	1	1	30	18	240			3.82008e+07	Heavy	Redundant	Not Used	1.90582	2.42646e+07	37225186	2	720.88	1440.75	-1.30879	30.3305	2350	2350	MS2	9/116	ZBA3426A13MA3__013-0_2Gy3_slice_1.RAW
		High		NNLLQAELEELR	Myh6	2	1	CID		82.38	8.90268e-08	1	1	31	23				273623094		Indistinguishable Channels	Not Used				2	721.386	1441.77	0.404378	88.496	10391	10391	MS2	9/116	ZBA3426A13MA3__013-0_2Gy3_slice_1.RAW
		High		NNLLQAELEELR	Myh6	2	1	CID		77.42	2.85286e-07	1	1	31					273623094		Indistinguishable Channels	Not Used				2	721.386	1441.77	0.743046	87.9698	10323	10323	MS2	8/116	ZBA3426A13MA3__013-0_2Gy3_slice_1.RAW
		High		NNLLQAELEELR	Myh6	2	1	CID		56.46	3.53602e-05	1	1	31					273623094		Indistinguishable Channels	Not Used				2	721.387	1441.77	1.16638	89.2237	10492	10492	MS2	13/116	ZBA3426A13MA3__013-0_2Gy3_slice_1.RAW
		High		ADIAESQVNkLR	Myh1;Myh3;Myh4;Myh6	8	4	CID	K10(ICPL)	46.56	0.000317953	1	1	30	23	540			6.83755e+07	Light	Redundant	Not Used	1.83109	6.79318e+07	100130370	2	724.878	1448.75	-1.07475	44.1328	4231	4231	MS2	13/106	ZBA3426A13MA3__013-0_2Gy3_slice_1.RAW
		High		ADIAESQVNkLR	Myh1;Myh3;Myh4;Myh6	8	4	CID	K10(ICPL)	64.22	5.44957e-06	0.84375	1	30		540			6.83755e+07	Light	Not Unique	Not Used	1.83109	6.79318e+07	100130370	2	724.878	1448.75	-1.07475	44.6294	4300	4300	MS2	7/106	ZBA3426A13MA3__013-0_2Gy3_slice_1.RAW
		High		ADIAESQVNkLR	Myh1;Myh3;Myh4;Myh6	8	4	CID	K10(ICPL:13C(6))	49.04	0.000177128	1	1	30	22	540			100130370	Heavy	Redundant	Not Used	1.83109	6.79318e+07	100130370	2	727.887	1454.77	-1.5651	44.0604	4221	4221	MS2	8/106	ZBA3426A13MA3__013-0_2Gy3_slice_1.RAW
		High		ADIAESQVNkLR	Myh1;Myh3;Myh4;Myh6	8	4	CID	K10(ICPL:13C(6))	58.98	1.79593e-05	0.762712	1	30		540			100130370	Heavy	Redundant	Not Used	1.83109	6.79318e+07	100130370	2	727.887	1454.77	-1.48119	44.5578	4289	4289	MS2	7/106	ZBA3426A13MA3__013-0_2Gy3_slice_1.RAW
		High		VkDALEkSEAR	Myh6	2	1	CID	K2(ICPL), K7(ICPL)	73.51	6.52886e-07	1	1	30	21	395			2.79984e+07	Light	Redundant	Not Used	1.62147	2.79984e+07	3.65449e+07	2	728.364	1455.72	-1.36604	37.0624	3237	3237	MS2	17/110	ZBA3426A13MA3__013-0_2Gy3_slice_1.RAW
		High		VkDALEkSEAR	Myh6	2	1	CID	K2(ICPL), K7(ICPL)	37.89	0.00230015	1	1	30	16	395			2.79984e+07	Light	Redundant	Not Used	1.62147	2.79984e+07	3.65449e+07	2	728.365	1455.72	-0.443631	37.6127	3309	3309	MS2	9/110	ZBA3426A13MA3__013-0_2Gy3_slice_1.RAW
		High		VkDALEkSEAR	Myh6	2	1	CID	K2(ICPL:13C(6)), K7(ICPL:13C(6))	68.51	2.20554e-06	1	1	31	24	395			3.65449e+07	Heavy	Redundant	Not Used	1.62147	2.79984e+07	3.65449e+07	2	734.385	1467.76	-0.00698214	37.4807	3294	3294	MS2	16/110	ZBA3426A13MA3__013-0_2Gy3_slice_1.RAW
		High		DIGAkkMHDEE	Myh6	1	1	CID	K5(ICPL), K6(ICPL)	35.04	0.000798988	1	1	23		475			44804292	Light	Redundant	Not Used	1.53427	44804292	55335687	2	741.819	1482.63	-1.23215	40.4856	3704	3704	MS2	9/102	ZBA3426A13MA3__013-0_2Gy3_slice_1.RAW
		High		DIGAkkMHDEE	Myh6	1	1	CID	K5(ICPL), K6(ICPL)	40.18	0.000249444	1	1	23	17	475			44804292	Light	Redundant	Not Used	1.53427	44804292	55335687	2	741.819	1482.63	-0.491144	41.0221	3784	3784	MS2	8/102	ZBA3426A13MA3__013-0_2Gy3_slice_1.RAW
		High		KVQHELDEAEER	Myh6	2	1	CID		60.32	9.15032e-06	1	1	29	18				4.40522e+06		Inconsistently Labeled	Not Used				3	494.911	1482.72	-0.798576	14.6424	644	644	MS2	9/122	ZBA3426A13MA3__013-0_2Gy3_slice_1.RAW
		High		IEELEEELEAER	Myh6	2	1	CID		59.65	9.48436e-06	0.816667	2	28					2.40162e+08		Indistinguishable Channels	Not Used				2	744.856	1488.7	-1.08129	57.4748	6117	6117	MS2	15/106	ZBA3426A13MA3__013-0_2Gy3_slice_1.RAW
		High		IEELEEELEAER	Myh6	2	1	CID		28.72	0.0118835	1	2	28	19				2.40162e+08		Indistinguishable Channels	Not Used				2	744.856	1488.71	-0.753296	58.5308	6263	6263	MS2	7/106	ZBA3426A13MA3__013-0_2Gy3_slice_1.RAW
		High		IEELEEELEAER	Myh6	2	1	CID		63.23	4.34932e-06	1	2	28					2.40162e+08		Indistinguishable Channels	Not Used				2	744.857	1488.71	-0.0973148	57.9889	6186	6186	MS2	16/106	ZBA3426A13MA3__013-0_2Gy3_slice_1.RAW
		High		DIGAkkMHDEE	Myh6	1	1	CID	K5(ICPL:13C(6)), K6(ICPL:13C(6))	38.95	0.000643119	1	1	26		475			5.62511e+07	Heavy	Redundant	Not Used	1.53427	44804292	55335687	2	747.839	1494.67	-0.878678	40.8413	3757	3757	MS2	9/102	ZBA3426A13MA3__013-0_2Gy3_slice_1.RAW
		Low		VIQYFASIAAIGDR	Myh6	1	1	CID		17.51	0.181854	1	1	29					98783647		Indistinguishable Channels	Not Used				2	762.414	1523.82	-0.332525	88.1724	10351	10351	MS2	14/138	ZBA3426A13MA3__013-0_2Gy3_slice_1.RAW
		High		KLAEQELIETSER	Myh6	2	1	CID		44.48	0.000588144	1	1	31					7.37246e+06		Inconsistently Labeled	Not Used				2	773.409	1545.81	-0.324965	35.6691	3046	3046	MS2	10/136	ZBA3426A13MA3__013-0_2Gy3_slice_1.RAW
		High		SNAAAAALDkkQR	Myh6	2	1	CID	K10(ICPL), K11(ICPL)	50.86	9.51608e-05	1	1	29	17	494			8.18523e+07	Light	Redundant	Not Used	1.43149	81691009	9.41339e+07	2	777.394	1553.78	-1.15224	42.0979	3941	3941	MS2	8/134	ZBA3426A13MA3__013-0_2Gy3_slice_1.RAW
		High		SNAAAAALDkkQR	Myh6	2	1	CID	K10(ICPL), K11(ICPL)	53.05	5.97017e-05	1	1	30		494			8.18523e+07	Light	Redundant	Not Used	1.43149	81691009	9.41339e+07	2	777.394	1553.78	-0.445173	41.5893	3867	3867	MS2	8/134	ZBA3426A13MA3__013-0_2Gy3_slice_1.RAW
		Medium		MVDSLQTSLDAETR	Myh6	2	1	CID		26.23	0.027754	1	1	29	14				8.05009e+07		Indistinguishable Channels	Not Used				2	783.374	1565.74	-4.38837	53.3572	5542	5542	MS2	11/140	ZBA3426A13MA3__013-0_2Gy3_slice_1.RAW
		High		MVDSLQTSLDAETR	Myh6	2	1	CID		86.79	2.45011e-08	1	1	29	20				193209179		Indistinguishable Channels	Not Used				2	783.377	1565.75	-0.802052	51.5044	5282	5282	MS2	10/140	ZBA3426A13MA3__013-0_2Gy3_slice_1.RAW
		High		MVDSLQTSLDAETR	Myh6	2	1	CID		93.33	5.55096e-09	1	1	29					193209179		Indistinguishable Channels	Not Used				2	783.377	1565.75	-0.4902	50.9513	5203	5203	MS2	11/140	ZBA3426A13MA3__013-0_2Gy3_slice_1.RAW
		High		MVDSLQTSLDAETR	Myh6	2	1	CID		72.65	6.43752e-07	1	1	29					193209179		Indistinguishable Channels	Not Used				2	783.378	1565.75	0.991095	52.031	5356	5356	MS2	10/140	ZBA3426A13MA3__013-0_2Gy3_slice_1.RAW
		Medium		SNAAAAALDkkQR	Myh6	2	1	CID	K10(ICPL:13C(6)), K11(ICPL:13C(6))	22.28	0.0866638	1	1	30	17	496			123819955	Heavy	Redundant	Not Used	1.54998	9.92389e+07	123819955	3	522.612	1565.82	-0.979957	41.9665	3921	3921	MS2	11/134	ZBA3426A13MA3__013-0_2Gy3_slice_1.RAW
		High		SNAAAAALDkkQR	Myh6	2	1	CID	K10(ICPL:13C(6)), K11(ICPL:13C(6))	50.72	0.000124542	1	1	30	16	494			9.41339e+07	Heavy	Redundant	Not Used	1.43149	81691009	9.41339e+07	2	783.414	1565.82	-0.425654	41.3959	3839	3839	MS2	9/134	ZBA3426A13MA3__013-0_2Gy3_slice_1.RAW
		High		mVDSLQTSLDAETR	Myh6	2	1	CID	M1(Oxidation)	90.48	8.01351e-09	1	1	28					2.40399e+07		Indistinguishable Channels	Not Used				2	791.373	1581.74	-2.13244	43.7693	4180	4180	MS2	11/140	ZBA3426A13MA3__013-0_2Gy3_slice_1.RAW
		High		mVDSLQTSLDAETR	Myh6	2	1	CID	M1(Oxidation)	87.72	1.58056e-08	1	1	28					2.40399e+07		Indistinguishable Channels	Not Used				2	791.374	1581.74	-1.59221	44.2692	4250	4250	MS2	10/140	ZBA3426A13MA3__013-0_2Gy3_slice_1.RAW
		High		kVQHELDEAEER	Myh6	2	1	CID	K1(ICPL)	55.26	2.04028e-05	0.709091	1	27		81			3.08157e+07	Light	Redundant	Not Used	1.87553	3.08157e+07	4.65243e+07	2	794.373	1587.74	-1.03198	20.4514	1185	1185	MS2	9/122	ZBA3426A13MA3__013-0_2Gy3_slice_1.RAW
		High		kVQHELDEAEER	Myh6	2	1	CID	K1(ICPL)	63.25	3.24109e-06	0.587302	1	27		81			3.08157e+07	Light	Redundant	Not Used	1.87553	3.08157e+07	4.65243e+07	2	794.373	1587.74	-0.878218	20.9866	1242	1242	MS2	9/122	ZBA3426A13MA3__013-0_2Gy3_slice_1.RAW
		High		kVQHELDEAEER	Myh6	2	1	CID	K1(ICPL)	63.41	3.23786e-06	1	1	27		81			3.08157e+07	Light	Redundant	Not Used	1.87553	3.08157e+07	4.65243e+07	2	794.373	1587.74	-0.647569	21.5018	1299	1299	MS2	18/122	ZBA3426A13MA3__013-0_2Gy3_slice_1.RAW
		Medium		ELENELEAEQkR	Myh6	2	1	CID	K11(ICPL)	27.26	0.0198268	1	1	29		470			3.52297e+07	Light	Redundant	Not Used	1.66562	3.52297e+07	47235447	2	796.88	1592.75	-0.913884	40.2656	3671	3671	MS2	9/120	ZBA3426A13MA3__013-0_2Gy3_slice_1.RAW
		High		VLSkANSEVAQWR	Myh6	2	1	CID	K4(ICPL)	51.45	9.56051e-05	1	1	30		749			6.74853e+07	Light	Redundant	Not Used	1.8029	64220828	93203284	2	796.912	1592.82	-1.37606	53.4797	5557	5557	MS2	9/124	ZBA3426A13MA3__013-0_2Gy3_slice_1.RAW
		High		VLSkANSEVAQWR	Myh6	2	1	CID	K4(ICPL)	54.58	4.61547e-05	1	1	30		749			6.74853e+07	Light	Redundant	Not Used	1.8029	64220828	93203284	2	796.912	1592.82	-0.992865	53.9765	5627	5627	MS2	8/124	ZBA3426A13MA3__013-0_2Gy3_slice_1.RAW
		High		kVQHELDEAEER	Myh6	2	1	CID	K1(ICPL:13C(6))	44.34	0.000303706	1	1	28	17	85			7.27972e+07	Heavy	Redundant	Not Used	1.95154	4.59584e+07	7.2198e+07	3	531.924	1593.76	-2.13921	20.7721	1217	1217	MS2	11/122	ZBA3426A13MA3__013-0_2Gy3_slice_1.RAW
		High		kVQHELDEAEER	Myh6	2	1	CID	K1(ICPL:13C(6))	57.28	1.53396e-05	1	1	28		81			4.65243e+07	Heavy	Redundant	Not Used	1.87553	3.08157e+07	4.65243e+07	2	797.382	1593.76	-1.47974	21.7214	1321	1321	MS2	7/122	ZBA3426A13MA3__013-0_2Gy3_slice_1.RAW
		High		kVQHELDEAEER	Myh6	2	1	CID	K1(ICPL:13C(6))	61.27	5.97159e-06	1	1	28		81			4.65243e+07	Heavy	Redundant	Not Used	1.87553	3.08157e+07	4.65243e+07	2	797.383	1593.76	-0.866994	21.1192	1255	1255	MS2	15/122	ZBA3426A13MA3__013-0_2Gy3_slice_1.RAW
		High		VLSkANSEVAQWR	Myh6	2	1	CID	K4(ICPL:13C(6))	68	2.06829e-06	1	1	30		749			93203284	Heavy	Redundant	Not Used	1.8029	64220828	93203284	2	799.922	1598.84	-0.675846	53.6166	5575	5575	MS2	9/124	ZBA3426A13MA3__013-0_2Gy3_slice_1.RAW
		High		kLAEQELIETSER	Myh6	2	1	CID	K1(ICPL)	75.47	4.61162e-07	1	1	31		773			1.54679e+08	Light	Redundant	Not Used	1.76407	1.54679e+08	2.19649e+08	2	825.919	1650.83	-1.62296	54.6958	5731	5731	MS2	20/136	ZBA3426A13MA3__013-0_2Gy3_slice_1.RAW
		High		kLAEQELIETSER	Myh6	2	1	CID	K1(ICPL)	71.27	1.2615e-06	1	1	31		773			1.54679e+08	Light	Redundant	Not Used	1.76407	1.54679e+08	2.19649e+08	2	825.919	1650.83	-1.0314	55.194	5805	5805	MS2	11/136	ZBA3426A13MA3__013-0_2Gy3_slice_1.RAW
		High		LQNEIEDLMVDVER	Myh6	2	1	CID		79.51	1.3937e-07	0.725	1	30					1.44673e+08		Indistinguishable Channels	Not Used				2	851.918	1702.83	-1.22376	95.2559	11306	11306	MS2	10/146	ZBA3426A13MA3__013-0_2Gy3_slice_1.RAW
		High		LQNEIEDLMVDVER	Myh6	2	1	CID		94.81	4.3774e-09	0.747368	1	30					1.44673e+08		Indistinguishable Channels	Not Used				2	851.919	1702.83	-0.506894	95.7667	11371	11371	MS2	10/146	ZBA3426A13MA3__013-0_2Gy3_slice_1.RAW
		High		ILNPAAIPEGQFIDSR	Myh6	2	1	CID		40.56	0.00154268	1	1	31	16				2.42367e+08		Indistinguishable Channels	Not Used				2	870.967	1740.93	-0.897281	80.1743	9278	9278	MS2	11/158	ZBA3426A13MA3__013-0_2Gy3_slice_1.RAW
		High		ILNPAAIPEGQFIDSR	Myh6	2	1	CID		56.59	3.85934e-05	1	1	31	18				2.42367e+08		Indistinguishable Channels	Not Used				2	870.967	1740.93	-0.757045	80.6853	9346	9346	MS2	17/158	ZBA3426A13MA3__013-0_2Gy3_slice_1.RAW
		Medium		ILNPAAIPEGQFIDSR	Myh6	2	1	CID		25.34	0.0504416	1	1	31	15				7.21005e+07		Indistinguishable Channels	Not Used				3	580.981	1740.93	-0.34406	80.8068	9363	9363	MS2	12/158	ZBA3426A13MA3__013-0_2Gy3_slice_1.RAW
		High		AQLEFNQIkAEIER	Myh6	2	1	CID	K9(ICPL)	57.54	4.07897e-05	1	1	32	19	1381			51215594	Light	Redundant	Not Used	1.77298	51215594	73095226	2	897.462	1793.92	-1.23425	91.105	10750	10750	MS2	10/146	ZBA3426A13MA3__013-0_2Gy3_slice_1.RAW
		High		AQLEFNQIkAEIER	Myh6	2	1	CID	K9(ICPL:13C(6))	38.88	0.00246544	1	1	32	17	1385		1	104047976	Heavy	Excluded by Method	Not Used		71134672	104047976	3	600.651	1799.94	0.0918807	90.8472	10713	10713	MS2	12/146	ZBA3426A13MA3__013-0_2Gy3_slice_1.RAW
		High		DLEEATLQHEATAAALR	Myh4;Myh6	4	2	CID		98.76	2.78065e-09	1	1	32	20				1.40815e+08		Indistinguishable Channels	Not Used				2	919.964	1838.92	-1.72989	60.6794	6577	6577	MS2	13/168	ZBA3426A13MA3__013-0_2Gy3_slice_1.RAW
		High		DLEEATLQHEATAAALR	Myh4;Myh6	4	2	CID		35.81	0.00536653	1	1	32	20				3.4869e+08		Indistinguishable Channels	Not Used				3	613.646	1838.92	-1.30572	61.3426	6673	6673	MS2	14/168	ZBA3426A13MA3__013-0_2Gy3_slice_1.RAW
		High		DLEEATLQHEATAAALR	Myh4;Myh6	4	2	CID		98.72	2.7661e-09	1	1	32	22				1.40815e+08		Indistinguishable Channels	Not Used				2	919.965	1838.92	-1.26521	61.1881	6652	6652	MS2	13/168	ZBA3426A13MA3__013-0_2Gy3_slice_1.RAW
		High		DLEEATLQHEATAAALR	Myh4;Myh6	4	2	CID		38.05	0.00322751	1	1	32	19				3.4869e+08		Indistinguishable Channels	Not Used				3	613.646	1838.92	-0.708284	60.8106	6595	6595	MS2	11/168	ZBA3426A13MA3__013-0_2Gy3_slice_1.RAW
		Medium		GkLSYTQQMEDLkR	Myh6	1	1	CID	K2(ICPL), K13(ICPL)	25.62	0.0360517	1	1	30	15	1055			1.49837e+08	Light	Redundant	Not Used	1.67296	1.49837e+08	201785099	3	636.308	1906.91	-0.812798	71.7222	8133	8133	MS2	11/142	ZBA3426A13MA3__013-0_2Gy3_slice_1.RAW
		Low		kAPGVMDNPLVMHQLR	Myh6	1	1	CID	K1(ICPL:13C(6))	14.93	0.517399	1	1	31	14	982			1.41824e+08	Heavy	Redundant	Not Used	2.02319	85675686	139533404	3	639.668	1916.99	-1.14057	67.8791	7590	7590	MS2	13/150	ZBA3426A13MA3__013-0_2Gy3_slice_1.RAW
		High		GkLSYTQQMEDLkR	Myh6	1	1	CID	K2(ICPL:13C(6)), K13(ICPL:13C(6))	84.79	5.90772e-08	1	1	31	21	1058			41104875	Heavy	Redundant	Not Used	1.29024	3.95766e+07	41104875	2	959.979	1918.95	-0.94659	71.9838	8170	8170	MS2	10/142	ZBA3426A13MA3__013-0_2Gy3_slice_1.RAW
		High		kLAEKDEEMEQAkR	Myh6	2	1	CID	K1(ICPL:13C(6)), K13(ICPL:13C(6))	45.34	0.00046494	0.311111	1	31					2.87047e+07		Inconsistently Labeled	Not Used				3	642.984	1926.94	-2.24407	29.7917	2285	2285	MS2	14/142	ZBA3426A13MA3__013-0_2Gy3_slice_1.RAW
		High		KLAEkDEEMEQAkR	Myh6	2	1	CID	K5(ICPL:13C(6)), K13(ICPL:13C(6))	31.05	0.0124852		2	31					2.87047e+07		Inconsistently Labeled	Not Used				3	642.984	1926.94	-2.24407	29.7917	2285	2285	MS2	7/142	ZBA3426A13MA3__013-0_2Gy3_slice_1.RAW
		Low		TEELEEAkkkLAQR	Myh1;Myh3;Myh4;Myh6	9	4	CID	K8(ICPL), K9(ICPL), K10(ICPL)	16.91	0.365649	1	1	31	21	1121			1.13326e+07	Light	Not Unique	Not Used	1.26583	1.13326e+07	1.15475e+07	2	994.494	1987.98	-3.04557	76.1801	8745	8745	MS2	12/126	ZBA3426A13MA3__013-0_2Gy3_slice_1.RAW
		Medium		TEELEEAkkkLAQR	Myh1;Myh3;Myh4;Myh6	9	4	CID	K8(ICPL), K9(ICPL), K10(ICPL)	28.9	0.0263447	1	1	32	22	1115			177470236	Light	Redundant	Not Used	1.21961	177470236	174232358	3	663.334	1987.99	-0.319845	76.5591	8791	8791	MS2	15/126	ZBA3426A13MA3__013-0_2Gy3_slice_1.RAW
		Low		TEELEEAkkkLAQR	Myh1;Myh3;Myh4;Myh6	9	4	CID	K8(ICPL), K9(ICPL), K10(ICPL)	19.74	0.217117	1	1	32	16	1115			177470236	Light	Redundant	Not Used	1.21961	177470236	174232358	3	663.334	1987.99	-0.319845	76.0219	8722	8722	MS2	15/126	ZBA3426A13MA3__013-0_2Gy3_slice_1.RAW
		Low		TEELEEAkkkLAQR	Myh1;Myh3;Myh4;Myh6	9	4	CID	K8(ICPL), K9(ICPL), K10(ICPL)	21.03	0.1629	1	1	32		1115			177470236	Light	Redundant	Not Used	1.21961	177470236	174232358	3	663.335	1987.99	2.16701	77.1136	8867	8867	MS2	14/126	ZBA3426A13MA3__013-0_2Gy3_slice_1.RAW
		High		RDLEEATLQHEATAAALR	Myh4;Myh6	4	2	CID		54.1	8.32557e-05	1	1	32					67570958		Indistinguishable Channels	Not Used				3	665.68	1995.02	-0.675812	46.1506	4523	4523	MS2	17/192	ZBA3426A13MA3__013-0_2Gy3_slice_1.RAW
		Medium		TEELEEAkkkLAQR	Myh1;Myh3;Myh4;Myh6	9	4	CID	K8(ICPL:13C(6)), K9(ICPL:13C(6)), K10(ICPL:13C(6))	29.72	0.0180788	1	1	31	16	1115			174232358	Heavy	Not Unique	Not Used	1.21961	177470236	174232358	3	669.354	2006.05	-0.480673	76.5694	8793	8793	MS2	13/126	ZBA3426A13MA3__013-0_2Gy3_slice_1.RAW
		High		kLAEkDEEMEQAkR	Myh6	2	1	CID	K1(ICPL), K5(ICPL), K13(ICPL)	39.65	0.00088882	1	1	28	18	723			1.87411e+08	Light	Redundant	Not Used	1.18586	1.87411e+08	1.78901e+08	3	673.979	2019.92	-0.994928	53.1048	5507	5507	MS2	11/142	ZBA3426A13MA3__013-0_2Gy3_slice_1.RAW
		High		kLAEkDEEMEQAkR	Myh6	2	1	CID	K1(ICPL:13C(6)), K5(ICPL:13C(6)), K13(ICPL:13C(6))	46.25	0.000331992	1	1	30	18	723			1.78901e+08	Heavy	Redundant	Not Used	1.18586	1.87411e+08	1.78901e+08	3	679.999	2037.98	-0.698021	52.9464	5485	5485	MS2	17/142	ZBA3426A13MA3__013-0_2Gy3_slice_1.RAW
		High		kLAEkDEEMEQAkR	Myh6	2	1	CID	K1(ICPL:13C(6)), K5(ICPL:13C(6)), K13(ICPL:13C(6))	47.6	0.000251981	1	1	30		723			1.78901e+08	Heavy	Redundant	Not Used	1.18586	1.87411e+08	1.78901e+08	3	679.999	2037.98	-0.158942	52.3905	5408	5408	MS2	16/142	ZBA3426A13MA3__013-0_2Gy3_slice_1.RAW
		Medium		QAEEAEEQANTNLSkFR	Myh6	2	1	CID	K15(ICPL:13C(6))	25.35	0.0281532	1	1	29	14	667			8.95887e+07	Heavy	Redundant	Not Used	1.99762	5.46996e+07	8.7959e+07	3	692.661	2075.97	-1.7626	49.3326	4970	4970	MS2	18/182	ZBA3426A13MA3__013-0_2Gy3_slice_1.RAW
		High		kkHADSVAELGEQIDNLQR	Myh1;Myh4;Myh6	7	3	CID	K1(ICPL), K2(ICPL)	57.69	3.13197e-05	1	1	31	22	1045			133268696	Light	Not Unique	Not Used	1.59115	133268696	170695574	3	787.724	2361.16	-0.827608	70.9636	8025	8025	MS2	11/200	ZBA3426A13MA3__013-0_2Gy3_slice_1.RAW
		Medium		QLEEEGkAkNALAHALQSSR	Myh6	1	1	CID	K7(ICPL), K9(ICPL)	27.85	0.0365031	1	1	32		1215			4.48332e+07	Light	Redundant	Not Used	1.71089	4.48332e+07	6.17455e+07	3	797.399	2390.18	-0.562077	81.3003	9426	9426	MS2	11/222	ZBA3426A13MA3__013-0_2Gy3_slice_1.RAW
		Low		ENQSILITGESGAGkTVNTkR	Myh1;Myh3;Myh4;Myh6	9	4	CID	K15(ICPL), K20(ICPL)	19.91	0.247578	1	1	33	17	841			3.46076e+07	Light	Not Unique	Not Used	1.38535	3.46076e+07	3.85934e+07	3	805.075	2413.21	-0.329538	58.6504	6281	6281	MS2	11/234	ZBA3426A13MA3__013-0_2Gy3_slice_1.RAW
		High		IkELTYQTEEDkkNLMR	Myh6	1	1	CID	K2(ICPL), K12(ICPL), K13(ICPL)	47.03	0.000401259	1	1	32	16	1241			1.02179e+08	Light	Redundant	Not Used	1.48755	97901107	117231061	3	818.73	2454.17	-0.661639	83.1642	9682	9682	MS2	15/174	ZBA3426A13MA3__013-0_2Gy3_slice_1.RAW
		High		IkELTYQTEEDkkNLMR	Myh6	1	1	CID	K2(ICPL:13C(6)), K12(ICPL:13C(6)), K13(ICPL:13C(6))	49.6	0.000282343	1	1	33	16	1241			117231061	Heavy	Redundant	Not Used	1.48755	97901107	117231061	3	824.75	2472.24	-0.27119	82.4279	9580	9580	MS2	13/174	ZBA3426A13MA3__013-0_2Gy3_slice_1.RAW
		High		IkELTYQTEEDkkNLMR	Myh6	1	1	CID	K2(ICPL:13C(6)), K12(ICPL:13C(6)), K13(ICPL:13C(6))	43.71	0.00111081	1	1	33	16	1241			117231061	Heavy	Redundant	Not Used	1.48755	97901107	117231061	3	824.75	2472.24	-0.12306	83.0323	9662	9662	MS2	10/174	ZBA3426A13MA3__013-0_2Gy3_slice_1.RAW
		High		LQDLVDkLQLkVkAYkR	Myh6	2	1	CID	K7(ICPL), K11(ICPL), K13(ICPL), K16(ICPL)	34.38	0.00598196	0.529412	1	31		1844		1	49686358	Light	Excluded by Method	Not Used		29290950	18529094	4	620.338	2478.33	0.0690705	129.305	15620	15620	MS2	14/164	ZBA3426A13MA3__013-0_2Gy3_slice_1.RAW
		Low		SEAPPHIFSISDNAYQYMLTDR	Myh6	2	1	CID		11.99	0.923321	1	1	30	15				1.32937e+08		Indistinguishable Channels	Not Used				3	852.4	2555.19	-0.371357	90.9357	10727	10727	MS2	6/226	ZBA3426A13MA3__013-0_2Gy3_slice_1.RAW
		Medium		LQDAEEAVEAVNAkcSSLEkTkHR	Myh6	2	1	CID	K14(ICPL), C15(Carbamidomethyl), K20(ICPL), K22(ICPL)	27.7	0.029974	1	1	31	16	1300			1.98381e+08	Light	Redundant	Not Used	1.44431	197926349	2.30116e+08	4	757.86	3028.42	-0.682465	85.7678	10032	10032	MS2	10/264	ZBA3426A13MA3__013-0_2Gy3_slice_1.RAW
		High		LQDAEEAVEAVNAkcSSLEkTkHR	Myh6	2	1	CID	K14(ICPL:13C(6)), C15(Carbamidomethyl), K20(ICPL:13C(6)), K22(ICPL:13C(6))	37.52	0.00571745	1	1	34	17	1300			2.30116e+08	Heavy	Redundant	Not Used	1.44431	197926349	2.30116e+08	4	762.376	3046.48	-0.385524	85.2869	9968	9968	MS2	14/264	ZBA3426A13MA3__013-0_2Gy3_slice_1.RAW
		High		NFDkILAEWkQkYEESQSELESSQkEAR	Myh6	2	1	CID	K4(ICPL), K10(ICPL), K12(ICPL), K25(ICPL)	44.69	0.00048057	1	1	30	21	1909			203409846	Light	Redundant	Not Used	1.23233	203409846	201781316	4	955.943	3820.75	0.0157875	136.25	16419	16419	MS2	19/316	ZBA3426A13MA3__013-0_2Gy3_slice_1.RAW
		High		SkkENPNANkGTLEDQIIQANPALEAFGNAkTVR	Myh6	1	1	CID	K2(ICPL), K3(ICPL), K10(ICPL), K31(ICPL)	56.45	9.19446e-05	1	1	35	25						No Quan Values	Not Used				4	1022.51	4087	-1.33604	112.517	13514	13514	MS2	27/390	ZBA3426A13MA3__013-0_2Gy3_slice_1.RAW
		Medium		NAEEkAkkAITDAAMMAEELkkEQDTSAHLER	Myh1;Myh3;Myh4;Myh6	8	4	CID	K5(ICPL), K7(ICPL), K8(ICPL), K21(ICPL), K22(ICPL)	27.7	0.0283607	1	1	31	22	1960		1	134563622	Light	Excluded by Method	Not Used		17905860	11558716	5	823.186	4111.9	1.80981	141.443	16973	16973	MS2	13/366	ZBA3426A13MA3__013-0_2Gy3_slice_1.RAW
			Medium	FGkFIR	Myh7b;Myh10;Myh4;Myh6;Myh14;Myh11	19	6	CID	K3(ICPL:13C(6))	22.41	0.0367435		2	26		875			1.22877e+07	Heavy	Not Unique	Not Used	1.88253	8.16918e+06	1.22877e+07	2	439.752	878.497	-0.825675	46.5484	4936	4936	MS2	4/48	ZBA3426A10MA3__010-0_2Gy1_slice_2.RAW
			Medium	FGkFIR	Myh7b;Myh10;Myh4;Myh6;Myh14;Myh11	19	6	CID	K3(ICPL:13C(6))	25.04	0.020053		2	26		3586			6.07773e+07	Heavy	Not Unique	Not Used	2.12568	3.5603e+07	6.0469e+07	2	439.753	878.498	-0.130908	47.284	4448	4448	MS2	4/48	ZBA3426A9MA3__009-0_2Gy1_slice_1.RAW
			Medium	FGkFIR	Myh7b;Myh10;Myh4;Myh6;Myh14;Myh11	19	6	CID	K3(ICPL:13C(6))	24.54	0.0235545		2	26		3586			6.07773e+07	Heavy	Redundant	Not Used	2.12568	3.5603e+07	6.0469e+07	2	439.753	878.498	0.285953	46.7798	4382	4382	MS2	4/48	ZBA3426A9MA3__009-0_2Gy1_slice_1.RAW
			High	ILYGDFR	Myh6	2	1	CID		26.72	0.0131945	0.518519	1	26					8.77134e+07		Indistinguishable Channels	Not Used				2	442.237	883.467	0.0117943	43.0843	3898	3898	MS2	5/48	ZBA3426A9MA3__009-0_2Gy1_slice_1.RAW
			Medium	ILYGDFR	Myh6	2	1	CID		17.03	0.122855	0.352941	1	26					8.77134e+07		Indistinguishable Channels	Not Used				2	442.237	883.467	0.0808802	42.5125	3823	3823	MS2	5/48	ZBA3426A9MA3__009-0_2Gy1_slice_1.RAW
			Low	ILYGDFR	Myh6	2	1	CID		10.82	0.513324	1	1	26					1.79361e+07		Indistinguishable Channels	Not Used				2	442.237	883.467	0.0808802	42.2242	4295	4295	MS2	5/48	ZBA3426A10MA3__010-0_2Gy1_slice_2.RAW
			Low	cIIPNER	Myh6	1	1	CID	C1(Carbamidomethyl)	14.09	0.317803	0	1	27	14				1.83826e+07		Indistinguishable Channels	Not Used				2	451.231	901.455	-0.760366	23.5927	1490	1490	MS2	5/52	ZBA3426A9MA3__009-0_2Gy1_slice_1.RAW
			Medium	cIIPNER	Myh6	1	1	CID	C1(Carbamidomethyl)	18.7	0.10994	0	1	27	16				1.83826e+07		Indistinguishable Channels	Not Used				2	451.232	901.456	-0.150999	24.1141	1551	1551	MS2	3/52	ZBA3426A9MA3__009-0_2Gy1_slice_1.RAW
			Medium	HDcDLLR	Myh7b;Myh4;Myh6	9	3	CID	C3(Carbamidomethyl)	20.27	0.0465163	1	1	25	16				1.51466e+06		Indistinguishable Channels	Not Used				2	464.718	928.43	-1.02568	17.8763	899	899	MS2	3/52	ZBA3426A9MA3__009-0_2Gy1_slice_1.RAW
			Low	AkVEkLR	Myh6	2	1	CID	K2(ICPL), K5(ICPL)	13.1	0.404068	1	1	27		3175			4.04378e+07	Light	Redundant	Not Used	1.63728	4.00681e+07	5.24169e+07	2	527.295	1053.58	-1.51316	28.88	2106	2106	MS2	8/58	ZBA3426A9MA3__009-0_2Gy1_slice_1.RAW
			Low	SLNDFTTQR	Myh6	1	1	CID		15.1	0.241043	1	1	27					6.08644e+07		Indistinguishable Channels	Not Used				2	541.267	1081.53	-1.27116	27.1013	1901	1901	MS2	6/88	ZBA3426A9MA3__009-0_2Gy1_slice_1.RAW
			High	SLNDFTTQR	Myh6	1	1	CID		48.51	0.000112038	1	1	27					6.08644e+07		Indistinguishable Channels	Not Used				2	541.267	1081.53	-0.481082	25.6959	1741	1741	MS2	6/88	ZBA3426A9MA3__009-0_2Gy1_slice_1.RAW
			High	SLNDFTTQR	Myh6	1	1	CID		45.57	0.000220479	1	1	27	18				6.08644e+07		Indistinguishable Channels	Not Used				2	541.267	1081.53	0.196129	24.6278	1614	1614	MS2	7/88	ZBA3426A9MA3__009-0_2Gy1_slice_1.RAW
			High	SLNDFTTQR	Myh6	1	1	CID		32.73	0.00453335	1	1	27	15				6.08644e+07		Indistinguishable Channels	Not Used				2	541.268	1081.53	0.760471	25.1537	1678	1678	MS2	7/88	ZBA3426A9MA3__009-0_2Gy1_slice_1.RAW
			Medium	EAEFQkMR	Myh4;Myh6	6	2	CID	K6(ICPL:13C(6))	17.61	0.102294	1	1	26	19	3172			4.09026e+07	Heavy	Not Unique	Not Used	2.03571	2.49991e+07	4.0662e+07	2	575.276	1149.54	-0.963206	28.7564	2090	2090	MS2	5/66	ZBA3426A9MA3__009-0_2Gy1_slice_1.RAW
			Medium	VIFQLkAER	Myh6	2	1	CID	K6(ICPL)	21.23	0.0576317	1	1	27		3843			25601457	Light	Redundant	Not Used	2.07847	25601457	42516390	2	604.842	1208.68	-1.44606	59.0556	6025	6025	MS2	5/74	ZBA3426A9MA3__009-0_2Gy1_slice_1.RAW
			Medium	VIFQLkAER	Myh6	2	1	CID	K6(ICPL)	21.33	0.0563198	1	1	27		3843			25601457	Light	Redundant	Not Used	2.07847	25601457	42516390	2	604.842	1208.68	-0.840089	59.6243	6100	6100	MS2	6/74	ZBA3426A9MA3__009-0_2Gy1_slice_1.RAW
			Medium	VIFQLkAER	Myh6	2	1	CID	K6(ICPL:13C(6))	23.15	0.0300187	1	1	26	16	3843			4.2956e+07	Heavy	Redundant	Not Used	2.07847	25601457	42516390	2	607.852	1214.7	-1.02654	59.4495	6077	6077	MS2	7/74	ZBA3426A9MA3__009-0_2Gy1_slice_1.RAW
			Medium	VIFQLkAER	Myh6	2	1	CID	K6(ICPL:13C(6))	19.89	0.0820522	1	1	27	14	3838			5.38062e+07	Heavy	Redundant	Not Used	1.97971	3.40159e+07	5.38062e+07	3	405.571	1214.7	-0.334149	58.6599	5970	5970	MS2	5/74	ZBA3426A9MA3__009-0_2Gy1_slice_1.RAW
			High	TLEDQANEYR	Myh6	1	1	CID		32.03	0.00372835	1	1	26					1.16213e+07		Indistinguishable Channels	Not Used				2	619.785	1238.56	-1.82768	21.4195	1262	1262	MS2	7/96	ZBA3426A9MA3__009-0_2Gy1_slice_1.RAW
			High	TLEDQANEYR	Myh6	1	1	CID		35.24	0.00173551	1	1	26					1.16213e+07		Indistinguishable Channels	Not Used				2	619.785	1238.56	-1.03922	20.8954	1206	1206	MS2	7/96	ZBA3426A9MA3__009-0_2Gy1_slice_1.RAW
			High	TkYETDAIQR	Myh4;Myh6	9	2	CID	K2(ICPL)	60.31	1.14526e-05	1	1	29	17	3080			5.4633e+07	Light	Redundant	Not Used	1.76053	5.4633e+07	7.68506e+07	2	665.325	1329.64	-0.854205	24.6955	1621	1621	MS2	8/98	ZBA3426A9MA3__009-0_2Gy1_slice_1.RAW
			High	TkYETDAIQR	Myh4;Myh6	9	2	CID	K2(ICPL)	43.59	0.000516276	1	1	29	16	3080			5.4633e+07	Light	Redundant	Not Used	1.76053	5.4633e+07	7.68506e+07	2	665.325	1329.64	-0.486977	24.1199	1552	1552	MS2	8/98	ZBA3426A9MA3__009-0_2Gy1_slice_1.RAW
			High	TkYETDAIQR	Myh4;Myh6	9	2	CID	K2(ICPL:13C(6))	63.6	5.30367e-06	1	1	29	23	3080			7.70422e+07	Heavy	Not Unique	Not Used	1.76053	5.4633e+07	7.68506e+07	2	668.335	1335.66	-0.932313	24.5523	1604	1604	MS2	8/98	ZBA3426A9MA3__009-0_2Gy1_slice_1.RAW
			High	TkYETDAIQR	Myh4;Myh6	9	2	CID	K2(ICPL:13C(6))	46.23	0.000289452	1	1	29		3080			7.70422e+07	Heavy	Redundant	Not Used	1.76053	5.4633e+07	7.68506e+07	2	668.335	1335.66	-0.932313	25.1027	1671	1671	MS2	8/98	ZBA3426A9MA3__009-0_2Gy1_slice_1.RAW
			High	TkYETDAIQR	Myh4;Myh6	9	2	CID	K2(ICPL:13C(6))	41.71	0.000819552	1	1	29	17	3080			7.70422e+07	Heavy	Redundant	Not Used	1.76053	5.4633e+07	7.68506e+07	2	668.335	1335.66	-0.84092	24.0631	1544	1544	MS2	7/98	ZBA3426A9MA3__009-0_2Gy1_slice_1.RAW
			Low	LEAQTRPFDIR	Myh6	2	1	CID		11.26	1.19707		2	30	24				1.63463e+07		Indistinguishable Channels	Not Used				2	673.363	1345.72	-2.08905	35.6045	3320	3320	MS2	3/108	ZBA3426A10MA3__010-0_2Gy1_slice_2.RAW
			High	VKDALEkSEAR	Myh6	2	1	CID	K7(ICPL:13C(6))	33.99	0.00522723	1	1	29					4.33725e+06		Inconsistently Labeled	Not Used				3	452.911	1356.72	-1.14396	18.9964	1012	1012	MS2	11/110	ZBA3426A9MA3__009-0_2Gy1_slice_1.RAW
			High	INATLETkQPR	Myh6	2	1	CID	K8(ICPL:13C(6))	36.48	0.00203539	1	1	28	17	3219			3.18792e+07	Heavy	Redundant	Not Used	2.01313	1.94038e+07	3.12108e+07	3	461.255	1381.75	-1.19224	31.3832	2416	2416	MS2	6/104	ZBA3426A9MA3__009-0_2Gy1_slice_1.RAW
			High	AkLQTENGELAR	Myh6	1	1	CID	K2(ICPL)	45.3	0.000501706	0.733333	1	31		3136			1.2086e+07	Light	Redundant	Not Used	1.86408	1.2086e+07	1.80011e+07	2	717.87	1434.73	-0.727492	27.6258	1959	1959	MS2	9/116	ZBA3426A9MA3__009-0_2Gy1_slice_1.RAW
			Low	AkLQTENGELAR	Myh6	1	1	CID	K2(ICPL:13C(6))	11.91	0.840641	1	1	29	24	3143		1	9.5956e+06	Heavy	Excluded by Method	Not Used		2.04108e+06	4857677	3	480.922	1440.75	-0.661493	27.6841	1967	1967	MS2	10/116	ZBA3426A9MA3__009-0_2Gy1_slice_1.RAW
			High	NNLLQAELEELR	Myh6	2	1	CID		99.75	1.5624e-09	1	1	30	21				2.08019e+08		Indistinguishable Channels	Not Used				2	721.386	1441.76	-0.526963	85.9536	9503	9503	MS2	10/116	ZBA3426A9MA3__009-0_2Gy1_slice_1.RAW
			High	ADIAESQVNkLR	Myh4;Myh6	8	2	CID	K10(ICPL)	50.67	0.000123842	1	1	30	20	3466			2.92679e+07	Light	Redundant	Not Used	1.87496	2.92679e+07	4.38462e+07	2	724.877	1448.75	-1.24327	42.6306	3841	3841	MS2	13/106	ZBA3426A9MA3__009-0_2Gy1_slice_1.RAW
			High	ADIAESQVNkLR	Myh4;Myh6	8	2	CID	K10(ICPL)	53.77	6.02354e-05	1	1	30	24	3466			2.92679e+07	Light	Redundant	Not Used	1.87496	2.92679e+07	4.38462e+07	2	724.878	1448.75	-0.821969	42.1229	3775	3775	MS2	13/106	ZBA3426A9MA3__009-0_2Gy1_slice_1.RAW
			High	ADIAESQVNkLR	Myh4;Myh6	8	2	CID	K10(ICPL:13C(6))	53.95	5.71858e-05	0.796296	1	30		3466			4.38462e+07	Heavy	Not Unique	Not Used	1.87496	2.92679e+07	4.38462e+07	2	727.887	1454.77	-1.39728	42.2571	3792	3792	MS2	8/106	ZBA3426A9MA3__009-0_2Gy1_slice_1.RAW
			High	IEELEEELEAER	Myh6	2	1	CID		77.94	1.45428e-07	0.833333	2	28					1.55779e+08		Indistinguishable Channels	Not Used				2	744.856	1488.7	-1.32728	56.0759	5617	5617	MS2	9/106	ZBA3426A9MA3__009-0_2Gy1_slice_1.RAW
			High	IEELEEELEAER	Myh6	2	1	CID		62.77	4.88812e-06	0.809524	2	28					1.55779e+08		Indistinguishable Channels	Not Used				2	744.857	1488.71	-0.343308	55.5499	5548	5548	MS2	9/106	ZBA3426A9MA3__009-0_2Gy1_slice_1.RAW
			High	DIGAkkMHDEE	Myh6	1	1	CID	K5(ICPL:13C(6)), K6(ICPL:13C(6))	33.74	0.00202881	1	1	25		3379			2.94195e+07	Heavy	Redundant	Not Used	1.58076	2.30315e+07	29089475	2	747.838	1494.67	-1.69538	38.0373	3250	3250	MS2	8/102	ZBA3426A9MA3__009-0_2Gy1_slice_1.RAW
			High	DIGAkkMHDEE	Myh6	1	1	CID	K5(ICPL:13C(6)), K6(ICPL:13C(6))	40.18	0.000460512	1	1	25		3379			2.94195e+07	Heavy	Redundant	Not Used	1.58076	2.30315e+07	29089475	2	747.839	1494.67	-0.797007	38.5794	3323	3323	MS2	8/102	ZBA3426A9MA3__009-0_2Gy1_slice_1.RAW
			Medium	VIQYFASIAAIGDR	Myh6	1	1	CID		22.54	0.0565544	1	1	28					7.14872e+07		Indistinguishable Channels	Not Used				2	762.414	1523.82	-0.733066	86.1411	9529	9529	MS2	8/138	ZBA3426A9MA3__009-0_2Gy1_slice_1.RAW
			High	VIQYFASIAAIGDR	Myh6	1	1	CID		30.52	0.00909335	1	1	28	16				7.14872e+07		Indistinguishable Channels	Not Used				2	762.414	1523.82	-0.0922012	86.6813	9599	9599	MS2	9/138	ZBA3426A9MA3__009-0_2Gy1_slice_1.RAW
			Medium	KLAEQELIETSER	Myh6	2	1	CID		23.68	0.0696391	1	1	30	19				6.33471e+06		Inconsistently Labeled	Not Used				3	515.941	1545.81	-2.18943	33.2967	2651	2651	MS2	5/136	ZBA3426A9MA3__009-0_2Gy1_slice_1.RAW
			High	KLAEQELIETSER	Myh6	2	1	CID		78.47	2.36107e-07	1	1	30					5.85085e+06		Inconsistently Labeled	Not Used				2	773.409	1545.81	-1.35156	33.3029	2652	2652	MS2	9/136	ZBA3426A9MA3__009-0_2Gy1_slice_1.RAW
			High	SNAAAAALDkkQR	Myh6	2	1	CID	K10(ICPL), K11(ICPL)	50.49	0.000108983	1	1	29		3405			4.23102e+07	Light	Redundant	Not Used	1.48592	4.21609e+07	5.00556e+07	2	777.393	1553.78	-1.70219	39.9792	3503	3503	MS2	8/134	ZBA3426A9MA3__009-0_2Gy1_slice_1.RAW
			High	SNAAAAALDkkQR	Myh6	2	1	CID	K10(ICPL), K11(ICPL)	51.48	8.25008e-05	1	1	29		3405			4.23102e+07	Light	Redundant	Not Used	1.48592	4.21609e+07	5.00556e+07	2	777.394	1553.78	-1.15224	39.4724	3437	3437	MS2	8/134	ZBA3426A9MA3__009-0_2Gy1_slice_1.RAW
			High	MVDSLQTSLDAETR	Myh6	2	1	CID		85.02	3.79304e-08	1	1	29					124533960		Indistinguishable Channels	Not Used				2	783.377	1565.75	-0.0224222	50.2346	4850	4850	MS2	10/140	ZBA3426A9MA3__009-0_2Gy1_slice_1.RAW
			High	MVDSLQTSLDAETR	Myh6	2	1	CID		89.35	1.40535e-08	1	1	29					124533960		Indistinguishable Channels	Not Used				2	783.378	1565.75	0.28943	49.0916	4698	4698	MS2	10/140	ZBA3426A9MA3__009-0_2Gy1_slice_1.RAW
			High	MVDSLQTSLDAETR	Myh6	2	1	CID		100.87	9.16681e-10	1	1	29					124533960		Indistinguishable Channels	Not Used				2	783.378	1565.75	0.523318	49.6361	4771	4771	MS2	11/140	ZBA3426A9MA3__009-0_2Gy1_slice_1.RAW
			High	SNAAAAALDkkQR	Myh6	2	1	CID	K10(ICPL:13C(6)), K11(ICPL:13C(6))	51.23	0.000109237	1	1	30	24	3405			5.00556e+07	Heavy	Redundant	Not Used	1.48592	4.21609e+07	5.00556e+07	2	783.414	1565.82	-1.51709	39.8432	3484	3484	MS2	13/134	ZBA3426A9MA3__009-0_2Gy1_slice_1.RAW
			High	mVDSLQTSLDAETR	Myh6	2	1	CID	M1(Oxidation)	84.66	3.19751e-08	1	1	28					1.55282e+07		Indistinguishable Channels	Not Used				2	791.374	1581.74	-1.59221	41.7837	3733	3733	MS2	10/140	ZBA3426A9MA3__009-0_2Gy1_slice_1.RAW
			High	kVQHELDEAEER	Myh6	2	1	CID	K1(ICPL)	67.93	1.24825e-06	1	1	27		2969			1.56737e+07	Light	Redundant	Not Used	1.9114	1.56737e+07	2.3937e+07	2	794.373	1587.74	-0.416919	19.2137	1034	1034	MS2	18/122	ZBA3426A9MA3__009-0_2Gy1_slice_1.RAW
			High	ELENELEAEQkR	Myh6	2	1	CID	K11(ICPL)	33.11	0.00515528	1	1	28		3383			1.35631e+07	Light	Redundant	Not Used	1.77238	1.35631e+07	1.92073e+07	2	796.88	1592.75	-0.990525	38.3382	3291	3291	MS2	9/120	ZBA3426A9MA3__009-0_2Gy1_slice_1.RAW
			High	VLSkANSEVAQWR	Myh6	2	1	CID	K4(ICPL)	54.14	5.26178e-05	1	1	30	21	3690			4.68384e+07	Light	Redundant	Not Used	1.79924	4.46924e+07	64249891	2	796.912	1592.82	-0.686312	51.5965	5033	5033	MS2	8/124	ZBA3426A9MA3__009-0_2Gy1_slice_1.RAW
			High	kVQHELDEAEER	Myh6	2	1	CID	K1(ICPL:13C(6))	35.57	0.00223252	1	1	27	18	2977			5.70966e+07	Heavy	Redundant	Not Used	1.83462	3.89508e+07	5.70966e+07	3	531.923	1593.75	-3.51789	19.7331	1086	1086	MS2	8/122	ZBA3426A9MA3__009-0_2Gy1_slice_1.RAW
			Medium	kVQHELDEAEER	Myh6	2	1	CID	K1(ICPL:13C(6))	26.04	0.0205331	1	1	27	19	2977			5.70966e+07	Heavy	Redundant	Not Used	1.83462	3.89508e+07	5.70966e+07	3	531.924	1593.76	-2.13921	20.7051	1187	1187	MS2	8/122	ZBA3426A9MA3__009-0_2Gy1_slice_1.RAW
			High	kVQHELDEAEER	Myh6	2	1	CID	K1(ICPL:13C(6))	61.16	6.12477e-06	1	1	27	21	2969			2.3937e+07	Heavy	Redundant	Not Used	1.9114	1.56737e+07	2.3937e+07	2	797.383	1593.76	-0.48403	19.108	1023	1023	MS2	18/122	ZBA3426A9MA3__009-0_2Gy1_slice_1.RAW
			High	kVQHELDEAEER	Myh6	2	1	CID	K1(ICPL:13C(6))	56.85	1.78655e-05	1	1	28	22	2969			2.3937e+07	Heavy	Redundant	Not Used	1.9114	1.56737e+07	2.3937e+07	2	797.383	1593.76	-0.407438	18.6363	974	974	MS2	17/122	ZBA3426A9MA3__009-0_2Gy1_slice_1.RAW
			High	RNNLLQAELEELR	Myh6	2	1	CID		45.97	0.000421128	1	1	30	16				9.86661e+06		Indistinguishable Channels	Not Used				2	799.436	1597.87	-0.274946	66.7261	7023	7023	MS2	10/126	ZBA3426A9MA3__009-0_2Gy1_slice_1.RAW
			High	kLAEQELIETSER	Myh6	2	1	CID	K1(ICPL)	67.27	3.04687e-06	1	1	30		3721			1.29497e+08	Light	Redundant	Not Used	1.6892	1.29497e+08	1.74779e+08	2	825.919	1650.83	-1.99268	52.6688	5176	5176	MS2	10/136	ZBA3426A9MA3__009-0_2Gy1_slice_1.RAW
			High	kLAEQELIETSER	Myh6	2	1	CID	K1(ICPL)	80.19	1.55544e-07	1	1	30		3721			1.29497e+08	Light	Redundant	Not Used	1.6892	1.29497e+08	1.74779e+08	2	825.919	1650.83	-1.54901	53.1771	5243	5243	MS2	10/136	ZBA3426A9MA3__009-0_2Gy1_slice_1.RAW
			Medium	GkLSYTQQMEDLKR	Myh6	1	1	CID	K2(ICPL:13C(6))	22.81	0.103411	1	1	31	18				1.34212e+07		Inconsistently Labeled	Not Used				3	603.308	1807.91	-0.422725	47.4942	4480	4480	MS2	9/142	ZBA3426A9MA3__009-0_2Gy1_slice_1.RAW
			Medium	KLAEKDEEMEQAkR	Myh6	2	1	CID	K13(ICPL:13C(6))	28.36	0.0242163	1	1	30	16				826694		Inconsistently Labeled	Not Used				3	605.971	1815.9	-1.35749	17.3149	848	848	MS2	12/142	ZBA3426A9MA3__009-0_2Gy1_slice_1.RAW
			High	DLEEATLQHEATAAALR	Myh4;Myh6	4	2	CID		90.19	2.00054e-08	1	1	31	19				6.54934e+07		Indistinguishable Channels	Not Used				2	919.964	1838.92	-1.72989	59.2157	6045	6045	MS2	11/168	ZBA3426A9MA3__009-0_2Gy1_slice_1.RAW
			Low	DLEEATLQHEATAAALR	Myh4;Myh6	4	2	CID		15.98	0.516052	1	1	31	14				2.41618e+08		Indistinguishable Channels	Not Used				3	613.645	1838.92	-1.50486	58.4711	5943	5943	MS2	8/168	ZBA3426A9MA3__009-0_2Gy1_slice_1.RAW
			High	DLEEATLQHEATAAALR	Myh4;Myh6	4	2	CID		82.39	1.17949e-07	1	1	31	20				6.54934e+07		Indistinguishable Channels	Not Used				2	919.964	1838.92	-1.46436	58.5717	5957	5957	MS2	12/168	ZBA3426A9MA3__009-0_2Gy1_slice_1.RAW
			High	DLEEATLQHEATAAALR	Myh4;Myh6	4	2	CID		37.14	0.00395088	1	1	31	23				2.41618e+08		Indistinguishable Channels	Not Used				3	613.646	1838.92	-1.30572	59.0137	6019	6019	MS2	21/168	ZBA3426A9MA3__009-0_2Gy1_slice_1.RAW
			Medium	GkLSYTQQMEDLkR	Myh6	1	1	CID	K2(ICPL), K13(ICPL)	26.98	0.0280626	1	1	30	21	4029			1.13813e+08	Light	Redundant	Not Used	1.74811	1.13813e+08	1.58967e+08	3	636.309	1906.91	-0.236665	70.2377	7481	7481	MS2	10/142	ZBA3426A9MA3__009-0_2Gy1_slice_1.RAW
			Low	kAPGVMDNPLVMHQLR	Myh6	1	1	CID	K1(ICPL:13C(6))	13.11	0.752525	1	1	30	17	3933			9.89017e+07	Heavy	Redundant	Not Used	1.93893	6.38401e+07	9.89017e+07	3	639.669	1916.99	-0.471947	64.6713	6758	6758	MS2	12/150	ZBA3426A9MA3__009-0_2Gy1_slice_1.RAW
			High	kLAEKDEEMEQAkR	Myh6	2	1	CID	K1(ICPL:13C(6)), K13(ICPL:13C(6))	46.14	0.000394017	0.5	1	30					1.73202e+07		Inconsistently Labeled	Not Used				3	642.984	1926.94	-2.05402	26.8183	1869	1869	MS2	10/142	ZBA3426A9MA3__009-0_2Gy1_slice_1.RAW
			Medium	KLAEkDEEMEQAkR	Myh6	2	1	CID	K5(ICPL:13C(6)), K13(ICPL:13C(6))	22.82	0.0846282		2	30					1.73202e+07		Inconsistently Labeled	Not Used				3	642.984	1926.94	-2.05402	26.8183	1869	1869	MS2	8/142	ZBA3426A9MA3__009-0_2Gy1_slice_1.RAW
			Medium	kLAEKDEEmEQAkR	Myh6	2	1	CID	K1(ICPL:13C(6)), M9(Oxidation), K13(ICPL:13C(6))	28.21	0.0233307	0.464286	1	30	15				618713		Inconsistently Labeled	Not Used				3	648.316	1942.93	-1.24194	17.4103	856	856	MS2	14/142	ZBA3426A9MA3__009-0_2Gy1_slice_1.RAW
			Low	KLAEkDEEmEQAkR	Myh6	2	1	CID	K5(ICPL:13C(6)), M9(Oxidation), K13(ICPL:13C(6))	14.84	0.506907		2	30	15				618713		Inconsistently Labeled	Not Used				3	648.316	1942.93	-1.24194	17.4103	856	856	MS2	8/142	ZBA3426A9MA3__009-0_2Gy1_slice_1.RAW
			Medium	TEELEEAkkkLAQR	Myh4;Myh6	9	2	CID	K8(ICPL), K9(ICPL), K10(ICPL)	23.28	0.0953885	1	1	31		4102			1.2463e+08	Light	Redundant	Not Used	1.32154	121937251	128754806	3	663.334	1987.99	-0.411951	75.3571	8139	8139	MS2	13/126	ZBA3426A9MA3__009-0_2Gy1_slice_1.RAW
			Medium	TEELEEAkkkLAQR	Myh4;Myh6	9	2	CID	K8(ICPL), K9(ICPL), K10(ICPL)	27.6	0.0359725	1	1	31	14	4102			1.2463e+08	Light	Redundant	Not Used	1.32154	121937251	128754806	3	663.334	1987.99	0.140685	74.6876	8053	8053	MS2	13/126	ZBA3426A9MA3__009-0_2Gy1_slice_1.RAW
			Medium	TEELEEAkkkLAQR	Myh4;Myh6	9	2	CID	K8(ICPL), K9(ICPL), K10(ICPL)	28.22	0.0305841	1	1	31	15	4102			1.2463e+08	Light	Redundant	Not Used	1.32154	121937251	128754806	3	663.335	1987.99	1.06174	74.1888	7990	7990	MS2	14/126	ZBA3426A9MA3__009-0_2Gy1_slice_1.RAW
			High	RDLEEATLQHEATAAALR	Myh4;Myh6	4	2	CID		51.97	0.000131831	1	1	31					5.23141e+07		Indistinguishable Channels	Not Used				3	665.679	1995.02	-1.50184	43.9202	4011	4011	MS2	17/192	ZBA3426A9MA3__009-0_2Gy1_slice_1.RAW
			High	TEELEEAkkkLAQR	Myh4;Myh6	9	2	CID	K8(ICPL:13C(6)), K9(ICPL:13C(6)), K10(ICPL:13C(6))	32.33	0.00982447	1	1	30	20	4102			128754806	Heavy	Not Unique	Not Used	1.32154	121937251	128754806	3	669.354	2006.05	0.432094	74.6925	8054	8054	MS2	19/126	ZBA3426A9MA3__009-0_2Gy1_slice_1.RAW
			High	kLAEkDEEMEQAkR	Myh6	2	1	CID	K1(ICPL), K5(ICPL), K13(ICPL)	38.78	0.0010992	1	1	27	18	3663			1.26746e+08	Light	Redundant	Not Used	1.21229	1.26451e+08	122483369	3	673.978	2019.92	-1.26688	50.5532	4895	4895	MS2	18/142	ZBA3426A9MA3__009-0_2Gy1_slice_1.RAW
			High	kLAEkDEEMEQAkR	Myh6	2	1	CID	K1(ICPL:13C(6)), K5(ICPL:13C(6)), K13(ICPL:13C(6))	41.75	0.000872189	1	1	29	15	3663			122483369	Heavy	Redundant	Not Used	1.21229	1.26451e+08	122483369	3	679.999	2037.98	-1.05741	51.298	4991	4991	MS2	16/142	ZBA3426A9MA3__009-0_2Gy1_slice_1.RAW
			Low	MkkNmEQTIkDLQHR	Myh6	2	1	CID	K2(ICPL:13C(6)), K3(ICPL:13C(6)), M5(Oxidation), K10(ICPL:13C(6))	13.51	0.978215		2	32		3947			6.29119e+06	Heavy	Redundant	Not Used	1.11497	7.06191e+06	6.29119e+06	3	750.373	2249.1	-1.85177	65.2491	6828	6828	MS2	7/148	ZBA3426A9MA3__009-0_2Gy1_slice_1.RAW
			High	kkHADSVAELGEQIDNLQR	Myh4;Myh6	7	2	CID	K1(ICPL), K2(ICPL)	73.55	8.3236e-07	1	1	31	23	4006			1.13672e+08	Light	Not Unique	Not Used	1.5469	1.13672e+08	140496773	3	787.724	2361.16	-0.905157	68.4064	7241	7241	MS2	11/200	ZBA3426A9MA3__009-0_2Gy1_slice_1.RAW
			High	kkHADSVAELGEQIDNLQR	Myh4;Myh6	7	2	CID	K1(ICPL:13C(6)), K2(ICPL:13C(6))	63.77	9.86434e-06	1	1	32	20	4006			1.40832e+08	Heavy	Redundant	Not Used	1.5469	1.13672e+08	140496773	3	791.737	2373.2	-1.19857	68.3591	7234	7234	MS2	11/200	ZBA3426A9MA3__009-0_2Gy1_slice_1.RAW
			Medium	ENQSILITGESGAGkTVNTkR	Myh4;Myh6	9	2	CID	K15(ICPL), K20(ICPL)	30.95	0.0198471	0.677419	1	32	25	3790			26456554	Light	Redundant	Not Used	1.55637	26456554	3.28998e+07	3	805.074	2413.21	-1.24006	56.6687	5697	5697	MS2	19/234	ZBA3426A9MA3__009-0_2Gy1_slice_1.RAW
			High	ENQSILITGESGAGkTVNTkR	Myh4;Myh6	9	2	CID	K15(ICPL:13C(6)), K20(ICPL:13C(6))	38.51	0.00349504	1	1	32	16	3790			3.28998e+07	Heavy	Not Unique	Not Used	1.55637	26456554	3.28998e+07	3	809.087	2425.25	-1.45001	56.6632	5696	5696	MS2	19/234	ZBA3426A9MA3__009-0_2Gy1_slice_1.RAW
			High	IkELTYQTEEDkkNLMR	Myh6	1	1	CID	K2(ICPL), K12(ICPL), K13(ICPL)	41.53	0.00137802	1	1	31		4230			8.58312e+07	Light	Redundant	Not Used	1.27899	8.54061e+07	8.72782e+07	3	818.729	2454.17	-1.18391	81.1956	8892	8892	MS2	16/174	ZBA3426A9MA3__009-0_2Gy1_slice_1.RAW
			High	IkELTYQTEEDkkNLMR	Myh6	1	1	CID	K2(ICPL:13C(6)), K12(ICPL:13C(6)), K13(ICPL:13C(6))	47.16	0.000497119	1	1	32		4230			8.72782e+07	Heavy	Redundant	Not Used	1.27899	8.54061e+07	8.72782e+07	3	824.75	2472.23	-0.567449	80.5101	8802	8802	MS2	19/174	ZBA3426A9MA3__009-0_2Gy1_slice_1.RAW
			High	SEAPPHIFSISDNAYQYMLTDR	Myh6	2	1	CID		50.15	0.000131866	1	1	30	17				1.15926e+08		Indistinguishable Channels	Not Used				3	852.399	2555.18	-1.44626	89.6819	9987	9987	MS2	8/226	ZBA3426A9MA3__009-0_2Gy1_slice_1.RAW
			Low	SEAPPHIFSISDNAYQYMLTDR	Myh6	2	1	CID		17.85	0.237886	1	1	30	14				1.15926e+08		Indistinguishable Channels	Not Used				3	852.4	2555.18	-1.0163	89.1822	9921	9921	MS2	6/226	ZBA3426A9MA3__009-0_2Gy1_slice_1.RAW
			High	IHFGATGkLASADIETYLLEkSR	Myh4;Myh6	4	2	CID	K8(ICPL:13C(6)), K21(ICPL:13C(6))	43.89	0.000994258	1	1	32	17	4593			3.08889e+07	Heavy	Not Unique	Not Used	1.6739	2.27927e+07	3.0484e+07	3	914.813	2742.42	-1.65755	106.019	12060	12060	MS2	20/238	ZBA3426A9MA3__009-0_2Gy1_slice_1.RAW
			Medium	LQDAEEAVEAVNAkcSSLEkTkHR	Myh6	2	1	CID	K14(ICPL), C15(Carbamidomethyl), K20(ICPL), K22(ICPL)	23.6	0.0790094	1	1	31	16	4281			140489127	Light	Redundant	Not Used	1.45687	140489127	1.63536e+08	4	757.861	3028.42	-0.0375325	83.2912	9167	9167	MS2	12/264	ZBA3426A9MA3__009-0_2Gy1_slice_1.RAW
			High	kQLEVEkLELQSALEEAEASLEHEEGkILR	Myh6	1	1	CID	K1(ICPL), K7(ICPL), K27(ICPL)	57.2	7.17406e-05	1	1	34	22	4967		1	5235341	Light	Excluded by Method	Not Used		5235341	15193272	5	753.582	3763.88	0.114766	144.231	16476	16476	MS2	27/332	ZBA3426A9MA3__009-0_2Gy1_slice_1.RAW
			High	kQLEVEkLELQSALEEAEASLEHEEGkILR	Myh6	1	1	CID	K1(ICPL), K7(ICPL), K27(ICPL)	47.1	0.000731192	1	1	34	22	4965			2.12727e+08	Light	Redundant	Not Used	1.43385	2.10955e+08	2.4168e+08	4	941.726	3763.88	0.248067	144.1	16461	16461	MS2	13/332	ZBA3426A9MA3__009-0_2Gy1_slice_1.RAW
			High	NFDkILAEWkQkYEESQSELESSQkEAR	Myh6	2	1	CID	K4(ICPL), K10(ICPL), K12(ICPL), K25(ICPL)	45.04	0.000416727	1	1	29		4891			1.84819e+08	Light	Redundant	Not Used	1.1312	1.84819e+08	1.67046e+08	4	955.943	3820.75	-0.5593	134.154	15413	15413	MS2	19/316	ZBA3426A9MA3__009-0_2Gy1_slice_1.RAW
			Low	NFDkILAEWkQkYEESQSELESSQkEAR	Myh6	2	1	CID	K4(ICPL:13C(6)), K10(ICPL:13C(6)), K12(ICPL:13C(6)), K25(ICPL:13C(6))	12.87	1.35301	1	1	32	14	4891			1.67046e+08	Heavy	Redundant	Not Used	1.1312	1.84819e+08	1.67046e+08	4	961.962	3844.83	-1.49516	133.833	15377	15377	MS2	15/316	ZBA3426A9MA3__009-0_2Gy1_slice_1.RAW
			High	NAEEkAkkAITDAAMMAEELkkEQDTSAHLER	Myh4;Myh6	8	2	CID	K5(ICPL), K7(ICPL), K8(ICPL), K21(ICPL), K22(ICPL)	48.72	0.0002088	1	1	30	18	4935			141077191	Light	Not Unique	Not Used	0.800083	141077191	9.01862e+07	5	823.185	4111.89	0.696541	138.331	15862	15862	MS2	16/366	ZBA3426A9MA3__009-0_2Gy1_slice_1.RAW
Myl2	166	18.8524	4.93213	MGI (curated)|Myosin regulatory light chain 2, ventricular/cardiac muscle isoform (MLC-2v)(MLC-2) [Source:UniProtKB/Swiss-Prot;Acc:P51667]|5|ENSMUSG00000013936|ENSMUST00000014080	6.02	3	1	38046336	0	43920972	1.62303	1;-;1	4.10668	23.57	6.02	1	1					23.24	6.02	2	1
	A2	B2	C2	Sequence	Protein Accessions	# Proteins	# Protein Groups	Activation Type	Modifications	IonScore	Exp Value	Δ Score	Rank	Identity High	Homology Threshold	QuanResultID	# Missing Channels	# Single-Peak Channels	Area	Quan Channel	Quan Info	Quan Usage	Heavy/Light	Light	Heavy	Charge	m/z [Da]	MH+ [Da]	ΔM [ppm]	RT [min]	First Scan	Last Scan	MS Order	Ions Matched	Spectrum File	Annotation
	Medium			DGFIDkNDLR	Myl2	2	1	CID	K6(ICPL:13C(6))	23.57	0.0362622	1	1	27	18	1258			38046336	Heavy	Unique	Used	1.5759	27746354	35052412	2	652.321	1303.64	-1.27841	65.7926	7395	7395	MS2	7/94	ZBA3426A12MA3__012-0_2Gy2_slice_2.RAW
			Medium	DGFIDkNDLR		2	0	CID	K6(ICPL:13C(6))	23.24	0.0348568	1	1	27		1273			43920972	Heavy	Unique	Used	1.67016	3.29129e+07	43920972	2	652.321	1303.64	-1.55933	61.0093	7086	7086	MS2	4/94	ZBA3426A10MA3__010-0_2Gy1_slice_2.RAW
			Low	DGFIDkNDLR		2	0	CID	K6(ICPL)	10.14	0.610015	1	1	26		1273			3.29129e+07	Light	Redundant	Not Used	1.67016	3.29129e+07	43920972	2	649.311	1297.62	-1.4822	61.1462	7107	7107	MS2	4/94	ZBA3426A10MA3__010-0_2Gy1_slice_2.RAW
Myh7	1935	222.741	5.75732	MGI (automatic)|Myosin-7 (Myosin heavy chain 7)(Myosin heavy chain, cardiac muscle beta isoform)(MyHC-beta)(Myosin heavy chain slow isoform)(MyHC-slow) [Source:UniProtKB/Swiss-Prot;Acc:Q91Z83]|14|ENSMUSG00000053093|ENSMUST00000102803	28.89	218	41	9.35136e+07	3.16188e+08	2.33082e+08	1.61922	3;23;28	5.72277	92.385	2.12	6	4	3070.98	27.03	111	37	2494.53	25.43	101	36
	A2	B2	C2	Sequence	Protein Accessions	# Proteins	# Protein Groups	Activation Type	Modifications	IonScore	Exp Value	Δ Score	Rank	Identity High	Homology Threshold	QuanResultID	# Missing Channels	# Single-Peak Channels	Area	Quan Channel	Quan Info	Quan Usage	Heavy/Light	Light	Heavy	Charge	m/z [Da]	MH+ [Da]	ΔM [ppm]	RT [min]	First Scan	Last Scan	MS Order	Ions Matched	Spectrum File	Annotation
	Medium			FGkFIR	Myh7	19	1	CID	K3(ICPL:13C(6))	22.87	0.0330506	0.0434783	1	26		870			1.24189e+07	Heavy	Unique	Used	2.20877	7.0137e+06	1.24189e+07	2	439.752	878.498	-0.339338	52.6243	5394	5394	MS2	4/48	ZBA3426A12MA3__012-0_2Gy2_slice_2.RAW
	High			kVQHELDEAEER	Myh7	2	1	CID	K1(ICPL:13C(6))	62.53	4.46776e-06	1	1	27	20	141			3.31775e+06	Heavy	Unique	Used	1.38434	2989630	3.31775e+06	2	797.383	1593.76	-0.713809	27.6358	1733	1733	MS2	10/122	ZBA3426A12MA3__012-0_2Gy2_slice_2.RAW
	Medium			kVQHELDEAEER	Myh7	2	1	CID	K1(ICPL:13C(6))	20.31	0.0744886	1	1	27		140			5.74707e+06	Heavy	Unique	Used	1.52086	4.71384e+06	5.74707e+06	3	531.924	1593.76	-0.645653	27.6128	1731	1731	MS2	12/122	ZBA3426A12MA3__012-0_2Gy2_slice_2.RAW
		Low		AkVEkLR	Myh6	2	1	CID	K2(ICPL), K5(ICPL)	16.27	0.194739	1	1	28	22	262			6.64306e+07	Light	Unique	Used	1.63194	66074333	8.68001e+07	2	527.295	1053.58	-0.586264	31.9476	2560	2560	MS2	5/58	ZBA3426A13MA3__013-0_2Gy3_slice_1.RAW
		High		VIFQLkAER	Myh6	2	1	CID	K6(ICPL:13C(6))	43.7	0.000319935	1	1	27		894			7.76685e+07	Heavy	Unique	Used	2.23235	39122353	70302478	2	607.852	1214.7	-1.42852	61.8186	6740	6740	MS2	7/74	ZBA3426A13MA3__013-0_2Gy3_slice_1.RAW
		Medium		VIFQLkAER	Myh6	2	1	CID	K6(ICPL:13C(6))	19.7	0.0857215	1	1	28	18	898			79134887	Heavy	Unique	Used	2.14914	4.57426e+07	79134887	3	405.571	1214.7	-0.258778	62.0088	6767	6767	MS2	7/74	ZBA3426A13MA3__013-0_2Gy3_slice_1.RAW
		High		INATLETkQPR	Myh6	2	1	CID	K8(ICPL:13C(6))	34.54	0.00318162	0.685714	1	28		320			4.73147e+07	Heavy	Unique	Used	2.20301	26061317	46216412	3	461.255	1381.75	-0.993461	33.727	2799	2799	MS2	6/104	ZBA3426A13MA3__013-0_2Gy3_slice_1.RAW
		High		VkDALEkSEAR	Myh6	2	1	CID	K2(ICPL:13C(6)), K7(ICPL:13C(6))	80.16	1.46984e-07	1	1	31		395			3.65449e+07	Heavy	Unique	Used	1.62147	2.79984e+07	3.65449e+07	2	734.384	1467.76	-1.58717	36.9628	3225	3225	MS2	17/110	ZBA3426A13MA3__013-0_2Gy3_slice_1.RAW
		High		SNAAAAALDkkQR	Myh6	2	1	CID	K10(ICPL:13C(6)), K11(ICPL:13C(6))	58.35	2.14209e-05	1	1	30		494			9.41339e+07	Heavy	Unique	Used	1.43149	81691009	9.41339e+07	2	783.414	1565.82	-1.20525	41.9754	3923	3923	MS2	9/134	ZBA3426A13MA3__013-0_2Gy3_slice_1.RAW
		High		SNAAAAALDkkQR	Myh6	2	1	CID	K10(ICPL:13C(6)), K11(ICPL:13C(6))	37.28	0.00274055	1	1	30	19	496			123819955	Heavy	Unique	Used	1.54998	9.92389e+07	123819955	3	522.612	1565.82	-0.863018	41.4538	3847	3847	MS2	14/134	ZBA3426A13MA3__013-0_2Gy3_slice_1.RAW
		High		kVQHELDEAEER	Myh6	2	1	CID	K1(ICPL:13C(6))	46.54	0.000183001	1	1	28	22	85			7.27972e+07	Heavy	Unique	Used	1.95154	4.59584e+07	7.2198e+07	3	531.924	1593.76	-1.2201	21.3089	1275	1275	MS2	8/122	ZBA3426A13MA3__013-0_2Gy3_slice_1.RAW
		High		kVQHELDEAEER	Myh6	2	1	CID	K1(ICPL:13C(6))	64.71	2.70452e-06	0.769231	1	28		81			4.65243e+07	Heavy	Unique	Used	1.87553	3.08157e+07	4.65243e+07	2	797.383	1593.76	-0.713809	20.5898	1199	1199	MS2	17/122	ZBA3426A13MA3__013-0_2Gy3_slice_1.RAW
		High		ELENELEAEQkR	Myh6	2	1	CID	K11(ICPL:13C(6))	56.88	2.66651e-05	0.263158	1	30		470			4.84631e+07	Heavy	Unique	Used	1.66562	3.52297e+07	47235447	2	799.891	1598.77	-0.520798	40.2423	3668	3668	MS2	8/120	ZBA3426A13MA3__013-0_2Gy3_slice_1.RAW
		High		VLSkANSEVAQWR	Myh6	2	1	CID	K4(ICPL:13C(6))	74.79	4.33122e-07	1	1	30		749			93203284	Heavy	Unique	Used	1.8029	64220828	93203284	2	799.922	1598.84	-0.904895	54.1569	5652	5652	MS2	8/124	ZBA3426A13MA3__013-0_2Gy3_slice_1.RAW
		High		kLAEQELIETSER	Myh6	2	1	CID	K1(ICPL:13C(6))	98.49	2.59798e-09	1	1	31	25	773			2.19649e+08	Heavy	Unique	Used	1.76407	1.54679e+08	2.19649e+08	2	828.93	1656.85	-1.02004	54.677	5729	5729	MS2	11/136	ZBA3426A13MA3__013-0_2Gy3_slice_1.RAW
		High		AQLEFNQIkAEIER	Myh6	2	1	CID	K9(ICPL:13C(6))	95.08	6.20912e-09	1	1	32		1381			78442720	Heavy	Unique	Used	1.77298	51215594	73095226	2	900.472	1799.94	-0.884027	90.604	10680	10680	MS2	11/146	ZBA3426A13MA3__013-0_2Gy3_slice_1.RAW
		High		VRELENELEAEQkR	Myh6	2	1	CID	K13(ICPL:13C(6))	31.2	0.0130475	1	1	31	23	434			3.26032e+07	Heavy	Unique	Used	1.51058	2.68122e+07	3.26032e+07	3	618.652	1853.94	-2.25862	38.4311	3422	3422	MS2	7/144	ZBA3426A13MA3__013-0_2Gy3_slice_1.RAW
		High		kLAEkDEEMEQAkR	Myh6	2	1	CID	K1(ICPL), K5(ICPL), K13(ICPL)	69.42	9.48589e-07	1	1	28	20	730			1.06562e+07	Light	Unique	Used	1.24073	1.03164e+07	1.03035e+07	2	1010.46	2019.92	-2.34802	52.6776	5446	5446	MS2	22/142	ZBA3426A13MA3__013-0_2Gy3_slice_1.RAW
		High		kLAEkDEEMEQAkR	Myh6	2	1	CID	K1(ICPL), K5(ICPL), K13(ICPL)	53.03	4.05656e-05	1	1	28	19	723			1.87411e+08	Light	Unique	Used	1.18586	1.87411e+08	1.78901e+08	3	673.979	2019.92	-0.541678	52.5417	5429	5429	MS2	11/142	ZBA3426A13MA3__013-0_2Gy3_slice_1.RAW
		High		QAEEAEEQANTNLSkFR	Myh6	2	1	CID	K15(ICPL:13C(6))	34.44	0.00343561	1	1	29		667			8.95887e+07	Heavy	Unique	Used	1.99762	5.46996e+07	8.7959e+07	3	692.661	2075.97	-2.20362	49.8111	5040	5040	MS2	13/182	ZBA3426A13MA3__013-0_2Gy3_slice_1.RAW
		Low		MkkNMEQTIkDLQHR	Myh6	2	1	CID	K2(ICPL), K3(ICPL), K10(ICPL)	20.71	0.137143	1	1	31	16	1051			102464472	Light	Unique	Used	1.70973	102464472	141020896	3	739.022	2215.05	-0.941502	71.3476	8077	8077	MS2	18/148	ZBA3426A13MA3__013-0_2Gy3_slice_1.RAW
		Low		LDEAEQIALkGGkkQLQkLEAR	Myh6	2	1	CID	K10(ICPL), K13(ICPL), K14(ICPL), K18(ICPL)	17.46	0.525857	1	1	33	16	1614			6.70269e+07	Light	Unique	Used	1.24099	6.64963e+07	6.64279e+07	3	962.834	2886.49	-0.463813	107.611	12892	12892	MS2	10/236	ZBA3426A13MA3__013-0_2Gy3_slice_1.RAW
		High		LDEAEQIALkGGkkQLQkLEAR	Myh6	2	1	CID	K10(ICPL), K13(ICPL), K14(ICPL), K18(ICPL)	33.75	0.0123557	1	1	33		1617			3.2625e+08	Light	Unique	Used	1.18127	322441262	306608421	4	722.378	2886.49	0.356188	107.985	12940	12940	MS2	20/236	ZBA3426A13MA3__013-0_2Gy3_slice_1.RAW
		High		LQDAEEAVEAVNAkcSSLEkTkHR	Myh6	2	1	CID	K14(ICPL), C15(Carbamidomethyl), K20(ICPL), K22(ICPL)	46.06	0.000440981	1	1	31	20	1300			1.98381e+08	Light	Unique	Used	1.44431	197926349	2.30116e+08	4	757.86	3028.42	-0.601848	85.2116	9957	9957	MS2	12/264	ZBA3426A13MA3__013-0_2Gy3_slice_1.RAW
		Low		SLSTELFkLkNAYEESLEHLETFkR	Myh6	2	1	CID	K8(ICPL), K10(ICPL), K24(ICPL)	14.36	1.23856	1	1	34	18	2016			145158538	Light	Unique	Used	1.21425	145158538	1.41884e+08	4	832.664	3327.63	0.745563	148.729	17731	17731	MS2	7/268	ZBA3426A13MA3__013-0_2Gy3_slice_1.RAW
		High		NFDkILAEWkQkYEESQSELESSQkEAR	Myh6	2	1	CID	K4(ICPL), K10(ICPL), K12(ICPL), K25(ICPL)	52.92	6.86629e-05	1	1	30	19	1909			203409846	Light	Unique	Used	1.23233	203409846	201781316	4	955.943	3820.75	-0.431503	136.753	16475	16475	MS2	22/316	ZBA3426A13MA3__013-0_2Gy3_slice_1.RAW
			Low	AkVEkLR	Myh6	2	1	CID	K2(ICPL:13C(6)), K5(ICPL:13C(6))	15.96	0.15591	1	1	26		3175			5.24169e+07	Heavy	Unique	Used	1.63728	4.00681e+07	5.24169e+07	2	533.315	1065.62	-1.35786	28.9549	2117	2117	MS2	5/58	ZBA3426A9MA3__009-0_2Gy1_slice_1.RAW
			High	VIFQLkAER	Myh6	2	1	CID	K6(ICPL:13C(6))	34.68	0.00255306	1	1	27		3843			4.2956e+07	Heavy	Unique	Used	2.07847	25601457	42516390	2	607.852	1214.7	-1.32802	58.8757	6001	6001	MS2	7/74	ZBA3426A9MA3__009-0_2Gy1_slice_1.RAW
			Medium	VIFQLkAER	Myh6	2	1	CID	K6(ICPL:13C(6))	25.13	0.0245522	1	1	27		3838			5.38062e+07	Heavy	Unique	Used	1.97971	3.40159e+07	5.38062e+07	3	405.571	1214.7	-0.183407	59.1613	6038	6038	MS2	7/74	ZBA3426A9MA3__009-0_2Gy1_slice_1.RAW
			High	INATLETkQPR	Myh6	2	1	CID	K8(ICPL)	64.23	5.32377e-06	0.78125	1	30		3219			1.94038e+07	Light	Unique	Used	2.01313	1.94038e+07	3.12108e+07	3	459.248	1375.73	-1.47281	31.7441	2461	2461	MS2	8/104	ZBA3426A9MA3__009-0_2Gy1_slice_1.RAW
			High	INATLETkQPR	Myh6	2	1	CID	K8(ICPL:13C(6))	64.28	3.37791e-06	1	1	28		3215			1.90955e+07	Heavy	Unique	Used	2.39368	8.88691e+06	1.69967e+07	2	691.38	1381.75	-0.829126	31.2193	2396	2396	MS2	7/104	ZBA3426A9MA3__009-0_2Gy1_slice_1.RAW
			High	VkDALEkSEAR	Myh6	2	1	CID	K2(ICPL:13C(6)), K7(ICPL:13C(6))	65.77	4.06545e-06	1	1	30	23	3294			2.15846e+07	Heavy	Unique	Used	1.7334	1.55846e+07	2.15846e+07	2	734.384	1467.76	-0.921826	34.9006	2856	2856	MS2	16/110	ZBA3426A9MA3__009-0_2Gy1_slice_1.RAW
			High	SNAAAAALDkkQR	Myh6	2	1	CID	K10(ICPL:13C(6)), K11(ICPL:13C(6))	58.27	2.18191e-05	1	1	30	24	3405			5.00556e+07	Heavy	Unique	Used	1.48592	4.21609e+07	5.00556e+07	2	783.414	1565.82	-1.28321	39.2886	3412	3412	MS2	9/134	ZBA3426A9MA3__009-0_2Gy1_slice_1.RAW
			Medium	SNAAAAALDkkQR	Myh6	2	1	CID	K10(ICPL:13C(6)), K11(ICPL:13C(6))	21.18	0.111645	1	1	30	14	3407			6.83676e+07	Heavy	Unique	Used	1.46265	5.85007e+07	6.83676e+07	3	522.612	1565.82	-0.979957	39.4148	3430	3430	MS2	14/134	ZBA3426A9MA3__009-0_2Gy1_slice_1.RAW
			High	kVQHELDEAEER	Myh6	2	1	CID	K1(ICPL)	71.94	4.54212e-07	1	1	27		2969			1.56737e+07	Light	Unique	Used	1.9114	1.56737e+07	2.3937e+07	2	794.373	1587.74	-0.570686	18.7476	985	985	MS2	10/122	ZBA3426A9MA3__009-0_2Gy1_slice_1.RAW
			High	kVQHELDEAEER	Myh6	2	1	CID	K1(ICPL:13C(6))	59.97	8.65961e-06	1	1	28	20	2977			5.70966e+07	Heavy	Unique	Used	1.83462	3.89508e+07	5.70966e+07	3	531.925	1593.76	-0.300985	18.961	1008	1008	MS2	9/122	ZBA3426A9MA3__009-0_2Gy1_slice_1.RAW
			High	ELENELEAEQkR	Myh6	2	1	CID	K11(ICPL:13C(6))	60.57	1.10941e-05	0.622951	1	29		3383			1.92073e+07	Heavy	Unique	Used	1.77238	1.35631e+07	1.92073e+07	2	799.891	1598.77	-0.902561	38.0829	3257	3257	MS2	9/120	ZBA3426A9MA3__009-0_2Gy1_slice_1.RAW
			High	ELENELEAEQkR	Myh6	2	1	CID	K11(ICPL:13C(6))	36.38	0.00288831	1	1	29		3374			3.68024e+07	Heavy	Unique	Used	1.66575	2.76514e+07	3.68024e+07	3	533.597	1598.78	-0.10927	37.8876	3233	3233	MS2	6/120	ZBA3426A9MA3__009-0_2Gy1_slice_1.RAW
			High	VLSkANSEVAQWR	Myh6	2	1	CID	K4(ICPL:13C(6))	65.7	3.51245e-06	1	1	29		3690			64249891	Heavy	Unique	Used	1.79924	4.46924e+07	64249891	2	799.922	1598.84	-0.828545	51.5911	5032	5032	MS2	9/124	ZBA3426A9MA3__009-0_2Gy1_slice_1.RAW
			High	kLAEQELIETSER	Myh6	2	1	CID	K1(ICPL:13C(6))	98.26	2.76913e-09	1	1	31	21	3721			1.74779e+08	Heavy	Unique	Used	1.6892	1.29497e+08	1.74779e+08	2	828.929	1656.85	-2.12519	52.6078	5168	5168	MS2	11/136	ZBA3426A9MA3__009-0_2Gy1_slice_1.RAW
			Medium	AQLEFNQIkAEIER	Myh6	2	1	CID	K9(ICPL)	27.11	0.0435761	1	1	32		4359			27818832	Light	Unique	Used	1.75827	27818832	3.90817e+07	2	897.462	1793.92	-0.757925	89.2659	9933	9933	MS2	6/146	ZBA3426A9MA3__009-0_2Gy1_slice_1.RAW
			High	AQLEFNQIkAEIER	Myh6	2	1	CID	K9(ICPL:13C(6))	56.1	4.67622e-05	1	1	31	23	4356			183628224	Heavy	Unique	Used	1.77627	1.2894e+08	1.82998e+08	3	600.651	1799.94	0.0918807	88.9815	9895	9895	MS2	10/146	ZBA3426A9MA3__009-0_2Gy1_slice_1.RAW
			High	VRELENELEAEQkR	Myh6	2	1	CID	K13(ICPL:13C(6))	43.38	0.000789821	0.72093	1	31		3327			2.5095e+07	Heavy	Unique	Used	1.63377	1.90829e+07	2.49105e+07	3	618.652	1853.94	-2.25862	36.0794	3004	3004	MS2	7/144	ZBA3426A9MA3__009-0_2Gy1_slice_1.RAW
			High	kLAEkDEEMEQAkR	Myh6	2	1	CID	K1(ICPL), K5(ICPL), K13(ICPL)	49.4	9.41486e-05	1	1	27	17	3663			1.26746e+08	Light	Unique	Used	1.21229	1.26451e+08	122483369	3	673.978	2019.92	-1.08558	51.0867	4964	4964	MS2	9/142	ZBA3426A9MA3__009-0_2Gy1_slice_1.RAW
			High	kLAEkDEEmEQAkR	Myh6	2	1	CID	K1(ICPL:13C(6)), K5(ICPL:13C(6)), M9(Oxidation), K13(ICPL:13C(6))	32.77	0.00597143	1	1	29		3260			7666869	Heavy	Unique	Used	1.72069	5.57656e+06	7666869	3	685.33	2053.97	-1.72334	33.2591	2647	2647	MS2	12/142	ZBA3426A9MA3__009-0_2Gy1_slice_1.RAW
			High	QAEEAEEQANTNLSkFR	Myh6	2	1	CID	K15(ICPL:13C(6))	55.13	2.94626e-05	1	1	28	19	3603			8.31587e+07	Heavy	Unique	Used	1.99492	51522068	8.21236e+07	3	692.661	2075.97	-1.93901	47.6903	4504	4504	MS2	17/182	ZBA3426A9MA3__009-0_2Gy1_slice_1.RAW
			High	QAEEAEEQANTNLSkFR	Myh6	2	1	CID	K15(ICPL:13C(6))	69.16	1.16485e-06	1	1	28		3605			9.01021e+06	Heavy	Unique	Used	2.44663	4.60912e+06	9.01021e+06	2	1038.49	2075.97	-1.55032	47.7798	4517	4517	MS2	13/182	ZBA3426A9MA3__009-0_2Gy1_slice_1.RAW
			High	MkkNMEQTIkDLQHR	Myh6	2	1	CID	K2(ICPL), K3(ICPL), K10(ICPL)	30.05	0.0157674	1	1	30		4011			1.14596e+08	Light	Unique	Used	1.50219	1.14287e+08	1.37174e+08	3	739.022	2215.05	-1.10683	68.7497	7284	7284	MS2	12/148	ZBA3426A9MA3__009-0_2Gy1_slice_1.RAW
			Medium	mkkNMEQTIkDLQHR	Myh6	2	1	CID	M1(Oxidation), K2(ICPL:13C(6)), K3(ICPL:13C(6)), K10(ICPL:13C(6))	21.52	0.15468	0.363636	1	32		3947			6.29119e+06	Heavy	Unique	Used	1.11497	7.06191e+06	6.29119e+06	3	750.373	2249.1	-1.85177	65.2491	6828	6828	MS2	22/148	ZBA3426A9MA3__009-0_2Gy1_slice_1.RAW
			Medium	LQDLVDkLQLkVkAYkR	Myh6	2	1	CID	K7(ICPL), K11(ICPL), K13(ICPL), K16(ICPL)	26.56	0.0361009	0.481481	1	30		4835			9.6287e+07	Light	Unique	Used	1.04484	9.6287e+07	8.03837e+07	4	620.337	2478.33	-0.521991	127.176	14639	14639	MS2	17/164	ZBA3426A9MA3__009-0_2Gy1_slice_1.RAW
			High	LDEAEQIALkGGkkQLQkLEAR	Myh6	2	1	CID	K10(ICPL), K13(ICPL), K14(ICPL), K18(ICPL)	47.35	0.000543028	1	1	33	22	4587			6.9088e+07	Light	Unique	Used	1.24076	6.9088e+07	6.84918e+07	3	962.834	2886.49	-1.28847	105.628	12014	12014	MS2	17/236	ZBA3426A9MA3__009-0_2Gy1_slice_1.RAW
			High	LDEAEQIALkGGkkQLQkLEAR	Myh6	2	1	CID	K10(ICPL), K13(ICPL), K14(ICPL), K18(ICPL)	42.15	0.0017707	1	1	33	18	4589			2.4961e+08	Light	Unique	Used	1.2461	242947718	241887453	4	722.378	2886.49	0.017866	105.699	12022	12022	MS2	21/236	ZBA3426A9MA3__009-0_2Gy1_slice_1.RAW
			High	LQDAEEAVEAVNAkcSSLEkTkHR	Myh6	2	1	CID	K14(ICPL), C15(Carbamidomethyl), K20(ICPL), K22(ICPL)	35.82	0.00473891	1	1	31	18	4281			140489127	Light	Unique	Used	1.45687	140489127	1.63536e+08	4	757.861	3028.42	-0.0375325	83.8648	9240	9240	MS2	13/264	ZBA3426A9MA3__009-0_2Gy1_slice_1.RAW
			High	NFDkILAEWkQkYEESQSELESSQkEAR	Myh6	2	1	CID	K4(ICPL), K10(ICPL), K12(ICPL), K25(ICPL)	49.32	0.000167238	1	1	30		4891			1.84819e+08	Light	Unique	Used	1.1312	1.84819e+08	1.67046e+08	4	955.943	3820.75	0.143585	134.664	15466	15466	MS2	16/316	ZBA3426A9MA3__009-0_2Gy1_slice_1.RAW
	Low			ENLNKLmTNLR	Myh7	7	1	CID	M7(Oxidation)	10.93	1.1826		3	30					2.1891e+08		Inconsistently Labeled	Not Used				2	681.362	1361.72	-3.22547	36.6059	2964	2964	MS2	8/112	ZBA3426A12MA3__012-0_2Gy2_slice_2.RAW
	Low			VKDALEkSEARR	Myh7	2	1	CID	K7(ICPL)	17.93	0.244013		2	30					4.9212e+07		Inconsistently Labeled	Not Used				2	753.899	1506.79	-7.27763	78.1656	9226	9226	MS2	9/120	ZBA3426A12MA3__012-0_2Gy2_slice_2.RAW
	High			kVQHELDEAEER	Myh7	2	1	CID	K1(ICPL)	48.59	9.40825e-05	0.673469	1	27		141			2989630	Light	Redundant	Not Used	1.38434	2989630	3.31775e+06	2	794.373	1587.74	-1.10887	27.6518	1735	1735	MS2	9/122	ZBA3426A12MA3__012-0_2Gy2_slice_2.RAW
		Low		FGkFIR	Myh1;Myh3;Myh4;Myh6;Myh9	19	5	CID	K3(ICPL)	14.63	0.34435	1	1	29	21	664			5.0281e+07	Light	Redundant	Not Used	2.26224	5.0281e+07	9.15643e+07	2	436.743	872.478	-0.00634203	49.9173	5054	5054	MS2	4/48	ZBA3426A13MA3__013-0_2Gy3_slice_1.RAW
		Medium		FGkFIR	Myh1;Myh3;Myh4;Myh6;Myh9	19	5	CID	K3(ICPL:13C(6))	26.11	0.015674		2	27		664			9.15643e+07	Heavy	Redundant	Not Used	2.26224	5.0281e+07	9.15643e+07	2	439.752	878.497	-0.686722	49.146	4946	4946	MS2	4/48	ZBA3426A13MA3__013-0_2Gy3_slice_1.RAW
		Medium		FGkFIR	Myh1;Myh3;Myh4;Myh6;Myh9	19	5	CID	K3(ICPL:13C(6))	19.52	0.0714792	0.2	1	27		664			9.15643e+07	Heavy	Not Unique	Not Used	2.26224	5.0281e+07	9.15643e+07	2	439.752	878.498	-0.339338	49.6544	5017	5017	MS2	8/48	ZBA3426A13MA3__013-0_2Gy3_slice_1.RAW
		Medium		FGkFIR	Myh1;Myh3;Myh4;Myh6;Myh9	19	5	CID	K3(ICPL:13C(6))	21.73	0.0429714	0	1	27		2921		1	7.18913e+06	Heavy	Excluded by Method	Not Used		5.26349e+06	7.18913e+06	2	439.753	878.498	-0.130908	48.7969	5278	5278	MS2	4/48	ZBA3426A14MA3__014-0_2Gy3_slice_2.RAW
		Medium		ILYGDFR	Myh6	2	1	CID		21.27	0.0462798	0.47619	1	27					1.40465e+08		Indistinguishable Channels	Not Used				2	442.237	883.467	0.149966	45.0813	4363	4363	MS2	5/48	ZBA3426A13MA3__013-0_2Gy3_slice_1.RAW
		High		HDcDLLR	Myh1;Myh3;Myh4;Myh6	9	4	CID	C3(Carbamidomethyl)	27.79	0.00806755	1	1	26	16				5.86089e+06		Indistinguishable Channels	Not Used				2	464.718	928.429	-1.61734	18.9963	1035	1035	MS2	4/52	ZBA3426A13MA3__013-0_2Gy3_slice_1.RAW
		High		HDcDLLR	Myh1;Myh3;Myh4;Myh6	9	4	CID	C3(Carbamidomethyl)	27.18	0.00947557	1	1	26					5.86089e+06		Indistinguishable Channels	Not Used				2	464.718	928.429	-1.15716	18.4212	980	980	MS2	6/52	ZBA3426A13MA3__013-0_2Gy3_slice_1.RAW
		Low		AkVEkLR	Myh6	2	1	CID	K2(ICPL), K5(ICPL)	11.41	0.599899	1	1	28		262			6.64306e+07	Light	Redundant	Not Used	1.63194	66074333	8.68001e+07	2	527.295	1053.58	-0.817988	30.8797	2419	2419	MS2	8/58	ZBA3426A13MA3__013-0_2Gy3_slice_1.RAW
		Low		AkVEkLR	Myh6	2	1	CID	K2(ICPL), K5(ICPL)	15.79	0.217497	1	1	28	21	262			6.64306e+07	Light	Redundant	Not Used	1.63194	66074333	8.68001e+07	2	527.295	1053.58	-0.35454	31.3794	2482	2482	MS2	5/58	ZBA3426A13MA3__013-0_2Gy3_slice_1.RAW
		Low		AkVEkLR	Myh6	2	1	CID	K2(ICPL:13C(6)), K5(ICPL:13C(6))	14.35	0.242406	0.214286	1	27		262			8.68001e+07	Heavy	Redundant	Not Used	1.63194	66074333	8.68001e+07	2	533.316	1065.62	0.58954	32.3626	2617	2617	MS2	3/58	ZBA3426A13MA3__013-0_2Gy3_slice_1.RAW
		Medium		EAEFQkMR	Myh1;Myh4;Myh6	6	3	CID	K6(ICPL:13C(6))	23.52	0.0262332	1	1	26		281			6.91477e+07	Heavy	Not Unique	Not Used	2.09956	4.06837e+07	6.87595e+07	2	575.276	1149.54	-0.326065	31.5004	2500	2500	MS2	6/66	ZBA3426A13MA3__013-0_2Gy3_slice_1.RAW
		High		VIFQLkAER	Myh6	2	1	CID	K6(ICPL)	31.85	0.00499645	1	1	28		894			39122353	Light	Redundant	Not Used	2.23235	39122353	70302478	2	604.842	1208.68	-1.04208	61.7476	6731	6731	MS2	7/74	ZBA3426A13MA3__013-0_2Gy3_slice_1.RAW
		High		TkYETDAIQR	Myh1;Myh3;Myh4;Myh6	9	4	CID	K2(ICPL)	61.09	9.95887e-06	0.803279	1	30		187			85567802	Light	Redundant	Not Used	1.83886	85567802	126660703	2	665.324	1329.64	-1.49685	27.9999	2069	2069	MS2	8/98	ZBA3426A13MA3__013-0_2Gy3_slice_1.RAW
		High		TkYETDAIQR	Myh1;Myh3;Myh4;Myh6	9	4	CID	K2(ICPL)	47.76	0.000214393	0.729167	1	30		187			85567802	Light	Redundant	Not Used	1.83886	85567802	126660703	2	665.325	1329.64	-1.12963	26.3406	1851	1851	MS2	7/98	ZBA3426A13MA3__013-0_2Gy3_slice_1.RAW
		High		TkYETDAIQR	Myh1;Myh3;Myh4;Myh6	9	4	CID	K2(ICPL)	65.76	3.26516e-06	1	1	30	19	187			85567802	Light	Redundant	Not Used	1.83886	85567802	126660703	2	665.325	1329.64	-0.854205	27.4195	1994	1994	MS2	8/98	ZBA3426A13MA3__013-0_2Gy3_slice_1.RAW
		High		TkYETDAIQR	Myh1;Myh3;Myh4;Myh6	9	4	CID	K2(ICPL)	66.15	2.96046e-06	1	1	30	18	187			85567802	Light	Not Unique	Not Used	1.83886	85567802	126660703	2	665.325	1329.64	-0.578784	26.893	1923	1923	MS2	8/98	ZBA3426A13MA3__013-0_2Gy3_slice_1.RAW
		High		TkYETDAIQR	Myh1;Myh3;Myh4;Myh6	9	4	CID	K2(ICPL:13C(6))	51.71	8.19552e-05	1	1	30	20	187			1.29951e+08	Heavy	Redundant	Not Used	1.83886	85567802	126660703	2	668.334	1335.66	-1.48067	27.8262	2045	2045	MS2	15/98	ZBA3426A13MA3__013-0_2Gy3_slice_1.RAW
		High		TkYETDAIQR	Myh1;Myh3;Myh4;Myh6	9	4	CID	K2(ICPL:13C(6))	60.64	1.04852e-05	1	1	30	22	187			1.29951e+08	Heavy	Redundant	Not Used	1.83886	85567802	126660703	2	668.335	1335.66	-1.20649	26.2203	1834	1834	MS2	8/98	ZBA3426A13MA3__013-0_2Gy3_slice_1.RAW
		High		TkYETDAIQR	Myh1;Myh3;Myh4;Myh6	9	4	CID	K2(ICPL:13C(6))	56.92	2.46931e-05	1	1	30	19	187			1.29951e+08	Heavy	Redundant	Not Used	1.83886	85567802	126660703	2	668.335	1335.66	-0.932313	26.7362	1900	1900	MS2	8/98	ZBA3426A13MA3__013-0_2Gy3_slice_1.RAW
		High		TkYETDAIQR	Myh1;Myh3;Myh4;Myh6	9	4	CID	K2(ICPL:13C(6))	49.55	0.000134765	1	1	30	20	187			1.29951e+08	Heavy	Redundant	Not Used	1.83886	85567802	126660703	2	668.335	1335.66	-0.658134	27.2709	1971	1971	MS2	8/98	ZBA3426A13MA3__013-0_2Gy3_slice_1.RAW
		High		NNLLQAELEELR	Myh6	2	1	CID		82.38	8.90268e-08	1	1	31	23				273623094		Indistinguishable Channels	Not Used				2	721.386	1441.77	0.404378	88.496	10391	10391	MS2	9/116	ZBA3426A13MA3__013-0_2Gy3_slice_1.RAW
		High		NNLLQAELEELR	Myh6	2	1	CID		77.42	2.85286e-07	1	1	31					273623094		Indistinguishable Channels	Not Used				2	721.386	1441.77	0.743046	87.9698	10323	10323	MS2	8/116	ZBA3426A13MA3__013-0_2Gy3_slice_1.RAW
		High		NNLLQAELEELR	Myh6	2	1	CID		56.46	3.53602e-05	1	1	31					273623094		Indistinguishable Channels	Not Used				2	721.387	1441.77	1.16638	89.2237	10492	10492	MS2	13/116	ZBA3426A13MA3__013-0_2Gy3_slice_1.RAW
		High		ADIAESQVNkLR	Myh1;Myh3;Myh4;Myh6	8	4	CID	K10(ICPL)	46.56	0.000317953	1	1	30	23	540			6.83755e+07	Light	Redundant	Not Used	1.83109	6.79318e+07	100130370	2	724.878	1448.75	-1.07475	44.1328	4231	4231	MS2	13/106	ZBA3426A13MA3__013-0_2Gy3_slice_1.RAW
		High		ADIAESQVNkLR	Myh1;Myh3;Myh4;Myh6	8	4	CID	K10(ICPL)	64.22	5.44957e-06	0.84375	1	30		540			6.83755e+07	Light	Not Unique	Not Used	1.83109	6.79318e+07	100130370	2	724.878	1448.75	-1.07475	44.6294	4300	4300	MS2	7/106	ZBA3426A13MA3__013-0_2Gy3_slice_1.RAW
		High		ADIAESQVNkLR	Myh1;Myh3;Myh4;Myh6	8	4	CID	K10(ICPL:13C(6))	49.04	0.000177128	1	1	30	22	540			100130370	Heavy	Redundant	Not Used	1.83109	6.79318e+07	100130370	2	727.887	1454.77	-1.5651	44.0604	4221	4221	MS2	8/106	ZBA3426A13MA3__013-0_2Gy3_slice_1.RAW
		High		ADIAESQVNkLR	Myh1;Myh3;Myh4;Myh6	8	4	CID	K10(ICPL:13C(6))	58.98	1.79593e-05	0.762712	1	30		540			100130370	Heavy	Redundant	Not Used	1.83109	6.79318e+07	100130370	2	727.887	1454.77	-1.48119	44.5578	4289	4289	MS2	7/106	ZBA3426A13MA3__013-0_2Gy3_slice_1.RAW
		High		VkDALEkSEAR	Myh6	2	1	CID	K2(ICPL), K7(ICPL)	73.51	6.52886e-07	1	1	30	21	395			2.79984e+07	Light	Redundant	Not Used	1.62147	2.79984e+07	3.65449e+07	2	728.364	1455.72	-1.36604	37.0624	3237	3237	MS2	17/110	ZBA3426A13MA3__013-0_2Gy3_slice_1.RAW
		High		VkDALEkSEAR	Myh6	2	1	CID	K2(ICPL), K7(ICPL)	37.89	0.00230015	1	1	30	16	395			2.79984e+07	Light	Redundant	Not Used	1.62147	2.79984e+07	3.65449e+07	2	728.365	1455.72	-0.443631	37.6127	3309	3309	MS2	9/110	ZBA3426A13MA3__013-0_2Gy3_slice_1.RAW
		High		VkDALEkSEAR	Myh6	2	1	CID	K2(ICPL:13C(6)), K7(ICPL:13C(6))	68.51	2.20554e-06	1	1	31	24	395			3.65449e+07	Heavy	Redundant	Not Used	1.62147	2.79984e+07	3.65449e+07	2	734.385	1467.76	-0.00698214	37.4807	3294	3294	MS2	16/110	ZBA3426A13MA3__013-0_2Gy3_slice_1.RAW
		High		KVQHELDEAEER	Myh6	2	1	CID		60.32	9.15032e-06	1	1	29	18				4.40522e+06		Inconsistently Labeled	Not Used				3	494.911	1482.72	-0.798576	14.6424	644	644	MS2	9/122	ZBA3426A13MA3__013-0_2Gy3_slice_1.RAW
		High		IEELEEELEAER	Myh6	2	1	CID		59.65	9.48436e-06	0.816667	2	28					2.40162e+08		Indistinguishable Channels	Not Used				2	744.856	1488.7	-1.08129	57.4748	6117	6117	MS2	15/106	ZBA3426A13MA3__013-0_2Gy3_slice_1.RAW
		High		IEELEEELEAER	Myh6	2	1	CID		28.72	0.0118835	1	2	28	19				2.40162e+08		Indistinguishable Channels	Not Used				2	744.856	1488.71	-0.753296	58.5308	6263	6263	MS2	7/106	ZBA3426A13MA3__013-0_2Gy3_slice_1.RAW
		High		IEELEEELEAER	Myh6	2	1	CID		63.23	4.34932e-06	1	2	28					2.40162e+08		Indistinguishable Channels	Not Used				2	744.857	1488.71	-0.0973148	57.9889	6186	6186	MS2	16/106	ZBA3426A13MA3__013-0_2Gy3_slice_1.RAW
		High		KLAEQELIETSER	Myh6	2	1	CID		44.48	0.000588144	1	1	31					7.37246e+06		Inconsistently Labeled	Not Used				2	773.409	1545.81	-0.324965	35.6691	3046	3046	MS2	10/136	ZBA3426A13MA3__013-0_2Gy3_slice_1.RAW
		High		SNAAAAALDkkQR	Myh6	2	1	CID	K10(ICPL), K11(ICPL)	50.86	9.51608e-05	1	1	29	17	494			8.18523e+07	Light	Redundant	Not Used	1.43149	81691009	9.41339e+07	2	777.394	1553.78	-1.15224	42.0979	3941	3941	MS2	8/134	ZBA3426A13MA3__013-0_2Gy3_slice_1.RAW
		High		SNAAAAALDkkQR	Myh6	2	1	CID	K10(ICPL), K11(ICPL)	53.05	5.97017e-05	1	1	30		494			8.18523e+07	Light	Redundant	Not Used	1.43149	81691009	9.41339e+07	2	777.394	1553.78	-0.445173	41.5893	3867	3867	MS2	8/134	ZBA3426A13MA3__013-0_2Gy3_slice_1.RAW
		Medium		MVDSLQTSLDAETR	Myh6	2	1	CID		26.23	0.027754	1	1	29	14				8.05009e+07		Indistinguishable Channels	Not Used				2	783.374	1565.74	-4.38837	53.3572	5542	5542	MS2	11/140	ZBA3426A13MA3__013-0_2Gy3_slice_1.RAW
		High		MVDSLQTSLDAETR	Myh6	2	1	CID		86.79	2.45011e-08	1	1	29	20				193209179		Indistinguishable Channels	Not Used				2	783.377	1565.75	-0.802052	51.5044	5282	5282	MS2	10/140	ZBA3426A13MA3__013-0_2Gy3_slice_1.RAW
		High		MVDSLQTSLDAETR	Myh6	2	1	CID		93.33	5.55096e-09	1	1	29					193209179		Indistinguishable Channels	Not Used				2	783.377	1565.75	-0.4902	50.9513	5203	5203	MS2	11/140	ZBA3426A13MA3__013-0_2Gy3_slice_1.RAW
		High		MVDSLQTSLDAETR	Myh6	2	1	CID		72.65	6.43752e-07	1	1	29					193209179		Indistinguishable Channels	Not Used				2	783.378	1565.75	0.991095	52.031	5356	5356	MS2	10/140	ZBA3426A13MA3__013-0_2Gy3_slice_1.RAW
		Medium		SNAAAAALDkkQR	Myh6	2	1	CID	K10(ICPL:13C(6)), K11(ICPL:13C(6))	22.28	0.0866638	1	1	30	17	496			123819955	Heavy	Redundant	Not Used	1.54998	9.92389e+07	123819955	3	522.612	1565.82	-0.979957	41.9665	3921	3921	MS2	11/134	ZBA3426A13MA3__013-0_2Gy3_slice_1.RAW
		High		SNAAAAALDkkQR	Myh6	2	1	CID	K10(ICPL:13C(6)), K11(ICPL:13C(6))	50.72	0.000124542	1	1	30	16	494			9.41339e+07	Heavy	Redundant	Not Used	1.43149	81691009	9.41339e+07	2	783.414	1565.82	-0.425654	41.3959	3839	3839	MS2	9/134	ZBA3426A13MA3__013-0_2Gy3_slice_1.RAW
		High		mVDSLQTSLDAETR	Myh6	2	1	CID	M1(Oxidation)	90.48	8.01351e-09	1	1	28					2.40399e+07		Indistinguishable Channels	Not Used				2	791.373	1581.74	-2.13244	43.7693	4180	4180	MS2	11/140	ZBA3426A13MA3__013-0_2Gy3_slice_1.RAW
		High		mVDSLQTSLDAETR	Myh6	2	1	CID	M1(Oxidation)	87.72	1.58056e-08	1	1	28					2.40399e+07		Indistinguishable Channels	Not Used				2	791.374	1581.74	-1.59221	44.2692	4250	4250	MS2	10/140	ZBA3426A13MA3__013-0_2Gy3_slice_1.RAW
		High		kVQHELDEAEER	Myh6	2	1	CID	K1(ICPL)	55.26	2.04028e-05	0.709091	1	27		81			3.08157e+07	Light	Redundant	Not Used	1.87553	3.08157e+07	4.65243e+07	2	794.373	1587.74	-1.03198	20.4514	1185	1185	MS2	9/122	ZBA3426A13MA3__013-0_2Gy3_slice_1.RAW
		High		kVQHELDEAEER	Myh6	2	1	CID	K1(ICPL)	63.25	3.24109e-06	0.587302	1	27		81			3.08157e+07	Light	Redundant	Not Used	1.87553	3.08157e+07	4.65243e+07	2	794.373	1587.74	-0.878218	20.9866	1242	1242	MS2	9/122	ZBA3426A13MA3__013-0_2Gy3_slice_1.RAW
		High		kVQHELDEAEER	Myh6	2	1	CID	K1(ICPL)	63.41	3.23786e-06	1	1	27		81			3.08157e+07	Light	Redundant	Not Used	1.87553	3.08157e+07	4.65243e+07	2	794.373	1587.74	-0.647569	21.5018	1299	1299	MS2	18/122	ZBA3426A13MA3__013-0_2Gy3_slice_1.RAW
		Medium		ELENELEAEQkR	Myh6	2	1	CID	K11(ICPL)	27.26	0.0198268	1	1	29		470			3.52297e+07	Light	Redundant	Not Used	1.66562	3.52297e+07	47235447	2	796.88	1592.75	-0.913884	40.2656	3671	3671	MS2	9/120	ZBA3426A13MA3__013-0_2Gy3_slice_1.RAW
		High		VLSkANSEVAQWR	Myh6	2	1	CID	K4(ICPL)	51.45	9.56051e-05	1	1	30		749			6.74853e+07	Light	Redundant	Not Used	1.8029	64220828	93203284	2	796.912	1592.82	-1.37606	53.4797	5557	5557	MS2	9/124	ZBA3426A13MA3__013-0_2Gy3_slice_1.RAW
		High		VLSkANSEVAQWR	Myh6	2	1	CID	K4(ICPL)	54.58	4.61547e-05	1	1	30		749			6.74853e+07	Light	Redundant	Not Used	1.8029	64220828	93203284	2	796.912	1592.82	-0.992865	53.9765	5627	5627	MS2	8/124	ZBA3426A13MA3__013-0_2Gy3_slice_1.RAW
		High		kVQHELDEAEER	Myh6	2	1	CID	K1(ICPL:13C(6))	44.34	0.000303706	1	1	28	17	85			7.27972e+07	Heavy	Redundant	Not Used	1.95154	4.59584e+07	7.2198e+07	3	531.924	1593.76	-2.13921	20.7721	1217	1217	MS2	11/122	ZBA3426A13MA3__013-0_2Gy3_slice_1.RAW
		High		kVQHELDEAEER	Myh6	2	1	CID	K1(ICPL:13C(6))	57.28	1.53396e-05	1	1	28		81			4.65243e+07	Heavy	Redundant	Not Used	1.87553	3.08157e+07	4.65243e+07	2	797.382	1593.76	-1.47974	21.7214	1321	1321	MS2	7/122	ZBA3426A13MA3__013-0_2Gy3_slice_1.RAW
		High		kVQHELDEAEER	Myh6	2	1	CID	K1(ICPL:13C(6))	61.27	5.97159e-06	1	1	28		81			4.65243e+07	Heavy	Redundant	Not Used	1.87553	3.08157e+07	4.65243e+07	2	797.383	1593.76	-0.866994	21.1192	1255	1255	MS2	15/122	ZBA3426A13MA3__013-0_2Gy3_slice_1.RAW
		High		VLSkANSEVAQWR	Myh6	2	1	CID	K4(ICPL:13C(6))	68	2.06829e-06	1	1	30		749			93203284	Heavy	Redundant	Not Used	1.8029	64220828	93203284	2	799.922	1598.84	-0.675846	53.6166	5575	5575	MS2	9/124	ZBA3426A13MA3__013-0_2Gy3_slice_1.RAW
		High		kLAEQELIETSER	Myh6	2	1	CID	K1(ICPL)	75.47	4.61162e-07	1	1	31		773			1.54679e+08	Light	Redundant	Not Used	1.76407	1.54679e+08	2.19649e+08	2	825.919	1650.83	-1.62296	54.6958	5731	5731	MS2	20/136	ZBA3426A13MA3__013-0_2Gy3_slice_1.RAW
		High		kLAEQELIETSER	Myh6	2	1	CID	K1(ICPL)	71.27	1.2615e-06	1	1	31		773			1.54679e+08	Light	Redundant	Not Used	1.76407	1.54679e+08	2.19649e+08	2	825.919	1650.83	-1.0314	55.194	5805	5805	MS2	11/136	ZBA3426A13MA3__013-0_2Gy3_slice_1.RAW
		High		LQNEIEDLMVDVER	Myh6	2	1	CID		79.51	1.3937e-07	0.725	1	30					1.44673e+08		Indistinguishable Channels	Not Used				2	851.918	1702.83	-1.22376	95.2559	11306	11306	MS2	10/146	ZBA3426A13MA3__013-0_2Gy3_slice_1.RAW
		High		LQNEIEDLMVDVER	Myh6	2	1	CID		94.81	4.3774e-09	0.747368	1	30					1.44673e+08		Indistinguishable Channels	Not Used				2	851.919	1702.83	-0.506894	95.7667	11371	11371	MS2	10/146	ZBA3426A13MA3__013-0_2Gy3_slice_1.RAW
		High		ILNPAAIPEGQFIDSR	Myh6	2	1	CID		40.56	0.00154268	1	1	31	16				2.42367e+08		Indistinguishable Channels	Not Used				2	870.967	1740.93	-0.897281	80.1743	9278	9278	MS2	11/158	ZBA3426A13MA3__013-0_2Gy3_slice_1.RAW
		High		ILNPAAIPEGQFIDSR	Myh6	2	1	CID		56.59	3.85934e-05	1	1	31	18				2.42367e+08		Indistinguishable Channels	Not Used				2	870.967	1740.93	-0.757045	80.6853	9346	9346	MS2	17/158	ZBA3426A13MA3__013-0_2Gy3_slice_1.RAW
		Medium		ILNPAAIPEGQFIDSR	Myh6	2	1	CID		25.34	0.0504416	1	1	31	15				7.21005e+07		Indistinguishable Channels	Not Used				3	580.981	1740.93	-0.34406	80.8068	9363	9363	MS2	12/158	ZBA3426A13MA3__013-0_2Gy3_slice_1.RAW
		High		AQLEFNQIkAEIER	Myh6	2	1	CID	K9(ICPL)	57.54	4.07897e-05	1	1	32	19	1381			51215594	Light	Redundant	Not Used	1.77298	51215594	73095226	2	897.462	1793.92	-1.23425	91.105	10750	10750	MS2	10/146	ZBA3426A13MA3__013-0_2Gy3_slice_1.RAW
		High		AQLEFNQIkAEIER	Myh6	2	1	CID	K9(ICPL:13C(6))	38.88	0.00246544	1	1	32	17	1385		1	104047976	Heavy	Excluded by Method	Not Used		71134672	104047976	3	600.651	1799.94	0.0918807	90.8472	10713	10713	MS2	12/146	ZBA3426A13MA3__013-0_2Gy3_slice_1.RAW
		High		DLEEATLQHEATAAALR	Myh4;Myh6	4	2	CID		98.76	2.78065e-09	1	1	32	20				1.40815e+08		Indistinguishable Channels	Not Used				2	919.964	1838.92	-1.72989	60.6794	6577	6577	MS2	13/168	ZBA3426A13MA3__013-0_2Gy3_slice_1.RAW
		High		DLEEATLQHEATAAALR	Myh4;Myh6	4	2	CID		35.81	0.00536653	1	1	32	20				3.4869e+08		Indistinguishable Channels	Not Used				3	613.646	1838.92	-1.30572	61.3426	6673	6673	MS2	14/168	ZBA3426A13MA3__013-0_2Gy3_slice_1.RAW
		High		DLEEATLQHEATAAALR	Myh4;Myh6	4	2	CID		98.72	2.7661e-09	1	1	32	22				1.40815e+08		Indistinguishable Channels	Not Used				2	919.965	1838.92	-1.26521	61.1881	6652	6652	MS2	13/168	ZBA3426A13MA3__013-0_2Gy3_slice_1.RAW
		High		DLEEATLQHEATAAALR	Myh4;Myh6	4	2	CID		38.05	0.00322751	1	1	32	19				3.4869e+08		Indistinguishable Channels	Not Used				3	613.646	1838.92	-0.708284	60.8106	6595	6595	MS2	11/168	ZBA3426A13MA3__013-0_2Gy3_slice_1.RAW
		High		kLAEKDEEMEQAkR	Myh6	2	1	CID	K1(ICPL:13C(6)), K13(ICPL:13C(6))	45.34	0.00046494	0.311111	1	31					2.87047e+07		Inconsistently Labeled	Not Used				3	642.984	1926.94	-2.24407	29.7917	2285	2285	MS2	14/142	ZBA3426A13MA3__013-0_2Gy3_slice_1.RAW
		High		KLAEkDEEMEQAkR	Myh6	2	1	CID	K5(ICPL:13C(6)), K13(ICPL:13C(6))	31.05	0.0124852		2	31					2.87047e+07		Inconsistently Labeled	Not Used				3	642.984	1926.94	-2.24407	29.7917	2285	2285	MS2	7/142	ZBA3426A13MA3__013-0_2Gy3_slice_1.RAW
		Low		TEELEEAkkkLAQR	Myh1;Myh3;Myh4;Myh6	9	4	CID	K8(ICPL), K9(ICPL), K10(ICPL)	16.91	0.365649	1	1	31	21	1121			1.13326e+07	Light	Not Unique	Not Used	1.26583	1.13326e+07	1.15475e+07	2	994.494	1987.98	-3.04557	76.1801	8745	8745	MS2	12/126	ZBA3426A13MA3__013-0_2Gy3_slice_1.RAW
		Medium		TEELEEAkkkLAQR	Myh1;Myh3;Myh4;Myh6	9	4	CID	K8(ICPL), K9(ICPL), K10(ICPL)	28.9	0.0263447	1	1	32	22	1115			177470236	Light	Redundant	Not Used	1.21961	177470236	174232358	3	663.334	1987.99	-0.319845	76.5591	8791	8791	MS2	15/126	ZBA3426A13MA3__013-0_2Gy3_slice_1.RAW
		Low		TEELEEAkkkLAQR	Myh1;Myh3;Myh4;Myh6	9	4	CID	K8(ICPL), K9(ICPL), K10(ICPL)	19.74	0.217117	1	1	32	16	1115			177470236	Light	Redundant	Not Used	1.21961	177470236	174232358	3	663.334	1987.99	-0.319845	76.0219	8722	8722	MS2	15/126	ZBA3426A13MA3__013-0_2Gy3_slice_1.RAW
		Low		TEELEEAkkkLAQR	Myh1;Myh3;Myh4;Myh6	9	4	CID	K8(ICPL), K9(ICPL), K10(ICPL)	21.03	0.1629	1	1	32		1115			177470236	Light	Redundant	Not Used	1.21961	177470236	174232358	3	663.335	1987.99	2.16701	77.1136	8867	8867	MS2	14/126	ZBA3426A13MA3__013-0_2Gy3_slice_1.RAW
		High		RDLEEATLQHEATAAALR	Myh4;Myh6	4	2	CID		54.1	8.32557e-05	1	1	32					67570958		Indistinguishable Channels	Not Used				3	665.68	1995.02	-0.675812	46.1506	4523	4523	MS2	17/192	ZBA3426A13MA3__013-0_2Gy3_slice_1.RAW
		Medium		TEELEEAkkkLAQR	Myh1;Myh3;Myh4;Myh6	9	4	CID	K8(ICPL:13C(6)), K9(ICPL:13C(6)), K10(ICPL:13C(6))	29.72	0.0180788	1	1	31	16	1115			174232358	Heavy	Not Unique	Not Used	1.21961	177470236	174232358	3	669.354	2006.05	-0.480673	76.5694	8793	8793	MS2	13/126	ZBA3426A13MA3__013-0_2Gy3_slice_1.RAW
		High		kLAEkDEEMEQAkR	Myh6	2	1	CID	K1(ICPL), K5(ICPL), K13(ICPL)	39.65	0.00088882	1	1	28	18	723			1.87411e+08	Light	Redundant	Not Used	1.18586	1.87411e+08	1.78901e+08	3	673.979	2019.92	-0.994928	53.1048	5507	5507	MS2	11/142	ZBA3426A13MA3__013-0_2Gy3_slice_1.RAW
		High		kLAEkDEEMEQAkR	Myh6	2	1	CID	K1(ICPL:13C(6)), K5(ICPL:13C(6)), K13(ICPL:13C(6))	46.25	0.000331992	1	1	30	18	723			1.78901e+08	Heavy	Redundant	Not Used	1.18586	1.87411e+08	1.78901e+08	3	679.999	2037.98	-0.698021	52.9464	5485	5485	MS2	17/142	ZBA3426A13MA3__013-0_2Gy3_slice_1.RAW
		High		kLAEkDEEMEQAkR	Myh6	2	1	CID	K1(ICPL:13C(6)), K5(ICPL:13C(6)), K13(ICPL:13C(6))	47.6	0.000251981	1	1	30		723			1.78901e+08	Heavy	Redundant	Not Used	1.18586	1.87411e+08	1.78901e+08	3	679.999	2037.98	-0.158942	52.3905	5408	5408	MS2	16/142	ZBA3426A13MA3__013-0_2Gy3_slice_1.RAW
		Medium		QAEEAEEQANTNLSkFR	Myh6	2	1	CID	K15(ICPL:13C(6))	25.35	0.0281532	1	1	29	14	667			8.95887e+07	Heavy	Redundant	Not Used	1.99762	5.46996e+07	8.7959e+07	3	692.661	2075.97	-1.7626	49.3326	4970	4970	MS2	18/182	ZBA3426A13MA3__013-0_2Gy3_slice_1.RAW
		High		kkHADSVAELGEQIDNLQR	Myh1;Myh4;Myh6	7	3	CID	K1(ICPL), K2(ICPL)	57.69	3.13197e-05	1	1	31	22	1045			133268696	Light	Not Unique	Not Used	1.59115	133268696	170695574	3	787.724	2361.16	-0.827608	70.9636	8025	8025	MS2	11/200	ZBA3426A13MA3__013-0_2Gy3_slice_1.RAW
		Low		ENQSILITGESGAGkTVNTkR	Myh1;Myh3;Myh4;Myh6	9	4	CID	K15(ICPL), K20(ICPL)	19.91	0.247578	1	1	33	17	841			3.46076e+07	Light	Not Unique	Not Used	1.38535	3.46076e+07	3.85934e+07	3	805.075	2413.21	-0.329538	58.6504	6281	6281	MS2	11/234	ZBA3426A13MA3__013-0_2Gy3_slice_1.RAW
		High		LQDLVDkLQLkVkAYkR	Myh6	2	1	CID	K7(ICPL), K11(ICPL), K13(ICPL), K16(ICPL)	34.38	0.00598196	0.529412	1	31		1844		1	49686358	Light	Excluded by Method	Not Used		29290950	18529094	4	620.338	2478.33	0.0690705	129.305	15620	15620	MS2	14/164	ZBA3426A13MA3__013-0_2Gy3_slice_1.RAW
		Low		SEAPPHIFSISDNAYQYMLTDR	Myh6	2	1	CID		11.99	0.923321	1	1	30	15				1.32937e+08		Indistinguishable Channels	Not Used				3	852.4	2555.19	-0.371357	90.9357	10727	10727	MS2	6/226	ZBA3426A13MA3__013-0_2Gy3_slice_1.RAW
		Medium		LQDAEEAVEAVNAkcSSLEkTkHR	Myh6	2	1	CID	K14(ICPL), C15(Carbamidomethyl), K20(ICPL), K22(ICPL)	27.7	0.029974	1	1	31	16	1300			1.98381e+08	Light	Redundant	Not Used	1.44431	197926349	2.30116e+08	4	757.86	3028.42	-0.682465	85.7678	10032	10032	MS2	10/264	ZBA3426A13MA3__013-0_2Gy3_slice_1.RAW
		High		LQDAEEAVEAVNAkcSSLEkTkHR	Myh6	2	1	CID	K14(ICPL:13C(6)), C15(Carbamidomethyl), K20(ICPL:13C(6)), K22(ICPL:13C(6))	37.52	0.00571745	1	1	34	17	1300			2.30116e+08	Heavy	Redundant	Not Used	1.44431	197926349	2.30116e+08	4	762.376	3046.48	-0.385524	85.2869	9968	9968	MS2	14/264	ZBA3426A13MA3__013-0_2Gy3_slice_1.RAW
		High		NFDkILAEWkQkYEESQSELESSQkEAR	Myh6	2	1	CID	K4(ICPL), K10(ICPL), K12(ICPL), K25(ICPL)	44.69	0.00048057	1	1	30	21	1909			203409846	Light	Redundant	Not Used	1.23233	203409846	201781316	4	955.943	3820.75	0.0157875	136.25	16419	16419	MS2	19/316	ZBA3426A13MA3__013-0_2Gy3_slice_1.RAW
		Medium		NAEEkAkkAITDAAMMAEELkkEQDTSAHLER	Myh1;Myh3;Myh4;Myh6	8	4	CID	K5(ICPL), K7(ICPL), K8(ICPL), K21(ICPL), K22(ICPL)	27.7	0.0283607	1	1	31	22	1960		1	134563622	Light	Excluded by Method	Not Used		17905860	11558716	5	823.186	4111.9	1.80981	141.443	16973	16973	MS2	13/366	ZBA3426A13MA3__013-0_2Gy3_slice_1.RAW
			Medium	FGkFIR	Myh7b;Myh10;Myh4;Myh6;Myh14;Myh11	19	6	CID	K3(ICPL:13C(6))	22.41	0.0367435		2	26		875			1.22877e+07	Heavy	Not Unique	Not Used	1.88253	8.16918e+06	1.22877e+07	2	439.752	878.497	-0.825675	46.5484	4936	4936	MS2	4/48	ZBA3426A10MA3__010-0_2Gy1_slice_2.RAW
			Medium	FGkFIR	Myh7b;Myh10;Myh4;Myh6;Myh14;Myh11	19	6	CID	K3(ICPL:13C(6))	25.04	0.020053		2	26		3586			6.07773e+07	Heavy	Not Unique	Not Used	2.12568	3.5603e+07	6.0469e+07	2	439.753	878.498	-0.130908	47.284	4448	4448	MS2	4/48	ZBA3426A9MA3__009-0_2Gy1_slice_1.RAW
			Medium	FGkFIR	Myh7b;Myh10;Myh4;Myh6;Myh14;Myh11	19	6	CID	K3(ICPL:13C(6))	24.54	0.0235545		2	26		3586			6.07773e+07	Heavy	Redundant	Not Used	2.12568	3.5603e+07	6.0469e+07	2	439.753	878.498	0.285953	46.7798	4382	4382	MS2	4/48	ZBA3426A9MA3__009-0_2Gy1_slice_1.RAW
			High	ILYGDFR	Myh6	2	1	CID		26.72	0.0131945	0.518519	1	26					8.77134e+07		Indistinguishable Channels	Not Used				2	442.237	883.467	0.0117943	43.0843	3898	3898	MS2	5/48	ZBA3426A9MA3__009-0_2Gy1_slice_1.RAW
			Medium	ILYGDFR	Myh6	2	1	CID		17.03	0.122855	0.352941	1	26					8.77134e+07		Indistinguishable Channels	Not Used				2	442.237	883.467	0.0808802	42.5125	3823	3823	MS2	5/48	ZBA3426A9MA3__009-0_2Gy1_slice_1.RAW
			Low	ILYGDFR	Myh6	2	1	CID		10.82	0.513324	1	1	26					1.79361e+07		Indistinguishable Channels	Not Used				2	442.237	883.467	0.0808802	42.2242	4295	4295	MS2	5/48	ZBA3426A10MA3__010-0_2Gy1_slice_2.RAW
			Medium	HDcDLLR	Myh7b;Myh4;Myh6	9	3	CID	C3(Carbamidomethyl)	20.27	0.0465163	1	1	25	16				1.51466e+06		Indistinguishable Channels	Not Used				2	464.718	928.43	-1.02568	17.8763	899	899	MS2	3/52	ZBA3426A9MA3__009-0_2Gy1_slice_1.RAW
			Low	AkVEkLR	Myh6	2	1	CID	K2(ICPL), K5(ICPL)	13.1	0.404068	1	1	27		3175			4.04378e+07	Light	Redundant	Not Used	1.63728	4.00681e+07	5.24169e+07	2	527.295	1053.58	-1.51316	28.88	2106	2106	MS2	8/58	ZBA3426A9MA3__009-0_2Gy1_slice_1.RAW
			Medium	EAEFQkMR	Myh4;Myh6	6	2	CID	K6(ICPL:13C(6))	17.61	0.102294	1	1	26	19	3172			4.09026e+07	Heavy	Not Unique	Not Used	2.03571	2.49991e+07	4.0662e+07	2	575.276	1149.54	-0.963206	28.7564	2090	2090	MS2	5/66	ZBA3426A9MA3__009-0_2Gy1_slice_1.RAW
			Medium	VIFQLkAER	Myh6	2	1	CID	K6(ICPL)	21.23	0.0576317	1	1	27		3843			25601457	Light	Redundant	Not Used	2.07847	25601457	42516390	2	604.842	1208.68	-1.44606	59.0556	6025	6025	MS2	5/74	ZBA3426A9MA3__009-0_2Gy1_slice_1.RAW
			Medium	VIFQLkAER	Myh6	2	1	CID	K6(ICPL)	21.33	0.0563198	1	1	27		3843			25601457	Light	Redundant	Not Used	2.07847	25601457	42516390	2	604.842	1208.68	-0.840089	59.6243	6100	6100	MS2	6/74	ZBA3426A9MA3__009-0_2Gy1_slice_1.RAW
			Medium	VIFQLkAER	Myh6	2	1	CID	K6(ICPL:13C(6))	23.15	0.0300187	1	1	26	16	3843			4.2956e+07	Heavy	Redundant	Not Used	2.07847	25601457	42516390	2	607.852	1214.7	-1.02654	59.4495	6077	6077	MS2	7/74	ZBA3426A9MA3__009-0_2Gy1_slice_1.RAW
			Medium	VIFQLkAER	Myh6	2	1	CID	K6(ICPL:13C(6))	19.89	0.0820522	1	1	27	14	3838			5.38062e+07	Heavy	Redundant	Not Used	1.97971	3.40159e+07	5.38062e+07	3	405.571	1214.7	-0.334149	58.6599	5970	5970	MS2	5/74	ZBA3426A9MA3__009-0_2Gy1_slice_1.RAW
			High	TkYETDAIQR	Myh4;Myh6	9	2	CID	K2(ICPL)	60.31	1.14526e-05	1	1	29	17	3080			5.4633e+07	Light	Redundant	Not Used	1.76053	5.4633e+07	7.68506e+07	2	665.325	1329.64	-0.854205	24.6955	1621	1621	MS2	8/98	ZBA3426A9MA3__009-0_2Gy1_slice_1.RAW
			High	TkYETDAIQR	Myh4;Myh6	9	2	CID	K2(ICPL)	43.59	0.000516276	1	1	29	16	3080			5.4633e+07	Light	Redundant	Not Used	1.76053	5.4633e+07	7.68506e+07	2	665.325	1329.64	-0.486977	24.1199	1552	1552	MS2	8/98	ZBA3426A9MA3__009-0_2Gy1_slice_1.RAW
			High	TkYETDAIQR	Myh4;Myh6	9	2	CID	K2(ICPL:13C(6))	63.6	5.30367e-06	1	1	29	23	3080			7.70422e+07	Heavy	Not Unique	Not Used	1.76053	5.4633e+07	7.68506e+07	2	668.335	1335.66	-0.932313	24.5523	1604	1604	MS2	8/98	ZBA3426A9MA3__009-0_2Gy1_slice_1.RAW
			High	TkYETDAIQR	Myh4;Myh6	9	2	CID	K2(ICPL:13C(6))	46.23	0.000289452	1	1	29		3080			7.70422e+07	Heavy	Redundant	Not Used	1.76053	5.4633e+07	7.68506e+07	2	668.335	1335.66	-0.932313	25.1027	1671	1671	MS2	8/98	ZBA3426A9MA3__009-0_2Gy1_slice_1.RAW
			High	TkYETDAIQR	Myh4;Myh6	9	2	CID	K2(ICPL:13C(6))	41.71	0.000819552	1	1	29	17	3080			7.70422e+07	Heavy	Redundant	Not Used	1.76053	5.4633e+07	7.68506e+07	2	668.335	1335.66	-0.84092	24.0631	1544	1544	MS2	7/98	ZBA3426A9MA3__009-0_2Gy1_slice_1.RAW
			High	VKDALEkSEAR	Myh6	2	1	CID	K7(ICPL:13C(6))	33.99	0.00522723	1	1	29					4.33725e+06		Inconsistently Labeled	Not Used				3	452.911	1356.72	-1.14396	18.9964	1012	1012	MS2	11/110	ZBA3426A9MA3__009-0_2Gy1_slice_1.RAW
			High	INATLETkQPR	Myh6	2	1	CID	K8(ICPL:13C(6))	36.48	0.00203539	1	1	28	17	3219			3.18792e+07	Heavy	Redundant	Not Used	2.01313	1.94038e+07	3.12108e+07	3	461.255	1381.75	-1.19224	31.3832	2416	2416	MS2	6/104	ZBA3426A9MA3__009-0_2Gy1_slice_1.RAW
			High	NNLLQAELEELR	Myh6	2	1	CID		99.75	1.5624e-09	1	1	30	21				2.08019e+08		Indistinguishable Channels	Not Used				2	721.386	1441.76	-0.526963	85.9536	9503	9503	MS2	10/116	ZBA3426A9MA3__009-0_2Gy1_slice_1.RAW
			High	ADIAESQVNkLR	Myh4;Myh6	8	2	CID	K10(ICPL)	50.67	0.000123842	1	1	30	20	3466			2.92679e+07	Light	Redundant	Not Used	1.87496	2.92679e+07	4.38462e+07	2	724.877	1448.75	-1.24327	42.6306	3841	3841	MS2	13/106	ZBA3426A9MA3__009-0_2Gy1_slice_1.RAW
			High	ADIAESQVNkLR	Myh4;Myh6	8	2	CID	K10(ICPL)	53.77	6.02354e-05	1	1	30	24	3466			2.92679e+07	Light	Redundant	Not Used	1.87496	2.92679e+07	4.38462e+07	2	724.878	1448.75	-0.821969	42.1229	3775	3775	MS2	13/106	ZBA3426A9MA3__009-0_2Gy1_slice_1.RAW
			High	ADIAESQVNkLR	Myh4;Myh6	8	2	CID	K10(ICPL:13C(6))	53.95	5.71858e-05	0.796296	1	30		3466			4.38462e+07	Heavy	Not Unique	Not Used	1.87496	2.92679e+07	4.38462e+07	2	727.887	1454.77	-1.39728	42.2571	3792	3792	MS2	8/106	ZBA3426A9MA3__009-0_2Gy1_slice_1.RAW
			High	IEELEEELEAER	Myh6	2	1	CID		77.94	1.45428e-07	0.833333	2	28					1.55779e+08		Indistinguishable Channels	Not Used				2	744.856	1488.7	-1.32728	56.0759	5617	5617	MS2	9/106	ZBA3426A9MA3__009-0_2Gy1_slice_1.RAW
			High	IEELEEELEAER	Myh6	2	1	CID		62.77	4.88812e-06	0.809524	2	28					1.55779e+08		Indistinguishable Channels	Not Used				2	744.857	1488.71	-0.343308	55.5499	5548	5548	MS2	9/106	ZBA3426A9MA3__009-0_2Gy1_slice_1.RAW
			Medium	KLAEQELIETSER	Myh6	2	1	CID		23.68	0.0696391	1	1	30	19				6.33471e+06		Inconsistently Labeled	Not Used				3	515.941	1545.81	-2.18943	33.2967	2651	2651	MS2	5/136	ZBA3426A9MA3__009-0_2Gy1_slice_1.RAW
			High	KLAEQELIETSER	Myh6	2	1	CID		78.47	2.36107e-07	1	1	30					5.85085e+06		Inconsistently Labeled	Not Used				2	773.409	1545.81	-1.35156	33.3029	2652	2652	MS2	9/136	ZBA3426A9MA3__009-0_2Gy1_slice_1.RAW
			High	SNAAAAALDkkQR	Myh6	2	1	CID	K10(ICPL), K11(ICPL)	50.49	0.000108983	1	1	29		3405			4.23102e+07	Light	Redundant	Not Used	1.48592	4.21609e+07	5.00556e+07	2	777.393	1553.78	-1.70219	39.9792	3503	3503	MS2	8/134	ZBA3426A9MA3__009-0_2Gy1_slice_1.RAW
			High	SNAAAAALDkkQR	Myh6	2	1	CID	K10(ICPL), K11(ICPL)	51.48	8.25008e-05	1	1	29		3405			4.23102e+07	Light	Redundant	Not Used	1.48592	4.21609e+07	5.00556e+07	2	777.394	1553.78	-1.15224	39.4724	3437	3437	MS2	8/134	ZBA3426A9MA3__009-0_2Gy1_slice_1.RAW
			High	MVDSLQTSLDAETR	Myh6	2	1	CID		85.02	3.79304e-08	1	1	29					124533960		Indistinguishable Channels	Not Used				2	783.377	1565.75	-0.0224222	50.2346	4850	4850	MS2	10/140	ZBA3426A9MA3__009-0_2Gy1_slice_1.RAW
			High	MVDSLQTSLDAETR	Myh6	2	1	CID		89.35	1.40535e-08	1	1	29					124533960		Indistinguishable Channels	Not Used				2	783.378	1565.75	0.28943	49.0916	4698	4698	MS2	10/140	ZBA3426A9MA3__009-0_2Gy1_slice_1.RAW
			High	MVDSLQTSLDAETR	Myh6	2	1	CID		100.87	9.16681e-10	1	1	29					124533960		Indistinguishable Channels	Not Used				2	783.378	1565.75	0.523318	49.6361	4771	4771	MS2	11/140	ZBA3426A9MA3__009-0_2Gy1_slice_1.RAW
			High	SNAAAAALDkkQR	Myh6	2	1	CID	K10(ICPL:13C(6)), K11(ICPL:13C(6))	51.23	0.000109237	1	1	30	24	3405			5.00556e+07	Heavy	Redundant	Not Used	1.48592	4.21609e+07	5.00556e+07	2	783.414	1565.82	-1.51709	39.8432	3484	3484	MS2	13/134	ZBA3426A9MA3__009-0_2Gy1_slice_1.RAW
			High	mVDSLQTSLDAETR	Myh6	2	1	CID	M1(Oxidation)	84.66	3.19751e-08	1	1	28					1.55282e+07		Indistinguishable Channels	Not Used				2	791.374	1581.74	-1.59221	41.7837	3733	3733	MS2	10/140	ZBA3426A9MA3__009-0_2Gy1_slice_1.RAW
			High	kVQHELDEAEER	Myh6	2	1	CID	K1(ICPL)	67.93	1.24825e-06	1	1	27		2969			1.56737e+07	Light	Redundant	Not Used	1.9114	1.56737e+07	2.3937e+07	2	794.373	1587.74	-0.416919	19.2137	1034	1034	MS2	18/122	ZBA3426A9MA3__009-0_2Gy1_slice_1.RAW
			High	ELENELEAEQkR	Myh6	2	1	CID	K11(ICPL)	33.11	0.00515528	1	1	28		3383			1.35631e+07	Light	Redundant	Not Used	1.77238	1.35631e+07	1.92073e+07	2	796.88	1592.75	-0.990525	38.3382	3291	3291	MS2	9/120	ZBA3426A9MA3__009-0_2Gy1_slice_1.RAW
			High	VLSkANSEVAQWR	Myh6	2	1	CID	K4(ICPL)	54.14	5.26178e-05	1	1	30	21	3690			4.68384e+07	Light	Redundant	Not Used	1.79924	4.46924e+07	64249891	2	796.912	1592.82	-0.686312	51.5965	5033	5033	MS2	8/124	ZBA3426A9MA3__009-0_2Gy1_slice_1.RAW
			High	kVQHELDEAEER	Myh6	2	1	CID	K1(ICPL:13C(6))	35.57	0.00223252	1	1	27	18	2977			5.70966e+07	Heavy	Redundant	Not Used	1.83462	3.89508e+07	5.70966e+07	3	531.923	1593.75	-3.51789	19.7331	1086	1086	MS2	8/122	ZBA3426A9MA3__009-0_2Gy1_slice_1.RAW
			Medium	kVQHELDEAEER	Myh6	2	1	CID	K1(ICPL:13C(6))	26.04	0.0205331	1	1	27	19	2977			5.70966e+07	Heavy	Redundant	Not Used	1.83462	3.89508e+07	5.70966e+07	3	531.924	1593.76	-2.13921	20.7051	1187	1187	MS2	8/122	ZBA3426A9MA3__009-0_2Gy1_slice_1.RAW
			High	kVQHELDEAEER	Myh6	2	1	CID	K1(ICPL:13C(6))	61.16	6.12477e-06	1	1	27	21	2969			2.3937e+07	Heavy	Redundant	Not Used	1.9114	1.56737e+07	2.3937e+07	2	797.383	1593.76	-0.48403	19.108	1023	1023	MS2	18/122	ZBA3426A9MA3__009-0_2Gy1_slice_1.RAW
			High	kVQHELDEAEER	Myh6	2	1	CID	K1(ICPL:13C(6))	56.85	1.78655e-05	1	1	28	22	2969			2.3937e+07	Heavy	Redundant	Not Used	1.9114	1.56737e+07	2.3937e+07	2	797.383	1593.76	-0.407438	18.6363	974	974	MS2	17/122	ZBA3426A9MA3__009-0_2Gy1_slice_1.RAW
			High	RNNLLQAELEELR	Myh6	2	1	CID		45.97	0.000421128	1	1	30	16				9.86661e+06		Indistinguishable Channels	Not Used				2	799.436	1597.87	-0.274946	66.7261	7023	7023	MS2	10/126	ZBA3426A9MA3__009-0_2Gy1_slice_1.RAW
			High	kLAEQELIETSER	Myh6	2	1	CID	K1(ICPL)	67.27	3.04687e-06	1	1	30		3721			1.29497e+08	Light	Redundant	Not Used	1.6892	1.29497e+08	1.74779e+08	2	825.919	1650.83	-1.99268	52.6688	5176	5176	MS2	10/136	ZBA3426A9MA3__009-0_2Gy1_slice_1.RAW
			High	kLAEQELIETSER	Myh6	2	1	CID	K1(ICPL)	80.19	1.55544e-07	1	1	30		3721			1.29497e+08	Light	Redundant	Not Used	1.6892	1.29497e+08	1.74779e+08	2	825.919	1650.83	-1.54901	53.1771	5243	5243	MS2	10/136	ZBA3426A9MA3__009-0_2Gy1_slice_1.RAW
			Medium	KLAEKDEEMEQAkR	Myh6	2	1	CID	K13(ICPL:13C(6))	28.36	0.0242163	1	1	30	16				826694		Inconsistently Labeled	Not Used				3	605.971	1815.9	-1.35749	17.3149	848	848	MS2	12/142	ZBA3426A9MA3__009-0_2Gy1_slice_1.RAW
			High	DLEEATLQHEATAAALR	Myh4;Myh6	4	2	CID		90.19	2.00054e-08	1	1	31	19				6.54934e+07		Indistinguishable Channels	Not Used				2	919.964	1838.92	-1.72989	59.2157	6045	6045	MS2	11/168	ZBA3426A9MA3__009-0_2Gy1_slice_1.RAW
			Low	DLEEATLQHEATAAALR	Myh4;Myh6	4	2	CID		15.98	0.516052	1	1	31	14				2.41618e+08		Indistinguishable Channels	Not Used				3	613.645	1838.92	-1.50486	58.4711	5943	5943	MS2	8/168	ZBA3426A9MA3__009-0_2Gy1_slice_1.RAW
			High	DLEEATLQHEATAAALR	Myh4;Myh6	4	2	CID		82.39	1.17949e-07	1	1	31	20				6.54934e+07		Indistinguishable Channels	Not Used				2	919.964	1838.92	-1.46436	58.5717	5957	5957	MS2	12/168	ZBA3426A9MA3__009-0_2Gy1_slice_1.RAW
			High	DLEEATLQHEATAAALR	Myh4;Myh6	4	2	CID		37.14	0.00395088	1	1	31	23				2.41618e+08		Indistinguishable Channels	Not Used				3	613.646	1838.92	-1.30572	59.0137	6019	6019	MS2	21/168	ZBA3426A9MA3__009-0_2Gy1_slice_1.RAW
			High	kLAEKDEEMEQAkR	Myh6	2	1	CID	K1(ICPL:13C(6)), K13(ICPL:13C(6))	46.14	0.000394017	0.5	1	30					1.73202e+07		Inconsistently Labeled	Not Used				3	642.984	1926.94	-2.05402	26.8183	1869	1869	MS2	10/142	ZBA3426A9MA3__009-0_2Gy1_slice_1.RAW
			Medium	KLAEkDEEMEQAkR	Myh6	2	1	CID	K5(ICPL:13C(6)), K13(ICPL:13C(6))	22.82	0.0846282		2	30					1.73202e+07		Inconsistently Labeled	Not Used				3	642.984	1926.94	-2.05402	26.8183	1869	1869	MS2	8/142	ZBA3426A9MA3__009-0_2Gy1_slice_1.RAW
			Medium	kLAEKDEEmEQAkR	Myh6	2	1	CID	K1(ICPL:13C(6)), M9(Oxidation), K13(ICPL:13C(6))	28.21	0.0233307	0.464286	1	30	15				618713		Inconsistently Labeled	Not Used				3	648.316	1942.93	-1.24194	17.4103	856	856	MS2	14/142	ZBA3426A9MA3__009-0_2Gy1_slice_1.RAW
			Low	KLAEkDEEmEQAkR	Myh6	2	1	CID	K5(ICPL:13C(6)), M9(Oxidation), K13(ICPL:13C(6))	14.84	0.506907		2	30	15				618713		Inconsistently Labeled	Not Used				3	648.316	1942.93	-1.24194	17.4103	856	856	MS2	8/142	ZBA3426A9MA3__009-0_2Gy1_slice_1.RAW
			Medium	TEELEEAkkkLAQR	Myh4;Myh6	9	2	CID	K8(ICPL), K9(ICPL), K10(ICPL)	23.28	0.0953885	1	1	31		4102			1.2463e+08	Light	Redundant	Not Used	1.32154	121937251	128754806	3	663.334	1987.99	-0.411951	75.3571	8139	8139	MS2	13/126	ZBA3426A9MA3__009-0_2Gy1_slice_1.RAW
			Medium	TEELEEAkkkLAQR	Myh4;Myh6	9	2	CID	K8(ICPL), K9(ICPL), K10(ICPL)	27.6	0.0359725	1	1	31	14	4102			1.2463e+08	Light	Redundant	Not Used	1.32154	121937251	128754806	3	663.334	1987.99	0.140685	74.6876	8053	8053	MS2	13/126	ZBA3426A9MA3__009-0_2Gy1_slice_1.RAW
			Medium	TEELEEAkkkLAQR	Myh4;Myh6	9	2	CID	K8(ICPL), K9(ICPL), K10(ICPL)	28.22	0.0305841	1	1	31	15	4102			1.2463e+08	Light	Redundant	Not Used	1.32154	121937251	128754806	3	663.335	1987.99	1.06174	74.1888	7990	7990	MS2	14/126	ZBA3426A9MA3__009-0_2Gy1_slice_1.RAW
			High	RDLEEATLQHEATAAALR	Myh4;Myh6	4	2	CID		51.97	0.000131831	1	1	31					5.23141e+07		Indistinguishable Channels	Not Used				3	665.679	1995.02	-1.50184	43.9202	4011	4011	MS2	17/192	ZBA3426A9MA3__009-0_2Gy1_slice_1.RAW
			High	TEELEEAkkkLAQR	Myh4;Myh6	9	2	CID	K8(ICPL:13C(6)), K9(ICPL:13C(6)), K10(ICPL:13C(6))	32.33	0.00982447	1	1	30	20	4102			128754806	Heavy	Not Unique	Not Used	1.32154	121937251	128754806	3	669.354	2006.05	0.432094	74.6925	8054	8054	MS2	19/126	ZBA3426A9MA3__009-0_2Gy1_slice_1.RAW
			High	kLAEkDEEMEQAkR	Myh6	2	1	CID	K1(ICPL), K5(ICPL), K13(ICPL)	38.78	0.0010992	1	1	27	18	3663			1.26746e+08	Light	Redundant	Not Used	1.21229	1.26451e+08	122483369	3	673.978	2019.92	-1.26688	50.5532	4895	4895	MS2	18/142	ZBA3426A9MA3__009-0_2Gy1_slice_1.RAW
			High	kLAEkDEEMEQAkR	Myh6	2	1	CID	K1(ICPL:13C(6)), K5(ICPL:13C(6)), K13(ICPL:13C(6))	41.75	0.000872189	1	1	29	15	3663			122483369	Heavy	Redundant	Not Used	1.21229	1.26451e+08	122483369	3	679.999	2037.98	-1.05741	51.298	4991	4991	MS2	16/142	ZBA3426A9MA3__009-0_2Gy1_slice_1.RAW
			Low	MkkNmEQTIkDLQHR	Myh6	2	1	CID	K2(ICPL:13C(6)), K3(ICPL:13C(6)), M5(Oxidation), K10(ICPL:13C(6))	13.51	0.978215		2	32		3947			6.29119e+06	Heavy	Redundant	Not Used	1.11497	7.06191e+06	6.29119e+06	3	750.373	2249.1	-1.85177	65.2491	6828	6828	MS2	7/148	ZBA3426A9MA3__009-0_2Gy1_slice_1.RAW
			High	kkHADSVAELGEQIDNLQR	Myh4;Myh6	7	2	CID	K1(ICPL), K2(ICPL)	73.55	8.3236e-07	1	1	31	23	4006			1.13672e+08	Light	Not Unique	Not Used	1.5469	1.13672e+08	140496773	3	787.724	2361.16	-0.905157	68.4064	7241	7241	MS2	11/200	ZBA3426A9MA3__009-0_2Gy1_slice_1.RAW
			High	kkHADSVAELGEQIDNLQR	Myh4;Myh6	7	2	CID	K1(ICPL:13C(6)), K2(ICPL:13C(6))	63.77	9.86434e-06	1	1	32	20	4006			1.40832e+08	Heavy	Redundant	Not Used	1.5469	1.13672e+08	140496773	3	791.737	2373.2	-1.19857	68.3591	7234	7234	MS2	11/200	ZBA3426A9MA3__009-0_2Gy1_slice_1.RAW
			Medium	ENQSILITGESGAGkTVNTkR	Myh4;Myh6	9	2	CID	K15(ICPL), K20(ICPL)	30.95	0.0198471	0.677419	1	32	25	3790			26456554	Light	Redundant	Not Used	1.55637	26456554	3.28998e+07	3	805.074	2413.21	-1.24006	56.6687	5697	5697	MS2	19/234	ZBA3426A9MA3__009-0_2Gy1_slice_1.RAW
			High	ENQSILITGESGAGkTVNTkR	Myh4;Myh6	9	2	CID	K15(ICPL:13C(6)), K20(ICPL:13C(6))	38.51	0.00349504	1	1	32	16	3790			3.28998e+07	Heavy	Not Unique	Not Used	1.55637	26456554	3.28998e+07	3	809.087	2425.25	-1.45001	56.6632	5696	5696	MS2	19/234	ZBA3426A9MA3__009-0_2Gy1_slice_1.RAW
			High	SEAPPHIFSISDNAYQYMLTDR	Myh6	2	1	CID		50.15	0.000131866	1	1	30	17				1.15926e+08		Indistinguishable Channels	Not Used				3	852.399	2555.18	-1.44626	89.6819	9987	9987	MS2	8/226	ZBA3426A9MA3__009-0_2Gy1_slice_1.RAW
			Low	SEAPPHIFSISDNAYQYMLTDR	Myh6	2	1	CID		17.85	0.237886	1	1	30	14				1.15926e+08		Indistinguishable Channels	Not Used				3	852.4	2555.18	-1.0163	89.1822	9921	9921	MS2	6/226	ZBA3426A9MA3__009-0_2Gy1_slice_1.RAW
			High	IHFGATGkLASADIETYLLEkSR	Myh4;Myh6	4	2	CID	K8(ICPL:13C(6)), K21(ICPL:13C(6))	43.89	0.000994258	1	1	32	17	4593			3.08889e+07	Heavy	Not Unique	Not Used	1.6739	2.27927e+07	3.0484e+07	3	914.813	2742.42	-1.65755	106.019	12060	12060	MS2	20/238	ZBA3426A9MA3__009-0_2Gy1_slice_1.RAW
			Medium	LQDAEEAVEAVNAkcSSLEkTkHR	Myh6	2	1	CID	K14(ICPL), C15(Carbamidomethyl), K20(ICPL), K22(ICPL)	23.6	0.0790094	1	1	31	16	4281			140489127	Light	Redundant	Not Used	1.45687	140489127	1.63536e+08	4	757.861	3028.42	-0.0375325	83.2912	9167	9167	MS2	12/264	ZBA3426A9MA3__009-0_2Gy1_slice_1.RAW
			High	NFDkILAEWkQkYEESQSELESSQkEAR	Myh6	2	1	CID	K4(ICPL), K10(ICPL), K12(ICPL), K25(ICPL)	45.04	0.000416727	1	1	29		4891			1.84819e+08	Light	Redundant	Not Used	1.1312	1.84819e+08	1.67046e+08	4	955.943	3820.75	-0.5593	134.154	15413	15413	MS2	19/316	ZBA3426A9MA3__009-0_2Gy1_slice_1.RAW
			Low	NFDkILAEWkQkYEESQSELESSQkEAR	Myh6	2	1	CID	K4(ICPL:13C(6)), K10(ICPL:13C(6)), K12(ICPL:13C(6)), K25(ICPL:13C(6))	12.87	1.35301	1	1	32	14	4891			1.67046e+08	Heavy	Redundant	Not Used	1.1312	1.84819e+08	1.67046e+08	4	961.962	3844.83	-1.49516	133.833	15377	15377	MS2	15/316	ZBA3426A9MA3__009-0_2Gy1_slice_1.RAW
			High	NAEEkAkkAITDAAMMAEELkkEQDTSAHLER	Myh4;Myh6	8	2	CID	K5(ICPL), K7(ICPL), K8(ICPL), K21(ICPL), K22(ICPL)	48.72	0.0002088	1	1	30	18	4935			141077191	Light	Not Unique	Not Used	0.800083	141077191	9.01862e+07	5	823.185	4111.89	0.696541	138.331	15862	15862	MS2	16/366	ZBA3426A9MA3__009-0_2Gy1_slice_1.RAW
Rap1a	184	20.9737	6.66846	MGI (automatic)|Ras-related protein Rap-1A Precursor (Ras-related protein Krev-1) [Source:UniProtKB/Swiss-Prot;Acc:P62835]|3|ENSMUSG00000068798|ENSMUST00000090678	6.52	1	1	0	5.581e+06	0	1.61202	-;1;-						54.11	6.52	1	1
	A2	B2	C2	Sequence	Protein Accessions	# Proteins	# Protein Groups	Activation Type	Modifications	IonScore	Exp Value	Δ Score	Rank	Identity High	Homology Threshold	QuanResultID	# Missing Channels	# Single-Peak Channels	Area	Quan Channel	Quan Info	Quan Usage	Heavy/Light	Light	Heavy	Charge	m/z [Da]	MH+ [Da]	ΔM [ppm]	RT [min]	First Scan	Last Scan	MS Order	Ions Matched	Spectrum File	Annotation
		High		VVGkEQGQNLAR	Rap1a	2	1	CID	K4(ICPL:13C(6))	54.11	5.43411e-05	1	1	30	18	2267			5.581e+06	Heavy	Unique	Used	1.61202	3.86508e+06	5.01547e+06	2	705.382	1409.76	-1.45885	24.1772	1663	1663	MS2	13/104	ZBA3426A14MA3__014-0_2Gy3_slice_2.RAW
Ckmt2	419	47.4433	8.39697	MGI (curated)|Creatine kinase, sarcomeric mitochondrial Precursor (EC 2.7.3.2)(S-MtCK) [Source:UniProtKB/Swiss-Prot;Acc:Q6P8J7]|13|ENSMUSG00000021622|ENSMUST00000022122	63.96	500	18	2.98264e+09	3.91221e+09	3693699596	1.61166	30;40;46	1.02754	3230.11	63.96	138	18	4283.99	62.29	168	17	4709.36	63.96	194	18
	A2	B2	C2	Sequence	Protein Accessions	# Proteins	# Protein Groups	Activation Type	Modifications	IonScore	Exp Value	Δ Score	Rank	Identity High	Homology Threshold	QuanResultID	# Missing Channels	# Single-Peak Channels	Area	Quan Channel	Quan Info	Quan Usage	Heavy/Light	Light	Heavy	Charge	m/z [Da]	MH+ [Da]	ΔM [ppm]	RT [min]	First Scan	Last Scan	MS Order	Ions Matched	Spectrum File	Annotation
	High			GLkEVER		1	0	CID	K3(ICPL:13C(6))	30.66	0.00597014	1	1	27		181			8.20569e+06	Heavy	Unique	Used	1.88224	5.43822e+06	8.20569e+06	2	471.261	941.514	-0.959934	29.1825	1923	1923	MS2	5/60	ZBA3426A12MA3__012-0_2Gy2_slice_2.RAW
	High			FSkILENLR		1	0	CID	K3(ICPL:13C(6))	50.78	9.10807e-05	1	1	29		1306			1.56214e+09	Heavy	Unique	Used	1.64118	1187014366	1561692133	2	615.85	1230.69	-1.34079	68.2342	7762	7762	MS2	7/84	ZBA3426A12MA3__012-0_2Gy2_slice_2.RAW
	Medium			FSkILENLR		1	0	CID	K3(ICPL:13C(6))	20.9	0.0885985	1	1	29	19	1310			3.28862e+08	Heavy	Unique	Used	1.62518	246884136	321646340	3	410.903	1230.69	0.780832	69.139	7893	7893	MS2	8/84	ZBA3426A12MA3__012-0_2Gy2_slice_2.RAW
	High			IPkLSkDPR		1	0	CID	K3(ICPL:13C(6)), K6(ICPL:13C(6))	31.99	0.00594467	0.3125	1	28		794			5.5339e+08	Heavy	Unique	Used	1.35736	5.08573e+08	5.5339e+08	2	638.366	1275.72	-0.549239	50.385	5055	5055	MS2	10/80	ZBA3426A12MA3__012-0_2Gy2_slice_2.RAW
	Medium			IPkLSkDPR		1	0	CID	K3(ICPL:13C(6)), K6(ICPL:13C(6))	25.83	0.0255992	0.5	1	28		798			1.32588e+09	Heavy	Unique	Used	1.33999	1233445206	1324964168	3	425.913	1275.72	0.0382647	50.4417	5062	5062	MS2	9/80	ZBA3426A12MA3__012-0_2Gy2_slice_2.RAW
	High			GQDIkVPPPLPQFGR		1	0	CID	K5(ICPL)	52.21	0.000106408	1	1	31	21	1617			684230371	Light	Unique	Used	1.61722	674317568	874212752	2	877.472	1753.94	-1.3812	82.7063	9883	9883	MS2	7/138	ZBA3426A12MA3__012-0_2Gy2_slice_2.RAW
	Medium			GQDIkVPPPLPQFGR		1	0	CID	K5(ICPL:13C(6))	25.32	0.0373082	1	1	29	22	1625			1249448608	Heavy	Unique	Used	1.60808	764174720	985110272	3	587.324	1759.96	0.114276	82.3177	9828	9828	MS2	13/138	ZBA3426A12MA3__012-0_2Gy2_slice_2.RAW
	High			YYkLSEMTEQDQQR		1	0	CID	K3(ICPL:13C(6))	108.55	8.7273e-11	1	1	26		960			8.23252e+08	Heavy	Unique	Used	1.61214	637011647	8.23252e+08	2	965.44	1929.87	-1.21172	56.1955	5942	5942	MS2	20/138	ZBA3426A12MA3__012-0_2Gy2_slice_2.RAW
	High			YYkLSEMTEQDQQR		1	0	CID	K3(ICPL:13C(6))	43.09	0.000306817	1	1	26		967			2.93345e+08	Heavy	Unique	Used	1.63879	2.23291e+08	2.93345e+08	3	643.963	1929.87	-0.0168765	56.3365	5964	5964	MS2	8/138	ZBA3426A12MA3__012-0_2Gy2_slice_2.RAW
	Medium			YYkLSEmTEQDQQR		1	0	CID	K3(ICPL:13C(6)), M7(Oxidation)	16.09	0.129169	1	1	25		527			3.98456e+07	Heavy	Unique	Used	1.75553	28313220	3.98456e+07	3	649.294	1945.87	-1.66936	40.7876	3590	3590	MS2	13/138	ZBA3426A12MA3__012-0_2Gy2_slice_2.RAW
	High			YYkLSEmTEQDQQR		1	0	CID	K3(ICPL:13C(6)), M7(Oxidation)	89.45	6.07231e-09	1	1	25		522			40224532	Heavy	Unique	Used	1.54121	3.25571e+07	40224532	2	973.438	1945.87	-0.470519	40.6577	3571	3571	MS2	11/138	ZBA3426A12MA3__012-0_2Gy2_slice_2.RAW
	High			EQHkLFPPSADYPDLR		1	0	CID	K4(ICPL)	76.88	3.13828e-07	1	1	30		1350			24732227	Light	Unique	Used	2.0511	24732227	40666130	2	1009.49	2017.97	-1.3879	71.0114	8172	8172	MS2	8/174	ZBA3426A12MA3__012-0_2Gy2_slice_2.RAW
	High			EVENVAITALEGLkGDLAGR		1	0	CID	K14(ICPL:13C(6))	102.33	9.06425e-10	0.872549	1	30		2396			630875109	Heavy	Unique	Used	1.58954	495095384	630875109	2	1083.58	2166.15	-0.820573	131.326	16478	16478	MS2	14/214	ZBA3426A12MA3__012-0_2Gy2_slice_2.RAW
	High			EVENVAITALEGLkGDLAGR		1	0	CID	K14(ICPL:13C(6))	70.81	1.23648e-06	1	1	30	21	2391			3.03914e+09	Heavy	Unique	Used	1.59787	2359303200	3022089752	3	722.722	2166.15	0.243938	131.682	16523	16523	MS2	19/214	ZBA3426A12MA3__012-0_2Gy2_slice_2.RAW
	High			REVENVAITALEGLkGDLAGR		1	0	CID	K15(ICPL:13C(6))	88.02	2.4453e-08	1	1	30	21	2183			716904820	Heavy	Unique	Used	1.46211	611642282	716904820	3	774.755	2322.25	-0.817201	112.897	14155	14155	MS2	21/230	ZBA3426A12MA3__012-0_2Gy2_slice_2.RAW
	High			kHNNcMAEcLTPTIYAkLR		1	0	CID	K1(ICPL:13C(6)), C5(Carbamidomethyl), C9(Carbamidomethyl), K17(ICPL:13C(6))	91.14	1.43058e-08	1	1	31	23	1542			1.3665e+07	Heavy	Unique	Used	0.797358	2.13782e+07	1.3665e+07	2	1271.61	2542.21	-5.04242	78.3183	9250	9250	MS2	12/190	ZBA3426A12MA3__012-0_2Gy2_slice_2.RAW
	High			kHNNcMAEcLTPTIYAkLR		1	0	CID	K1(ICPL:13C(6)), C5(Carbamidomethyl), C9(Carbamidomethyl), K17(ICPL:13C(6))	42.05	0.00120069	1	1	31	19	1536			277087473	Heavy	Unique	Used	1.20933	2.85818e+08	277087473	4	636.31	2542.22	-0.683406	78.3884	9259	9259	MS2	10/190	ZBA3426A12MA3__012-0_2Gy2_slice_2.RAW
	Medium			kHNNcmAEcLTPTIYAkLR		1	0	CID	K1(ICPL:13C(6)), C5(Carbamidomethyl), M6(Oxidation), C9(Carbamidomethyl), K17(ICPL:13C(6))	28.07	0.0253427	1	1	30		1317			3.92137e+07	Heavy	Unique	Used	1.36199	3.50445e+07	3.82629e+07	3	853.409	2558.21	-0.284682	69.0787	7885	7885	MS2	14/190	ZBA3426A12MA3__012-0_2Gy2_slice_2.RAW
	High			VMkHPTDLDASkITHGQFDER		1	0	CID	K3(ICPL), K12(ICPL)	39.46	0.00208362	1	1	31		1155			1.17263e+08	Light	Unique	Used	1.40418	1.17004e+08	1.31707e+08	5	527.853	2635.24	-0.301536	62.044	6831	6831	MS2	22/224	ZBA3426A12MA3__012-0_2Gy2_slice_2.RAW
	High			VMkHPTDLDASkITHGQFDER		1	0	CID	K3(ICPL), K12(ICPL)	37.36	0.00337005	1	1	31	18	1148			1406372116	Light	Unique	Used	1.34187	1406372116	1512847071	4	659.565	2635.24	0.491046	62.392	6883	6883	MS2	12/224	ZBA3426A12MA3__012-0_2Gy2_slice_2.RAW
	High			VMkHPTDLDASkITHGQFDER		1	0	CID	K3(ICPL:13C(6)), K12(ICPL:13C(6))	44.39	0.000687799	1	1	31	20	1149			1126679585	Heavy	Unique	Used	1.38699	1013314183	1126679585	3	883.096	2647.27	-1.43328	61.9007	6809	6809	MS2	13/224	ZBA3426A12MA3__012-0_2Gy2_slice_2.RAW
	High			VmkHPTDLDASkITHGQFDER		1	0	CID	M2(Oxidation), K3(ICPL), K12(ICPL)	46.15	0.000334872	1	1	30	19	1047			7.96979e+07	Light	Unique	Used	1.38568	7.96979e+07	8.85309e+07	3	884.413	2651.22	-2.37733	58.0656	6230	6230	MS2	27/224	ZBA3426A12MA3__012-0_2Gy2_slice_2.RAW
	High			VmkHPTDLDASkITHGQFDER		1	0	CID	M2(Oxidation), K3(ICPL), K12(ICPL)	32.94	0.00805433	1	1	30	18	1045			1.43591e+08	Light	Unique	Used	1.27746	1.43591e+08	1.47047e+08	4	663.563	2651.23	0.288088	58.0519	6227	6227	MS2	28/224	ZBA3426A12MA3__012-0_2Gy2_slice_2.RAW
	High			LIDDHFLFDkPVSPLLTcAGMAR		1	0	CID	K10(ICPL:13C(6)), C18(Carbamidomethyl)	54.8	8.3445e-05	1	1	32		2215			4.92438e+07	Heavy	Unique	Used	1.83487	3.34783e+07	4.92438e+07	2	1364.19	2727.37	-2.2958	115.415	14498	14498	MS2	12/230	ZBA3426A12MA3__012-0_2Gy2_slice_2.RAW
	Low			LIDDHFLFDkPVSPLLTcAGMAR		1	0	CID	K10(ICPL:13C(6)), C18(Carbamidomethyl)	22.89	0.131852	1	1	32	21	2217			900009358	Heavy	Unique	Used	1.60424	696090190	895194804	4	682.599	2727.37	-0.0230219	115.449	14502	14502	MS2	21/230	ZBA3426A12MA3__012-0_2Gy2_slice_2.RAW
	High			LIDDHFLFDkPVSPLLTcAGMAR		1	0	CID	K10(ICPL:13C(6)), C18(Carbamidomethyl)	53.39	0.00011591	1	1	32	19	2211			1.50251e+09	Heavy	Unique	Used	1.67468	1091886728	1465863168	3	909.796	2727.37	0.317589	115.122	14459	14459	MS2	18/230	ZBA3426A12MA3__012-0_2Gy2_slice_2.RAW
	High			GIWHNYDkTFLIWINEEDHTR		1	0	CID	K8(ICPL:13C(6))	43.24	0.00102673	1	1	32	23	1978			710425825	Heavy	Unique	Used	1.67118	520063212	696725792	3	933.451	2798.34	-0.750267	100.853	12495	12495	MS2	10/218	ZBA3426A12MA3__012-0_2Gy2_slice_2.RAW
	High			GIWHNYDkTFLIWINEEDHTR		1	0	CID	K8(ICPL:13C(6))	45.53	0.000618575	1	1	32	17	1983			547862593	Heavy	Unique	Used	1.72857	395368767	547862593	4	700.341	2798.34	-0.558772	101.009	12518	12518	MS2	11/218	ZBA3426A12MA3__012-0_2Gy2_slice_2.RAW
	High			SEVELVQIVIDGVNYLVDcEkkLER		1	0	CID	C19(Carbamidomethyl), K21(ICPL), K22(ICPL)	59.66	3.20645e-05	1	1	33	16	2551			207513764	Light	Unique	Used	1.99695	207513764	332199146	3	1053.2	3157.59	-0.60072	150.726	18365	18365	MS2	18/274	ZBA3426A12MA3__012-0_2Gy2_slice_2.RAW
	High			SEVELVQIVIDGVNYLVDcEkkLER		1	0	CID	C19(Carbamidomethyl), K21(ICPL:13C(6)), K22(ICPL:13C(6))	69.36	3.57483e-06	1	1	33	25	2553			5.05722e+08	Heavy	Unique	Used	1.25619	502194258	5.05722e+08	4	793.163	3169.63	0.310316	150.805	18373	18373	MS2	15/274	ZBA3426A12MA3__012-0_2Gy2_slice_2.RAW
		High		FSkILENLR		1	0	CID	K3(ICPL:13C(6))	55.64	3.22019e-05	0.714286	1	29		3355			1.62501e+09	Heavy	Unique	Used	1.64117	1.23004e+09	1.62501e+09	2	615.85	1230.69	-1.43998	66.0229	7839	7839	MS2	8/84	ZBA3426A14MA3__014-0_2Gy3_slice_2.RAW
		Medium		FSkILENLR		1	0	CID	K3(ICPL:13C(6))	27.5	0.0181384	1	1	29	22	3359			572019873	Heavy	Unique	Used	1.62894	436237094	572019873	3	410.903	1230.69	0.111312	66.8558	7961	7961	MS2	11/84	ZBA3426A14MA3__014-0_2Gy3_slice_2.RAW
		Medium		IPkLSkDPR		1	0	CID	K3(ICPL), K6(ICPL)	22.24	0.0940331	0.5	1	31		2828			1.15569e+09	Light	Unique	Used	1.34863	1.15569e+09	1.25464e+09	3	421.9	1263.68	0.236032	45.7327	4820	4820	MS2	6/80	ZBA3426A14MA3__014-0_2Gy3_slice_2.RAW
		Low		IPkLSkDPR		1	0	CID	K3(ICPL:13C(6)), K6(ICPL:13C(6))	17.82	0.15198	1	1	28	22	601			77655015	Heavy	Unique	Used	1.9722	44585214	70782184	2	638.365	1275.72	-1.69749	46.2312	4536	4536	MS2	6/80	ZBA3426A13MA3__013-0_2Gy3_slice_1.RAW
		Medium		IPkLSkDPR		1	0	CID	K3(ICPL:13C(6)), K6(ICPL:13C(6))	22.05	0.0586311	1	1	28		2820			504370037	Heavy	Unique	Used	1.36047	460549448	504370037	2	638.366	1275.72	-0.644926	45.8466	4838	4838	MS2	4/80	ZBA3426A14MA3__014-0_2Gy3_slice_2.RAW
		Low		IPkLSkDPR		1	0	CID	K3(ICPL:13C(6)), K6(ICPL:13C(6))	16.59	0.218184	0.294118	1	29		593			1.89571e+08	Heavy	Unique	Used	1.88115	125188584	1.89571e+08	3	425.913	1275.72	0.11003	46.0544	4508	4508	MS2	11/80	ZBA3426A13MA3__013-0_2Gy3_slice_1.RAW
		High		GQDIkVPPPLPQFGR		1	0	CID	K5(ICPL)	56.28	4.10956e-05	1	1	31	22	3653			550544640	Light	Unique	Used	1.58229	550544640	701232032	2	877.472	1753.94	-1.31161	80.853	9995	9995	MS2	10/138	ZBA3426A14MA3__014-0_2Gy3_slice_2.RAW
		Low		GQDIkVPPPLPQFGR		1	0	CID	K5(ICPL:13C(6))	18.35	0.195932	1	1	30	17	1211			45534114	Heavy	Unique	Used	2.16912	26077760	45534114	2	880.481	1759.96	-1.71612	81.1709	9411	9411	MS2	5/138	ZBA3426A13MA3__013-0_2Gy3_slice_1.RAW
		High		GQDIkVPPPLPQFGR		1	0	CID	K5(ICPL:13C(6))	30.36	0.0119658	1	1	30	21	1226			1.77282e+08	Heavy	Unique	Used	2.30123	74544720	138089076	3	587.324	1759.96	-0.301882	81.8153	9496	9496	MS2	7/138	ZBA3426A13MA3__013-0_2Gy3_slice_1.RAW
		Medium		GQDIkVPPPLPQFGR		1	0	CID	K5(ICPL:13C(6))	27.65	0.0223328	1	1	30	20	3660			1733049520	Heavy	Unique	Used	1.60159	1344242616	1733049520	3	587.324	1759.96	-0.197842	81.5941	10103	10103	MS2	4/138	ZBA3426A14MA3__014-0_2Gy3_slice_2.RAW
		Medium		YYkLSEMTEQDQQR		1	0	CID	K3(ICPL:13C(6))	19.04	0.0779615	1	1	27		735			5.30555e+07	Heavy	Unique	Used	2.26454	22154726	40385946	3	643.962	1929.87	-1.25031	52.8999	5478	5478	MS2	13/138	ZBA3426A13MA3__013-0_2Gy3_slice_1.RAW
		High		YYkLSEMTEQDQQR		1	0	CID	K3(ICPL:13C(6))	103.69	2.67227e-10	1	1	27		3003			728765020	Heavy	Unique	Used	1.6048	564134960	728765020	2	965.44	1929.87	-1.21172	52.6233	5850	5850	MS2	20/138	ZBA3426A14MA3__014-0_2Gy3_slice_2.RAW
		High		YYkLSEMTEQDQQR		1	0	CID	K3(ICPL:13C(6))	102.52	3.63842e-10	1	1	27		727			7.9415e+07	Heavy	Unique	Used	2.3298	4.23448e+07	7.9415e+07	2	965.44	1929.87	-0.579186	53.1186	5508	5508	MS2	10/138	ZBA3426A13MA3__013-0_2Gy3_slice_1.RAW
[truncated: 29,960 more rows]

## Sheet: LCMSMS data_DIGE
Experiment name	Biological sample category	Biological sample name	MS/MS sample name	Protein group	Protein accession number	Protein name	Protein identification probability	Protein percentage of total spectra	Protein molecular weight (AMU)	Number of unique peptides	Number of unique spectra	Number of total spectra	Spectrum name	Peptide sequence	Previous amino acid	Next amino acid	Peptide identification probability	SEQUEST XCorr score	SEQUEST DCn score	Mascot Ion score	Mascot Identity score	Modifications identified by spectrum	Actual peptide mass (AMU)	Spectrum charge	Actual minus calculated peptide mass (AMU)	Actual minus calculated peptide mass (PPM)	Peptide start index	Peptide stop index
[truncated: 297 more rows]

[truncated: 4 more sheets: IPA Report, ICPL 0.2 and 2 Gy, Experimental Settings, 0.2 Gy quantification]
